# Supplementary material for: Social networks help to infer causality in the tumor microenvironment
Source: BMC Res Notes. 2016 Mar 15;9:168. doi: 10.1186/s13104-016-1976-8 (PMC4793762; doi:10.1186/s13104-016-1976-8)
Supplement: Supplementary file 1 — 10.1186/s13104-016-1976-8 xlsx. Networks. [file 13104_2016_1976_MOESM1_ESM.xlsx]

## Sheet: BC_001_influence
IL1A	->	IFNA4
BMP10	->	BMP15
PPBP	->	IL6
TNFSF18	->	BMP10
TNFRSF11B	->	TNF
FAM3C	-|	IL5
AMELX	->	CSF2
TNFSF9	->	IFNA16
BMP6	->	CER1
CXCL2	->	CXCL12
IFNA14	->	CTF1
CCL16	->	PF4
INHBB	->	EDN1
PPBP	->	CXCL6
LIF	->	IL8
IFNG	->	TNFSF4
IL12A	->	IFNA5
THNSL2	->	BMP15
IL10	->	IFNA17
ANGPTL3	->	IFNB1
IFNA21	->	IFNA13
GDF3	->	CD70
IFNA5	->	GDF3
IFNA21	->	IFNA7
GRN	->	CNTF
IFNA1	->	BMP15
CLEC11A	->	NRG1
BMP3	->	IL1F6
IL12A	->	FASLG
CCL11	->	CXCL9
CCL25	->	PF4
WNT2	->	IL8
IL12A	->	IFNA17
BMP5	->	FASLG
TGFB1	->	CECR1
BMP2	->	CD70
ANGPTL3	->	MSTN
IL32	->	IL15
TNFSF9	->	TNFSF4
CXCL1	->	CXCL6
TNFSF8	->	IFNA7
INHBA	->	GREM1
IL21	->	IFNA10
CCL1	->	CSF2
GRN	->	INHA
CCL23	->	IFNA17
TNFSF8	->	CSF1
ANG1	->	LASS1
IFNA21	->	BMP15
IFNA21	->	IFNA5
CCL17	->	CCL24
IL12A	->	IFNA13
INHBA	->	BMP1
GDF2	->	IFNA7
CLEC11A	->	GDF11
DKK1	->	TNFRSF11B
IFNG	->	FASLG
IFNG	->	CX3CL1
CCL27	->	CSF2
CXCL1	->	IL1F9
CCL25	->	CER1
CECR1	->	CCL5
TNFSF8	->	IL1B
IFNA4	->	CER1
ANGPTL3	->	IL26
LIF	->	IL12A
IFNA10	->	BMP6
BMP6	->	IFNA17
TNFSF9	->	PF4
AIMP1	-|	CCL23
TNFSF8	->	GDF3
BMP10	->	IFNA14
CXCL12	-|	GPI
CCL1	->	IFNW1
INHBA	->	CTGF
TNFSF4	->	CLEC11A
BMP6	->	PF4
ADIPOQ	-|	MIF
TNFSF9	->	IL9
IFNA16	->	IL23A
IL12A	->	IFNA7
IL11	->	IL22
NDP	->	C5
BMP8A	->	IFNA16
CCL23	->	GDF3
CECR1	->	CXCL9
CRLF1	-|	GDF15
IL1B	-|	MIF
IL11	->	IL21
TGFB1	->	FLT3LG
BMP2	->	IFNA7
TGFB2	->	IFNA17
TNFSF13	->	THNSL2
IFNA6	->	IFNA10
CCL23	->	CCL13
BMP5	->	BMP15
IFNA10	->	PF4
CCL25	->	BMP3
LEFTY2	->	ANG1
IFNA5	->	BMP15
AMBN	->	BMP8B
GRN	-|	HMGB1
TNFSF8	->	IFNA14
FASLG	->	BMP7
ANG1	->	EDN1
IL10	->	TNFSF8
FAM3C	-|	IFNW1
GDF3	->	IL23A
BMP3	->	IFNA13
CCL22	-|	CD320
TXLNA	->	THNSL2
BMP7	->	BMP15
BMP1	->	BMP10
CCL27	->	IFNA1
BMP5	->	CER1
CXCL12	->	GREM2
CCL23	->	IFNA21
IL12B	->	IFNA17
AMBN	->	IFNA2
TNFSF14	->	LTB
THPO	->	IL11
FASLG	->	IL23A
CD40LG	->	CCL19
BMP5	->	IFNA7
IL21	->	BMP15
GDF5	->	IL1F7
CNTF	->	GDF10
TNFSF13	->	IL1B
TNFSF8	->	IFNA10
IL10	->	CER1
IFNA16	->	IFNA14
CXCL1	->	IL1B
AMELX	->	TNFSF15
CD70	-|	TNFSF12
VEGFA	->	GDF5
CCL27	->	BMP8A
IL11	->	IFNA7
CCL23	->	CCL24
IFNA1	->	IFNA16
TNF	->	CCL5
NAMPT	->	EDN1
CCL27	->	ANGPTL3
CCL14	-|	CKLF
IL16	->	CXCL12
IL16	->	LTA
CSF2	-|	NAMPT
CNTF	->	PF4
CTF1	->	CSF1
CXCL5	->	IL23A
FGF2	->	C5
CCL13	->	CCL5
CTGF	->	CXCL12
LEFTY2	->	CX3CL1
CCL13	->	CCL11
CTGF	->	EDN1
BMP8B	->	IFNA7
CSPG5	-|	CXCL12
TNFSF9	->	BMP15
THPO	->	ARTN
BMP5	->	BMP7
TNFSF12	->	FLT3LG
IFNA1	->	IL23A
LASS1	-|	TNFSF10
FGF2	->	TGFB2
IFNA21	->	IL1F6
GRN	->	PF4
IFNA5	->	FASLG
CCL11	->	TNFSF15
CCL25	->	IFNA13
CD70	->	IFNA7
IFNA1	->	GDF10
IL7	->	BMP2
WNT5A	->	BMP1
TNFSF13	->	CTF1
BMP8B	->	BMP10
BMP8B	->	IFNA4
BMP8B	->	GDF3
BTC	-|	CXCL12
THPO	->	IL17A
FGF2	->	ADIPOQ
BMP8B	->	CCL25
AMBN	->	IFNA10
SPP1	->	CKLF
CCL23	->	IL10
CCL11	->	FASLG
CKLF	->	IL18
EFEMP1	-|	GPI
BMP5	->	IL19
TNFSF12	->	CXCL12
BMP8A	->	IL1A
CNTF	->	BMP10
CRLF1	->	BMP2
CSF2	->	IL1A
CCL2	->	OSM
CMTM6	-|	TNFSF9
AMELX	->	IFNA16
GPI	-|	IL1A
IL1A	->	CER1
LIF	->	BMP2
IL33	-|	MIF
CTF1	->	PF4
CKLF	-|	CXCL14
CCL16	->	CER1
ANG2	->	KITLG
CXCL6	->	IFNA17
IFNA5	->	IFNA13
IFNA2	->	OSM
CD320	->	FGF2
CCL27	->	CER1
IL12A	-|	MIF
CCL25	->	IFNA10
CRLF1	->	TNF
EBI3	->	CXCL9
GREM1	->	CTGF
CNTF	->	IFNA17
CCL1	->	IFNA1
IL12A	->	BMP10
IFNA6	->	IFNA16
FAM3C	-|	GDF2
AMELX	->	CCL1
BMP15	->	IFNA17
FASLG	->	CER1
GRN	->	IL10
BMP8B	->	CER1
IL32	->	GPI
CXCL2	->	CX3CL1
CCL1	->	IFNA5
IFNA5	->	TNFSF18
THNSL2	->	C5
FAM3C	-|	IFNA16
ANG2	->	PLGF
CCL23	->	BMP10
IL7	->	IL18
TNF	->	FASLG
CTF1	->	BMP15
BMP2	->	TNF
CXCL12	-|	VEGFA
IL10	->	IFNA14
GDF10	->	IFNA4
IFNA5	->	IL22
IL12A	->	IFNA14
GDF3	->	PF4
CD70	-|	INHBB
IL32	->	CCL18
CSF2	->	AMBN
IFNA14	->	IFNA17
TNFSF14	->	XCL1
GDF15	-|	WNT5A
TGFB2	->	LIF
IFNA10	->	IL1F6
CCL1	->	BMP3
BMP8A	->	BMP7
TXLNA	->	EDN1
AMBN	->	IFNA1
IFNA21	->	IFNA16
IL21	->	BMP10
SLURP1	->	CCL13
GDF5	->	IL23A
CCL16	->	BMP5
BMP2	->	CCL13
CD320	->	CXCL5
CCL27	->	IL1F6
GRN	->	CECR1
TNF	->	CCL20
CRLF1	->	CXCL3
THNSL2	->	THPO
BMP6	->	GDF10
BMP8A	->	IFNA4
ANG1	-|	AREG
CCL17	->	EBI3
NAMPT	->	CSPG5
IFNA4	->	IFNA17
CCL23	->	FASLG
FAM3C	->	VEGFA
AMBN	->	CCL25
CTGF	->	GREM2
PLGF	->	CCL14
IFNA4	->	IFNA13
IL18	->	CXCL9
CSF3	->	IL1F6
IL17B	->	CX3CL1
TNFSF8	->	PF4
IL12A	->	GDF10
IFNA1	->	IFNA6
CECR1	->	IL16
GRN	->	CSF1
BMP6	->	IFNA4
GREM1	-|	THNSL2
FLT3LG	->	CCL19
CCL25	->	IFNA7
TGFB2	->	GREM2
IL21	->	IFNA14
TNFSF12	->	THNSL2
CKLF	-|	THNSL2
CXCL6	->	IFNA7
BMP8B	->	GDF10
IFNA5	->	IL21
CKLF	-|	IL1F6
ANGPTL3	->	IL17A
EGF	->	CNTF
IL1A	->	TNFSF18
WNT2	->	TNFSF4
IL10	->	CCL16
CCL14	-|	SPP1
IFNA7	->	CER1
CCL13	->	CX3CL1
THNSL2	->	IL11
TNFSF14	->	IL16
CXCL14	-|	GPI
CXCL14	-|	VEGFA
IL10	->	BMP10
TNFSF14	->	FLT3LG
TNFSF4	->	GREM1
CCL1	->	LTA
BMP8B	->	TNFSF9
BMP8A	->	IL1F6
TNFSF8	->	GDF10
BMP3	->	IL2
CNTF	->	IL22
CCL7	->	CX3CL1
EFEMP1	->	TGFB2
IL12A	->	TNFSF9
LIF	-|	TNFSF10
TGFB2	->	EDN1
CCL24	->	CSF2
IFNA5	->	IFNA10
TNFSF8	->	IL23A
BMP8A	->	BMP10
BMP1	->	IFNA13
CCL23	->	IL12A
BMP2	->	CTF1
BMP8B	->	IFNA21
CCL14	->	GREM2
IL17A	->	CER1
THNSL2	->	CTF1
TNFSF18	->	PF4
EBI3	->	IL16
IFNA16	->	IL1A
FGF2	->	CSF1
BMP6	->	GDF3
CX3CL1	->	BMP2
EFEMP1	-|	HMGB1
HMGB1	-|	TNFSF12
IL21	->	PF4
ARTN	->	BMP7
TNFSF9	->	IFNA14
IL11	->	TNFSF18
IFNA10	->	BMP10
TNFSF9	->	BMP8A
BMP6	->	IL23A
CNTF	->	CER1
IL17A	->	IFNA13
CCL23	->	GDF10
BMP6	->	BMP10
BMP4	->	AMH
AIMP1	-|	IL26
AIMP1	-|	BMP1
BTC	->	IFNA2
CXCL1	->	CCL5
THPO	->	CCL25
ANG2	->	TGFB1
IL17A	->	IFNA17
CKLF	-|	TXLNA
CLCF1	-|	MIF
TNFSF9	->	GDF11
SPP1	->	VEGFA
GDF2	-|	TNFSF12
GDF3	->	IFNA17
INHBA	->	WNT2
GDF11	->	IL1F6
HMGB1	-|	THNSL2
TNFSF9	->	IL11
SPP1	->	GRN
IL32	->	CXCL5
CCL22	->	CECR1
ANGPTL3	->	IL12B
IL1F6	->	IFNA17
IFNA16	->	IL11
CCL1	->	IL3
LEFTY2	->	BMP2
GDF15	-|	IL32
CD70	->	INHA
IFNA5	->	GDF10
VEGFA	->	EDN1
TNFSF14	->	CD40LG
CCL22	->	LTB
BMP8B	->	IFNA6
CXCL1	->	CXCL2
ARTN	->	TNFSF15
TNFSF18	->	IFNA14
TNFSF9	->	BMP10
THPO	->	PF4
PF4	->	IFNA17
IL10	->	PF4
CXCL3	->	CXCL5
IFNA16	->	TNFSF18
IL12A	->	BMP15
IFNA5	->	PF4
TNFSF9	->	IL1B
CD40LG	->	XCL1
CCL25	->	CTF1
IL10	->	FASLG
WNT5A	->	TNFRSF11B
BMP5	->	IFNA14
PPBP	->	IL5
CCL18	-|	THNSL2
CNTF	->	TNFSF18
IFNA5	->	IFNA7
GRN	->	IFNA17
IFNA10	->	IL19
FASLG	->	BMP15
GDF5	->	BMP3
TGFB1	->	CD70
TNFSF9	->	NRG1
BMP8B	->	BMP3
CXCL2	->	IL6
CXCL1	->	CCL20
GRN	->	SECTM1
IFNA21	->	IFNA10
CCL5	->	CXCL9
IL21	->	CNTF
CXCL5	->	CX3CL1
FGF2	->	CTF1
THNSL2	->	CCL25
IFNG	->	CCL13
TNFSF9	->	BMP7
AIMP1	-|	LIF
BMP8A	->	IFNA17
CNTF	->	CTF1
SECTM1	->	ARTN
CCL25	->	BMP10
BMP7	->	IFNA17
VEGFA	->	ANG2
IFNA2	->	BMP3
GDF11	-|	TNFSF10
CCL24	->	IL22
CX3CL1	-|	OSM
IFNA21	->	BMP10
IL21	->	IFNA7
IFNA16	->	BMP15
IFNA10	->	IFNA13
CD320	->	SCG2
IL7	->	IL33
CD320	-|	WNT5A
BMP5	->	BMP10
CMTM6	-|	GPI
CCL16	->	IFNA14
CXCL5	->	CXCL6
FGF2	->	CLCF1
ANGPTL3	->	CD70
BMP2	->	EDN1
IL12B	-|	WNT5A
EBI3	->	CCL5
CD40LG	->	CXCL9
TGFB1	->	BMP1
TNFRSF11B	->	CTGF
IL33	->	EFEMP1
AIMP1	-|	PPBP
CXCL3	->	BMP2
GDF2	->	FASLG
IFNA16	->	IL19
TXLNA	->	PF4
TGFB2	->	BMP1
GPI	->	IL8
GDF3	->	IFNA7
IL22	->	BMP15
IFNA1	->	BMP8A
CSF2	->	GDF10
BMP8B	->	WNT7A
IL1F6	->	IFNA7
CXCL6	->	PF4V1
CCL17	->	TNFSF14
CXCL1	->	CX3CL1
IL12A	->	IL22
TNFSF9	->	GDF2
IFNA16	->	BMP5
CSF3	-|	FAM3C
AMBN	->	CCL11
GDF3	->	IFNA4
IL22	->	CER1
TNFSF18	->	IFNA4
FAM3C	-|	IL25
LEFTY2	->	CRLF1
TNFSF8	->	IFNA13
BDNF	->	IL9
CCL23	->	IL1F6
IL1A	->	CNTF
CCL1	->	OSM
CCL1	->	WNT7A
IL21	->	IFNA4
ANG1	->	GDF5
IL18	->	IL15
IL15	->	CCL4
GDF11	->	BMP10
IL1F6	->	CER1
VEGFA	->	BMP2
INHBB	->	CTF1
AMBN	->	BMP8A
ARTN	->	BMP15
WNT5A	->	TNFSF12
FASLG	->	IL22
BMP1	-|	HMGB1
BMP8B	->	CCL11
GDF3	->	IL19
CCL1	->	IFNA2
FAM3C	->	GREM1
TNFSF4	->	BMP10
MIF	-|	TNFSF10
BMP2	->	WNT7A
CCL7	->	GPI
LTB	->	CCL5
AIMP1	-|	IL5
CCL7	->	SPP1
WNT5A	->	TGFB2
TNFSF18	->	IFNA13
CLEC11A	->	BMP1
FASLG	->	CCL13
CCL1	->	IFNA16
TNFSF13	->	TNFSF8
CD40LG	->	CCL5
IL21	->	FASLG
FAM3C	-|	TNF
THPO	->	TNFSF18
BMP8B	->	IL12A
AMBN	->	BMP7
CNTF	->	INHA
INHBB	->	CSPG5
TNFSF4	->	INHBA
BMP8B	->	TNFSF8
IL32	-|	INHBB
CCL2	->	IL6
IL32	-|	THNSL2
NAMPT	-|	THNSL2
IFNA1	->	BMP8B
TNFSF8	->	IL2
GRN	-|	TNFRSF11B
BMP8B	->	BMP7
IL8	-|	THNSL2
CCL24	->	CXCL3
PLGF	->	CLEC11A
CX3CL1	->	BMP7
INHBB	->	IL17B
CCL1	->	BMP8B
CNTF	->	GDF3
BMP6	->	IL19
PF4	->	BMP15
PPBP	->	CCL1
IFNA14	->	IL19
CCL11	->	TNFSF14
CCL16	->	IL1F6
TNFSF9	->	FASLG
CKLF	-|	IL5
IFNA10	->	TNFSF18
AREG	-|	CSF1
SECTM1	->	CSF1
TNFSF9	->	IFNA13
TNFSF9	->	IFNA7
FAM3C	-|	IL1F6
BMP7	->	CER1
IL12A	->	CER1
TNFSF8	->	CCL11
CCL23	->	CCL14
CKLF	-|	MSTN
IL15	->	CXCL11
CNTF	->	BMP5
TNFSF8	->	IL1A
GRN	->	TGFB1
AIMP1	-|	CCL22
ANGPTL3	->	LTA
FLT3LG	->	CCL14
TNFSF8	->	FASLG
BTC	->	IL8
CCL11	->	CECR1
IFNA2	->	IL2
IL1A	->	IFNA14
CMTM6	-|	LEFTY2
IL7	->	IL32
HMGB1	-|	TGFB1
TGFB2	->	TNFSF8
IL12A	->	IL23A
IFNA16	->	BMP10
CCL22	->	CX3CL1
IFNA16	->	IL22
TGFB1	->	PLGF
BMP7	-|	CMTM6
IL6	->	EDN1
BMP8A	->	IFNA5
NAMPT	->	TNFSF11
TNFSF18	->	CER1
IFNA1	->	IFNA13
BMP8A	->	WNT1
CCL25	->	C5
IL11	->	BMP15
CTF1	->	IFNA17
THPO	->	TNFSF4
GDF3	->	GDF10
CCL16	->	IFNA13
CCL2	-|	CCL25
CCL23	->	IL1F7
HMGB1	-|	TNFSF13
CCL1	->	CSF3
CCL23	->	BMP8B
IL32	->	CCL2
IL18	->	CXCL11
CCL27	->	IFNA13
LIF	->	EDN1
IL21	->	IFNA17
LIF	->	CCL22
CCL1	->	IL2
LIF	->	CTGF
BMP5	->	PF4
CNTF	->	TNFSF8
IL1F9	->	IL1F5
CTF1	-|	CXCL11
BMP2	->	IL6
BMP1	->	WNT2
CNTF	->	BMP6
ANG1	->	BMP5
IL17A	->	BMP10
PPBP	->	CD70
BMP8B	->	IFNA17
CCL24	->	CCL1
CCL23	->	IL25
GDF3	->	TNFSF18
CCL16	->	FASLG
TNFSF9	->	BMP5
IFNA16	->	IFNA13
CCL1	->	AMBN
CCL20	->	IL8
CXCL11	->	CCL8
IFNG	->	CD70
PPBP	->	CCL11
CLCF1	-|	CMTM6
CXCL3	->	CXCL1
TNF	->	IFNA7
GDF5	->	IFNA2
CXCL3	->	LIF
TNFSF18	->	TNFSF9
BMP8A	->	TNFSF8
IFNA2	->	IFNA1
AIMP1	-|	CSF3
AIMP1	-|	BMP10
BTC	->	LIF
CD70	->	IL1F6
BMP6	->	IL6
CCL20	->	IL1F9
ARTN	-|	TNFSF10
CTGF	->	CRLF1
IL21	->	TNFSF18
CXCL10	->	CCL5
CNTF	->	IFNA7
CCL7	->	GRN
IL17A	->	IL1F6
VEGFA	->	PLGF
CMTM6	-|	DKK1
PPBP	->	CXCL5
IFNA16	->	IFNA4
ANG2	->	NAMPT
CKLF	-|	THPO
ANG2	-|	BMP15
IL21	->	IL22
CSF2	->	BMP3
SPP1	->	IL8
LEFTY2	->	CTGF
IFNA2	->	LTA
CCL16	->	CTF1
CXCL3	->	CCL2
FASLG	->	IFNA14
XCL1	->	CCL19
LEFTY2	->	IL12A
IL11	->	IFNA17
TNFSF8	->	TNFSF4
CMTM6	-|	TNF
CSF3	-|	GPI
IL17A	->	IFNA4
CCL3	->	TNFSF4
CRLF1	-|	THPO
IL18	->	KITLG
CXCL3	->	IL23A
IL18	-|	IL5
PPBP	->	BMP15
ANGPTL3	->	CSF2
TNFSF12	->	TGFB1
AIMP1	-|	IL1F6
ARTN	-|	CKLF
IFNA6	->	CER1
EDN1	->	CRLF1
GDF10	->	CTF1
CD320	-|	CMTM6
IFNA21	->	IL22
CSF2	->	CER1
CSF3	->	IL2
IL13	-|	WNT5A
CCL23	-|	MIF
TNFSF12	->	PLGF
IFNA1	->	IFNA21
IL16	->	FASLG
BMP6	->	TNFSF9
C5	->	BMP15
CCL23	->	IFNA6
CD320	-|	GREM1
CSF3	->	AMBN
BMP1	->	BMP8A
GDF3	->	FASLG
CCL24	->	TNFSF9
XCL1	->	CCL5
CD70	->	IL23A
EBI3	->	LTB
INHBB	->	CLEC11A
INHBB	->	FGF2
IL12A	->	IFNA10
CECR1	-|	HMGB1
IFNA10	->	GDF10
BMP1	->	CTGF
EBI3	->	CD40LG
BMP2	->	BMP5
GDF11	->	BMP15
BMP10	->	IFNA17
IL1F9	->	IL1A
NAMPT	->	IL8
IFNA1	->	BMP10
TNFSF9	->	CNTF
CCL18	-|	CXCL14
BMP8A	->	NRG1
CD40LG	->	IL16
PF4	->	IFNA13
FASLG	->	IL19
INHBB	->	EGF
CCL25	->	TNFSF18
IL17A	->	BMP15
CCL23	->	IFNA7
GDF15	-|	TGFB2
TNFSF9	->	GDF10
WNT2	->	GREM1
CCL1	->	IL1F7
GDF3	->	IFNA14
TNF	->	IL1B
IL17A	->	IFNA5
IL11	->	PF4
AMBN	->	BMP10
WNT2	->	CXCL12
FLT3LG	->	CD40LG
GDF3	->	IFNA13
CCL13	->	CCL17
IFNA5	->	CER1
THPO	->	BMP8B
BMP2	->	IL23A
TXLNA	->	CNTF
BMP3	->	BMP15
CCL14	-|	VEGFA
DKK1	->	BMP2
CCL23	->	BMP6
AMH	-|	BMP2
GDF2	->	IFNA17
CCL23	->	IL16
IFNA5	->	INHA
AMBN	->	BMP15
BMP3	->	BMP10
INHBA	->	CLEC11A
BMP2	->	BMP7
IFNA16	->	CER1
TNFSF8	->	TNFSF18
FASLG	->	IFNA17
BMP8B	->	WNT1
CCL17	->	LTB
GDF10	->	CER1
BMP8A	->	BMP3
GPI	->	GRN
CXCL12	->	ADIPOQ
TNFSF9	->	BMP1
CCL27	->	CD70
CCL27	->	IFNW1
BMP8B	->	INHA
CCL1	->	TNFSF14
SECTM1	->	CXCL10
EGF	->	CX3CL1
BMP8B	->	IFNA5
ANGPTL3	->	CSF3
TNFSF8	->	IL19
AREG	-|	SECTM1
THPO	->	IL22
CCL1	->	IL25
CCL25	->	IFNA14
CCL14	->	CXCL12
BMP10	->	IFNA4
CLEC11A	->	GREM2
IL12B	->	FASLG
IL33	->	CCL19
CCL16	->	CNTF
BMP8A	->	FASLG
BMP8B	->	IL1F6
CCL24	->	WNT7A
CXCL1	->	CXCL5
GPI	->	CSPG5
CCL24	->	FASLG
INHBB	->	NAMPT
BTC	->	IFNA8
ANGPTL3	->	CCL1
IFNA10	->	IL23A
TNFSF12	->	CCL14
IL17A	->	IL22
GDF10	->	BMP15
BMP6	-|	CMTM6
BMP6	->	IFNA14
DKK1	->	TGFB2
IL11	->	CER1
TNFSF13	->	IL19
IL6	->	IL1B
IL11	-|	NAMPT
IL1F6	->	IFNA14
TGFB1	->	GDF3
CCL13	->	CCL8
BMP8A	->	BMP15
CCL23	->	IFNA14
CX3CL1	->	NRG1
TGFB2	->	NRG1
TNF	->	BMP7
CRLF1	->	GDF5
LEFTY1	->	GDF3
FAM3C	->	IL33
TNFSF8	->	IL22
CNTF	->	BMP15
IFNA2	->	IL26
LIF	->	IL6
IL16	->	XCL1
CTGF	->	IL6
BMP8B	->	IL11
BTC	->	ANGPTL3
IFNA7	->	BMP15
IL22	->	IFNA13
CXCL12	-|	MIF
IL19	->	IFNA17
GDF3	->	IL1F6
CX3CL1	->	IL12A
BMP1	->	PF4
CER1	->	IFNA13
IFNA21	->	CER1
CMTM6	-|	IL22
CXCL11	->	CXCL9
CCL3	->	CXCL12
IFNA2	-|	TXLNA
BTC	->	BMP2
IFNA14	->	GDF10
FAM3C	-|	IFNB1
EDN1	-|	GDF15
INHBB	->	CX3CL1
ANGPTL3	->	IL1F7
CKLF	-|	CTF1
TNFSF14	->	BMP3
CX3CL1	->	BMP6
TNFSF8	->	CTF1
ANGPTL3	->	IFNW1
CXCL3	->	CX3CL1
CTF1	->	CER1
IL16	->	IL12B
IFNA10	->	CER1
IL15	->	CCL5
ANG2	->	GREM1
CCL11	->	IFNA13
CKLF	-|	CSF2
AIMP1	-|	EDN1
CD40LG	->	CCL22
AIMP1	-|	CSF2
IFNA10	->	IFNA17
PPBP	->	CXCL3
IFNA7	->	PF4
TNFSF8	->	BMP10
CCL1	->	MSTN
PPBP	->	IFNA4
CCL18	->	GRN
IFNA16	->	IFNA10
CXCL3	->	IL1B
CCL16	->	GDF10
LEFTY2	->	CLCF1
TNFSF8	->	IL1F6
IFNA1	->	IL1F6
CCL16	->	BMP15
CCL1	->	IL1F6
GDF3	->	CER1
TNFSF13	->	IL18
IL22	->	IFNA14
IL1A	->	BMP10
GDF2	->	IFNA14
BMP8B	->	IL22
AMBN	->	IFNA13
FASLG	->	GDF10
CLCF1	->	LIF
CXCL3	->	TNF
TNFSF4	->	IL10
CXCL14	-|	NAMPT
THNSL2	->	IL22
AMBN	->	IL2
BMP8B	->	CNTF
GDF11	->	FASLG
IL21	->	IFNA13
SECTM1	->	BMP10
CD70	->	IL3
VEGFA	->	SLURP1
IFNA16	->	CCL16
CLEC11A	->	IL22
AREG	-|	GPI
THPO	->	CTF1
CCL23	->	CXCL3
THNSL2	->	ARTN
CXCL2	->	EGF
ANGPTL3	->	IL1F6
GDF3	->	BMP15
IL12A	->	IL1F5
CNTF	->	IFNA4
BMP6	->	IFNA7
GDF2	->	IL1F6
IFNA16	->	FASLG
ANG1	->	CRLF1
CNTF	->	IFNA13
IL11	->	CNTF
CCL25	->	IFNA4
CCL4	->	CCL8
IL7	->	IL15
CCL23	->	GDF2
CTF1	->	IFNA13
CSF2	->	IL1F6
IL17A	->	FASLG
TNFSF13	->	THPO
AMELX	->	IL3
FGF2	->	FAM3C
GREM2	->	GDF10
IFNA17	->	IFNA13
BTC	->	IL26
IFNA10	->	IFNA7
AIMP1	-|	CCL14
IL12A	->	IFNG
CCL23	->	GDF11
IL13	-|	TXLNA
IFNA16	->	IL21
TNFSF8	->	IL4
PPBP	->	IL10
CD320	->	LASS1
BMP8A	->	CER1
CSF2	->	IFNA16
ANGPTL3	->	IFNA8
AMBN	->	TNFSF8
SECTM1	->	BMP6
IL12A	->	TNFSF18
GDF3	->	INHA
CCL25	->	INHA
BTC	->	IL1F6
CCL25	->	IFNA16
CXCL3	->	IL15
CCL23	->	IFNA16
CCL16	->	IL21
BMP3	->	TNFSF8
BMP8B	->	IL19
CD70	->	IFNA4
TNF	->	IL1F6
FAM3C	-|	IL4
TNFSF18	->	IFNA17
ADIPOQ	->	ANG1
AIMP1	-|	CD70
CCL24	->	BMP10
FLT3LG	->	CXCL12
GPI	->	BMP4
BMP3	-|	FAM3C
ANGPTL3	->	IL2
TNFSF9	->	IL1F6
ANGPTL3	-|	FAM3C
CCL23	->	CD70
BMP2	->	NRG1
CCL20	->	LIF
IL1F7	-|	TXLNA
EFEMP1	->	NDP
IFNG	->	CCL4
NAMPT	->	IL7
BMP8B	->	BMP15
IL12A	->	BMP6
VEGFA	->	LEFTY2
LIF	->	CX3CL1
MIF	->	DKK1
CXCL9	->	XCL1
FAM3C	-|	IL11
CTF1	->	IL19
ANG1	->	CSPG5
GDF10	->	IFNA17
BDNF	->	CXCL6
BMP8A	->	CCL11
IL12A	->	IFNA16
IFNA16	->	GDF10
AIMP1	-|	BMP2
AIMP1	-|	CCL1
CD320	->	TXLNA
TNFSF9	->	INHA
EBI3	->	XCL1
CXCL3	->	CCL13
CRLF1	-|	KITLG
ARTN	->	GDF3
TNFSF9	->	IL10
CCL4	->	CCL5
IFNA5	->	IFNA4
DKK1	->	IL8
BMP6	->	BMP15
CCL1	->	BMP8A
CCL1	->	IL4
GDF3	->	CTF1
GPI	->	VEGFA
FAM3C	->	KITLG
AMH	->	LTA
CX3CL1	->	WNT7A
VEGFA	->	CRLF1
CSF1	-|	HMGB1
BMP6	->	BMP5
TGFB2	->	IFNA13
IFNA2	->	BMP8B
EGF	-|	HMGB1
IFNA6	->	BMP15
BMP8B	->	FASLG
FAM3C	->	IL18
BMP8B	->	IL21
BTC	-|	CECR1
IFNA10	->	BMP15
AMELX	->	MSTN
CXCL5	->	CCL2
GDF15	-|	IL7
IL17A	->	BMP8B
BMP5	->	IL23A
IFNA5	->	IL11
CSF1	->	CECR1
CCL22	->	WNT7A
TNFSF12	->	CLEC11A
IL22	->	IFNA4
ARTN	-|	NAMPT
IFNA16	->	IL1F6
BMP8A	->	GDF3
BMP8A	->	BMP8B
IL1F6	->	FASLG
IFNA21	->	GDF3
CCL2	->	CCL8
IL1A	->	BMP15
AMBN	->	TNFSF14
CLEC11A	->	CXCL12
IL21	->	CER1
LIF	->	BMP1
IL12A	->	CNTF
IL11	->	IFNA14
CXCL5	->	TNFRSF11B
EGF	-|	IL32
BMP5	->	IFNA4
CCL4	->	CXCL9
TNFSF8	->	IFNA5
NDP	->	KITLG
CMTM6	-|	CX3CL1
CCL18	->	IL8
INHBB	->	CCL14
CLCF1	->	IL6
BMP5	->	IL22
CD320	-|	INHBB
CCL17	->	CD40LG
GPI	->	SLURP1
CCL24	->	GDF2
BMP8B	->	IFNA16
IFNA16	->	GDF3
IFNA2	->	IL1F6
BMP8A	-|	FAM3C
IL33	->	CXCL2
CCL13	->	CCL22
ARTN	->	BDNF
IL10	->	IFNA4
ANG2	->	CTGF
BMP8A	->	GDF10
IFNA7	->	IFNA17
TGFB1	->	CSF1
BMP6	->	IL22
CCL22	->	BMP1
TNFSF9	->	IFNA17
IFNA14	->	PF4
IL16	-|	VEGFA
BMP1	->	GRN
CCL27	->	IFNA8
CCL7	->	CCL24
IL8	->	CXCL1
SCG2	->	CLCF1
BDNF	-|	IL18
TNFSF12	->	CECR1
MIF	->	TXLNA
IL17A	->	TNFSF9
TXLNA	->	BMP1
IFNG	->	TNF
PPBP	->	BMP8A
ANGPTL3	->	OSM
IFNA14	->	CER1
IL32	->	LTB
IFNA5	->	IFNA17
SPP1	-|	THNSL2
GDF3	->	TNFSF9
BMP2	->	CXCL5
IL7	-|	THNSL2
IL33	->	CCL21
PF4	->	IFNA4
BMP3	->	INHA
BMP1	->	TNFSF4
BMP6	->	TNFSF8
CSF2	->	IFNA10
TNFSF12	->	CCL3
IFNA14	->	BMP7
IL11	->	IFNA10
IL16	->	LTB
IL7	->	CX3CL1
IL32	-|	MSTN
IL18	->	CECR1
AIMP1	-|	PF4V1
IL15	->	CCL8
TNFSF9	->	IFNA5
CKLF	-|	IL11
LEFTY2	->	LASS1
GDF5	->	CSF2
INHBB	->	LEFTY2
FGF2	->	CCL14
IL18	->	EBI3
TNFSF8	->	IFNA21
INHBB	-|	OSM
IL22	->	BMP10
IFNA5	->	IFNA14
CXCL14	-|	DKK1
GPI	->	TXLNA
CCL19	->	IL16
CNTF	->	IFNA10
CCL25	->	GDF3
CKLF	->	CCL17
EBI3	->	CECR1
CNTF	->	IFNA14
CLEC11A	->	BMP7
CXCL3	->	IL3
BMP6	->	TNFSF18
TNFSF14	->	EBI3
IFNA10	->	IFNA4
CCL22	->	IL8
BTC	->	CCL1
BMP8A	->	IL11
CCL4	->	CCL2
PF4	->	CER1
IFNG	->	IL23A
CCL22	->	CCL17
CCL27	->	GDF3
TNFSF9	->	CER1
CCL25	->	WNT1
CCL23	->	TNFSF9
CD320	->	GRN
FASLG	->	BMP10
ANG2	-|	SECTM1
CCL24	->	BMP6
FLT3LG	->	EBI3
FASLG	->	PF4
CCL23	->	IL6
IFNA6	->	IFNA17
GDF10	->	IFNA13
ANGPTL3	->	IL3
BMP10	->	CER1
CCL23	->	BMP5
FAM3C	-|	WNT1
IL15	->	LTB
PPBP	->	IFNA13
DKK1	->	CX3CL1
TNFSF12	->	CSF1
CCL24	->	INHA
GPI	->	DKK1
TNFSF8	->	IFNA4
CKLF	->	CXCL11
CCL16	->	IFNA4
CCL17	->	CCL1
AMBN	->	NRG1
CCL3	->	ADIPOQ
CD320	-|	WNT2
IFNA16	->	IFNA7
IFNA1	->	FASLG
ANGPTL3	->	IFNA21
BMP5	->	IFNA17
CSF1	->	IL1B
IFNA5	->	IFNA16
CCL14	->	IL6
C5	->	CTF1
AMBN	->	IFNA6
IL22	->	IFNA17
EBI3	->	CCL19
IL21	->	GDF10
IL10	->	CNTF
CCL1	->	CCL25
CCL14	->	GDF10
IFNA10	->	IL22
IFNA10	->	IFNA14
BMP10	->	IFNA7
CLEC11A	-|	CXCL10
AMH	->	CSPG5
IFNA5	->	BMP10
IL7	->	CCL5
CCL27	->	IL21
TNFSF8	->	IFNA17
CCL5	->	CCL19
CCL22	->	IL12B
AIMP1	-|	IFNW1
CCL25	->	BMP15
ARTN	-|	WNT5A
TNFSF18	->	BMP15
CXCL2	->	CXCL3
IL22	->	IFNA7
AIMP1	-|	TGFB1
CCL11	->	TNFSF4
BMP8A	->	IFNA6
HMGB1	-|	KITLG
LIF	->	BMP7
TNFSF9	->	IFNA4
IFNA14	->	BMP15
IL22	->	GDF10
C5	-|	CKLF
IFNA14	->	IFNA7
BMP8A	->	IFNA7
CCL25	->	IL1F6
IL11	->	BMP10
IL1F6	->	BMP10
CSF2	-|	FAM3C
CCL23	->	CER1
IFNA5	->	CNTF
AMBN	->	IFNA21
TNFSF9	->	TNFSF8
CXCL10	->	DKK1
CCL1	->	IFNB1
CXCL3	->	CXCL6
CMTM6	-|	IL12A
BMP3	->	GDF10
TNF	->	LIF
CMTM6	-|	IFNA17
CCL2	->	TNFRSF11B
CCL27	->	IL3
IL17A	->	IFNA7
CCL27	->	IFNA7
AIMP1	-|	GREM2
BTC	->	IFNW1
TGFB2	->	CTGF
IL12A	->	PF4
CXCL1	->	CCL2
IL16	->	CCL22
CKLF	->	IL15
CD320	-|	TNFSF10
XCL1	->	LTB
FLT3LG	->	LTB
C5	-|	GPI
IL16	->	FLT3LG
AIMP1	-|	ANG1
BMP8A	->	IFNA13
CSF3	->	IFNA2
BMP8A	->	IFNA14
SPP1	->	GPI
FASLG	->	IFNA4
CD40LG	->	LTB
IFNG	->	CXCL9
NAMPT	-|	THPO
IL11	->	GDF3
HMGB1	-|	THPO
VEGFA	->	IL8
CX3CL1	->	EDN1
AMH	-|	CXCL3
BMP2	->	GDF11
CCL1	->	IL17A
BMP3	->	CSF3
ANG2	->	SPP1
BMP3	-|	WNT5A
IL12A	->	IL21
CCL20	->	TNFRSF11B
BMP10	->	PF4
IFNA10	->	GDF3
CCL2	-|	THNSL2
BMP10	->	IFNA13
INHBB	->	IL12A
BMP8A	->	CCL25
IFNA1	->	BMP3
SECTM1	->	CX3CL1
PPBP	->	BMP2
BMP8B	->	IL23A
ARTN	->	CXCL5
TNFRSF11B	->	TGFB2
WNT2	->	CCL11
CX3CL1	-|	KITLG
IFNA2	->	IFNA6
BMP2	->	BMP6
IL33	-|	INHBA
LIF	->	IL1B
CKLF	-|	WNT1
TNFSF8	->	BMP15
IL8	->	PPBP
BDNF	->	CCL25
BMP8B	->	IFNA13
LIF	->	CXCL1
GPI	->	CD320
VEGFA	->	NAMPT
BMP1	->	CXCL12
ANGPTL3	->	IL5
IFNA10	->	INHA
IFNA16	->	PF4
ANGPTL3	->	IL25
TNFSF8	->	BMP7
CNTF	->	IL23A
IFNA4	->	BMP15
TNF	->	CXCL5
CCL19	->	CXCL9
CNTF	->	IL19
BMP6	->	IL1B
CD40LG	->	CECR1
CXCL3	->	BMP3
AMBN	->	BMP3
CD70	->	IFNA13
ANGPTL3	->	IL4
IFNA5	->	IL1F6
IL32	-|	THPO
AREG	-|	BMP2
AMH	->	C5
TNFSF9	->	IL21
IL10	->	BMP6
CCL27	->	IFNA5
CXCL3	->	TNFSF14
CCL20	->	CXCL5
FLT3LG	->	CCL5
IFNA21	->	IFNA17
CCL16	->	IFNA7
IL11	->	GDF10
FASLG	->	IFNA7
ARTN	-|	IL33
AMBN	->	IL1F6
TNFSF9	->	CD70
CCL13	->	CCL4
IL22	->	PF4
IFNA14	->	IFNA4
TGFB2	->	GDF10
BMP6	->	FASLG
GDF9	-|	MIF
IL1F6	->	IFNA4
CCL18	->	GPI
CCL1	->	IFNA6
DKK1	->	NAMPT
IFNA10	->	TNFSF9
WNT2	->	IL18
IFNA16	->	IFNA17
TNFSF8	->	CER1
CRLF1	->	CCL2
LTB	->	CCL19
ANG1	->	IL12A
IFNA16	->	TNFSF8
IL7	->	CCL21
CCL8	->	CXCL10
CCL16	->	BMP10
AIMP1	-|	IL23A
BDNF	->	BMP7
CRLF1	->	BTC
TNFSF9	->	IL22
NAMPT	->	IL15
GDF3	->	IL22
LIF	->	CLEC11A
CCL23	->	IL33
AMBN	->	IFNA5
IL19	-|	TNFRSF11B
IFNA16	->	CNTF
IL15	->	XCL1
AMELX	->	IL17A
CCL25	->	TNFSF8
CSF3	->	IFNA16
CSF2	->	IFNA21
BMP8B	->	IFNA10
IL1A	->	IFNA13
GDF3	->	BMP10
TNFSF11	->	CXCL5
EBI3	->	CCL4
TNFSF12	->	C5
AIMP1	-|	IL16
GDF2	->	IL22
IL1F6	->	IFNA13
GPI	->	ANG1
IL18	->	CCL5
IFNA21	->	IFNA4
EBI3	->	IL32
CCL24	->	IFNA17
IFNA6	->	BMP10
AIMP1	-|	CCL11
EFEMP1	->	CXCL2
FAM3C	-|	TNFSF13
IL8	->	IL1F9
CSF3	->	IFNA21
CMTM6	-|	IL6
CCL4	->	IL1B
TNFSF9	->	IL23A
TNFSF4	->	PF4
CCL1	->	CCL11
FASLG	-|	SPP1
AMBN	->	IFNB1
AMBN	->	IL3

## Sheet: OC_001_influence
IL18	-|	TXLNA
SECTM1	->	EDN1
CCL20	->	SPP1
CCL11	->	CCL5
CCL1	->	IL4
BMP4	-|	CSF1
WNT5A	->	NDP
AIMP1	->	IL7
FGF2	->	LEFTY2
CCL17	->	CCL22
CCL14	->	ADIPOQ
TGFB1	->	CCL2
IL15	->	CCL5
GPI	->	CSPG5
IFNA14	->	IFNA7
HMGB1	-|	TNFSF13
IL1F9	->	GDF10
CCL19	->	CXCL12
IFNA8	->	IFNA1
IL1F9	->	BMP15
CCL23	->	IL23A
CCL23	->	IFNA5
AREG	->	BDNF
CMTM6	-|	LEFTY2
IFNA2	->	OSM
CCL2	->	IL32
IFNW1	->	BMP3
FAM3C	->	AIMP1
CSF2	->	IL1F6
ADIPOQ	->	CCL19
CCL19	->	CCL14
BMP7	->	VEGFA
INHBB	->	WNT7A
IL18	-|	LASS1
AMELX	->	CER1
WNT7A	->	CLCF1
ANG1	-|	SPP1
CCL27	->	TNFSF11
IL7	-|	INHBB
GREM2	->	BDNF
MIF	->	CD320
CLEC11A	->	CTF1
CMTM6	->	NDP
BMP4	->	BDNF
CMTM6	-|	TGFB2
CCL25	->	TNFSF15
CMTM6	-|	TGFB1
FAM3C	->	SPP1
IFNA16	->	BMP15
EFEMP1	->	BMP4
IL24	->	IL1F9
IL32	->	CXCL13
CCL2	-|	CD320
CXCL14	->	INHBA
EFEMP1	->	FGF2
CXCL12	->	CCL14
CXCL10	-|	TGFB2
IFNA4	->	BMP15
SECTM1	->	CSF1
FLT3LG	->	CNTF
TXLNA	->	CSF1
NAMPT	-|	WNT7A
IL33	->	CCL14
CTGF	->	CCL2
NDP	->	IL17B
TGFB1	->	CXCL12
AMBN	->	IL24
ANGPTL3	->	CCL27
IFNA21	->	IFNA4
CCL23	->	TNFSF18
CCL14	-|	VEGFA
FAM3C	-|	TXLNA
BMP1	->	TXLNA
CSF3	->	BDNF
CXCL3	->	CXCL1
CLCF1	->	TXLNA
GREM2	->	NRG1
FASLG	->	CER1
CCL23	->	IFNA17
FGF2	->	IL1F5
INHBB	->	CLEC11A
BMP6	->	THNSL2
CXCL3	->	NAMPT
CXCL10	-|	INHBB
IFNA14	->	BMP15
WNT5A	->	BMP2
INHBA	->	SPP1
CCL23	->	CTF1
CTF1	-|	HMGB1
CTF1	-|	CXCL10
INHBA	->	GREM1
INHBA	->	BMP1
CCL23	->	BMP10
FASLG	->	GDF9
ANGPTL3	->	IFNA16
CKLF	->	SPP1
CCL8	->	CXCL11
CSPG5	-|	CTGF
CD40LG	->	GDF5
MIF	->	CXCL10
AMELX	->	IL1F6
CSF2	->	IL17A
IFNA5	->	BMP15
CLCF1	->	THNSL2
IFNA5	->	IFNA14
FAM3C	-|	LEFTY2
CCL8	->	CXCL13
CCL3	->	CTGF
FAM3C	->	CKLF
CECR1	->	IL7
BMP1	-|	CKLF
HMGB1	-|	NDP
BMP8A	->	TGFB2
TNFRSF11B	->	IL15
BMP8A	->	IL13
TGFB1	->	BMP1
EDN1	->	GREM2
IL16	->	CER1
CTGF	->	CXCL12
ANG1	->	LEFTY2
IFNG	->	IFNA4
LASS1	->	BMP7
CCL11	->	SCG2
IL15	->	AREG
CTF1	->	IL16
AMELX	->	IFNA16
AGT	->	LEFTY2
CD320	-|	FAM3C
IL21	->	IFNA7
CCL27	->	IFNA6
FGF2	->	TNFSF12
GDF11	-|	IL18
CCL4	->	CCL2
TGFB1	->	IL33
CCL25	->	IFNA13
IL6	->	CXCL2
BMP7	->	THNSL2
CCL27	->	ARTN
CCL16	->	FASLG
CCL19	->	CCL3
CCL7	->	CCL13
IFNA1	->	IL2
IL6	->	CXCL12
IL24	->	IL1F5
IL1F5	->	IL1B
IL13	->	BMP8B
CXCL14	->	DKK1
CCL17	->	CCL13
CCL11	->	CCL2
CCL5	->	CXCL13
IL15	->	CXCL1
IFNA16	->	BMP10
AIMP1	-|	GDF11
CCL20	->	IL8
TGFB1	->	SCG2
ANG1	-|	IL15
FASLG	->	BMP10
CTF1	->	IFNA17
CD320	-|	IL18
CCL4	->	CCL5
GDF5	->	IFNG
BMP8A	->	BMP8B
GDF10	->	BMP15
IFNA2	->	IL1F7
IL1F9	->	IFNA7
IL6	->	NAMPT
ARTN	->	TNFSF13
CXCL14	->	ADIPOQ
CCL27	->	IL17A
BMP8A	->	CX3CL1
EBI3	->	TNF
CLEC11A	->	BMP1
VEGFA	->	IL8
CCL16	->	IFNA16
CCL11	->	IL32
AMH	->	IFNA6
CSPG5	->	ARTN
FGF2	->	WNT5A
TXLNA	->	TNFSF13
CLCF1	->	IL13
IFNG	->	IFNA17
IL17A	->	BMP8A
CD320	-|	INHBA
BMP7	-|	IL18
IFNA2	->	CSF2
ANG2	->	IL33
CD320	-|	IL7
CSF2	->	BMP5
FASLG	->	TNFSF18
CMTM6	-|	TNFSF18
CSPG5	->	GDF11
IL17A	->	IFNB1
ANG1	-|	NAMPT
FASLG	->	IFNA4
IL17A	->	BMP8B
FASLG	->	IFNA17
IFNA21	->	IFNA16
WNT7A	->	BMP1
IFNG	->	CER1
CXCL10	->	CCL8
IL1B	->	IL6
FASLG	->	IFNA16
CKLF	->	AIMP1
IL8	->	NAMPT
CXCL1	->	CXCL6
CD70	->	IL23A
ANG1	->	CER1
C5	->	BMP2
CCL25	->	BMP15
TNF	->	BMP15
ADIPOQ	->	IL6
TNF	->	CXCL3
CSF2	->	IL1A
CSF2	->	C5
HMGB1	-|	IL18
IL1F9	->	GDF5
CCL27	->	BMP8A
IFNA5	->	IFNA7
CX3CL1	->	TNFSF13
CXCL3	->	IL1B
EDN1	->	LIF
TNFRSF11B	->	CXCL1
BMP5	->	BMP3
SLURP1	->	CXCL14
INHBB	->	CX3CL1
CSF2	->	NRG1
BMP10	->	IFNA7
FGF2	->	CD70
CXCL14	->	BMP4
THPO	->	IFNA6
IL1F9	->	IFNA5
GREM2	->	INHA
CTF1	->	TNFSF13
CXCL10	->	CKLF
IL12B	->	IFNA17
IL16	->	IFNA17
CXCL6	->	IL8
WNT2	->	GDF11
LIF	->	IL6
CCL27	->	CCL25
BMP7	-|	NAMPT
IL10	->	IFNA14
BMP8A	->	GDF3
BMP6	->	TGFB2
ARTN	->	TXLNA
CCL23	->	FASLG
IFNA5	->	IFNA17
GDF11	-|	TNFSF12
CCL16	->	IFNA14
GDF15	->	CXCL1
IL10	->	IFNA17
CTF1	-|	SPP1
BMP10	->	TNFSF8
ADIPOQ	->	CXCL12
GRN	-|	HMGB1
LASS1	->	CLCF1
CTF1	->	BMP1
IFNA1	->	TNFSF9
AGT	-|	CMTM6
CTF1	-|	NAMPT
BMP7	-|	CKLF
FASLG	->	CD70
IFNB1	->	GDF2
IFNW1	->	CNTF
BMP10	->	IL1F6
AREG	->	IFNA13
LASS1	->	THNSL2
ANGPTL3	->	IFNA5
TNFSF18	->	CLCF1
CCL8	->	SPP1
C5	->	THNSL2
TNFSF10	->	CXCL10
EFEMP1	->	TNFSF14
CCL16	->	IFNA17
AREG	->	NAMPT
PLGF	-|	TNFSF10
FASLG	->	IL1F6
AGT	->	ANGPTL3
BMP7	-|	TNFSF10
AIMP1	->	SPP1
CXCL3	->	IL6
CCL23	->	IFNA4
IL15	-|	LASS1
BMP7	->	GDF10
ANGPTL3	->	FASLG
EDN1	-|	GDF11
CECR1	->	FLT3LG
INHBA	->	LIF
BMP8B	->	GDF2
FASLG	->	BMP15
IFNA5	->	IFNA4
IL7	->	IL12A
GREM2	->	ANG1
CXCL14	->	GREM2
ANG2	->	CXCL12
EBI3	->	CCL19
INHBB	->	BMP7
FASLG	->	IL23A
CCL13	->	CX3CL1
ANGPTL3	->	CCL22
ANGPTL3	->	LTA
TGFB1	->	IL32
GDF10	->	CER1
CCL25	->	CNTF
IL8	->	SPP1
GDF11	-|	IL15
IL15	->	XCL1
EGF	->	IFNA16
CXCL9	->	CXCL10
BMP5	->	IFNA10
CCL2	-|	GDF11
LTB	->	IL32
CCL13	->	CXCL9
IL33	->	IL8
IFNA1	->	IL12B
CCL25	->	GDF3
BMP3	->	CNTF
CRLF1	->	BMP7
GRN	->	CECR1
ANGPTL3	->	IFNA14
BMP10	-|	FAM3C
IFNA14	->	IFNA17
IL18	->	WNT5A
IL7	->	FGF2
CXCL14	->	BMP5
EBI3	->	CCL4
CXCL1	->	IL8
IL15	->	IL7
CCL2	->	CCL8
ANGPTL3	->	CCL16
BMP10	->	CER1
IL17B	->	IL1A
BMP3	->	GDF3
GREM2	->	CCL14
TNFSF10	->	SPP1
SPP1	->	VEGFA
CCL22	->	CCL16
CCL23	->	IFNA7
CCL2	-|	CSPG5
GDF3	->	GDF9
BMP8A	->	TNFSF9
IFNA21	->	EGF
AIMP1	-|	CCL14
CLCF1	-|	EFEMP1
BMP15	->	IFNA17
IFNA1	->	BMP10
CCL16	->	IFNA7
IFNA21	->	BMP15
BMP10	->	INHA
TNF	->	IL32
ANG1	-|	CKLF
GREM2	->	TNFSF8
FASLG	->	IL16
GRN	->	TNFSF13
CCL23	->	IL1F6
IL1F5	->	CD70
IFNA5	->	IFNA16
LASS1	->	GDF11
C5	->	IL1A
IL1F9	->	ANG1
ARTN	->	CX3CL1
CX3CL1	->	IFNA13
FAM3C	->	INHBB
CKLF	-|	TXLNA
CCL17	->	IL5
AIMP1	->	IL15
CTF1	->	LEFTY2
IL12B	->	IFNA10
EBI3	->	TNFSF13
CD70	->	TNFSF9
BMP8B	->	IFNA6
BTC	->	IFNA8
IL1F9	->	FASLG
CXCL6	->	PF4V1
AMH	->	IL1F7
THPO	->	BMP8B
WNT7A	->	ANG1
CECR1	->	TNFSF13
CTGF	->	EDN1
SCG2	->	INHBA
CD40LG	->	IL24
BMP8B	->	BMP3
CTF1	->	IL23A
CMTM6	-|	IL16
GREM2	->	LEFTY2
TGFB1	->	GREM1
SLURP1	->	INHBB
LASS1	-|	TNFSF10
BMP2	->	BMP4
INHBB	->	LASS1
BMP7	->	WNT7A
IFNW1	->	IFNB1
CXCL3	->	CXCL5
IFNW1	->	BMP8B
BMP6	->	IL19
IFNA7	->	CER1
BMP2	-|	CXCL10
IL1F5	->	IL11
GREM2	->	DKK1
CCL21	->	LTB
FLT3LG	->	CX3CL1
CRLF1	->	CD70
IFNA2	->	IFNB1
INHBB	->	CLCF1
ANG2	->	PLGF
TNF	->	LIF
FAM3C	->	IL18
CKLF	-|	CTF1
ARTN	->	TNFSF9
CLEC11A	-|	TNFSF10
IFNA5	->	IL1F6
IFNA5	->	GDF9
IL10	->	IFNA4
HMGB1	-|	TGFB1
BMP6	->	IFNA10
GDF5	->	IL23A
ANGPTL3	->	AMELX
BMP4	->	WNT5A
TGFB1	->	SECTM1
IFNW1	->	IFNA6
CCL1	->	IL1F7
EFEMP1	-|	GPI
IL24	->	IFNA21
BMP1	->	SECTM1
CCL20	->	IL32
CCL18	->	CXCL13
GREM2	->	FGF2
TNFSF18	->	IFNA14
GREM2	->	TGFB2
IL15	->	IL12A
BMP7	->	ANG1
IL12B	->	CER1
BMP1	-|	CXCL10
CSPG5	->	LASS1
DKK1	->	GDF15
CCL3	->	IL10
AIMP1	-|	IFNA1
TNFSF18	->	CER1
TGFB1	->	TXLNA
CCL5	->	CXCL11
BMP4	-|	BTC
IL17B	->	MSTN
BMP8A	->	IL1A
CCL23	->	IL1A
CXCL5	->	IL8
AIMP1	-|	ANGPTL3
SECTM1	->	GRN
CCL23	->	IL10
CXCL13	->	CCL19
CCL2	->	CXCL12
ARTN	->	CSF1
IL15	->	SPP1
IL21	->	GDF9
LTB	->	TNF
CXCL13	->	CECR1
AIMP1	-|	IFNA8
BMP8A	->	BMP3
CCL19	->	LTB
FGF2	->	CSF3
CKLF	->	NDP
IFNB1	->	OSM
IFNA8	->	IL5
SCG2	->	TNFSF4
CCL22	->	CCL13
CLEC11A	-|	CXCL10
FLT3LG	->	TNFSF12
SECTM1	->	CCL4
IL17A	->	IFNA6
ANG2	->	TGFB1
CCL11	->	CCL4
INHBA	->	TNFSF4
CLEC11A	-|	XCL1
CCL25	->	GDF9
AMELX	->	TNFSF11
BMP1	->	SCG2
GDF2	->	CNTF
IL18	-|	VEGFA
IFNA5	->	IFNG
EFEMP1	->	CXCL6
IL1F7	->	GDF2
XCL1	->	CCL5
GRN	->	TGFB1
WNT2	->	CCL23
CSF1	->	CLCF1
C5	->	KITLG
CCL8	->	CCL4
EFEMP1	-|	MIF
BMP4	->	GREM2
CSF3	->	IL1F5
CCL22	->	IFNA16
IFNB1	->	AMH
TGFB1	->	CCL19
IFNA14	->	IFNA4
IL18	->	IL7
BMP10	->	GDF3
AGT	->	NRG1
GPI	->	CSF1
CTF1	->	CLCF1
GDF11	->	ANG1
IFNA5	->	FASLG
ARTN	->	GDF9
IFNA2	->	BMP8B
BMP6	->	LEFTY2
CCL11	->	GREM1
CCL16	->	BDNF
EDN1	->	CCL3
THPO	->	BMP8A
IL10	->	IFNA7
GDF11	-|	SECTM1
IL1F6	->	BMP15
GPI	->	SPP1
IL12B	->	GDF9
CECR1	->	CCL5
IFNA7	->	IFNA17
CCL18	->	GRN
SECTM1	->	CX3CL1
IFNA5	->	CER1
IL33	->	IL11
BMP10	->	BMP15
IL1B	->	CSF3
AIMP1	->	ANG2
CSF2	->	IFNA16
TNF	->	CCL4
BMP8B	->	CNTF
BMP8A	->	IFNA10
IL10	->	CER1
IL1F9	->	CCL16
TNFRSF11B	->	CRLF1
MIF	->	IL8
SECTM1	->	TNFSF10
EBI3	->	IL16
IL7	->	TNFSF12
IFNA21	->	IL1F9
CCL22	->	CCL19
WNT2	->	CXCL5
BMP10	->	IL22
TNFSF18	->	BMP1
IL12B	->	IL21
BMP8A	->	BMP6
IL1F9	->	IL21
GDF5	->	BMP15
CRLF1	->	WNT5A
IFNA2	->	IFNW1
CTF1	->	THNSL2
EGF	->	IL1F9
IL6	->	CTGF
IL1F9	->	BDNF
GREM2	->	CLEC11A
GDF15	->	LIF
FAM3C	->	TNFRSF11B
CKLF	->	TNFRSF11B
BDNF	->	CD70
CCL11	->	TNFSF4
IL16	-|	MIF
GPI	-|	IL7
CXCL5	->	CCL20
BMP2	->	IL6
BMP8A	->	ARTN
BMP2	->	IL16
TNFSF18	->	TNFSF13
IL17A	->	BMP3
AMBN	->	IFNA13
CXCL10	-|	WNT5A
BMP3	->	IFNA6
IFNB1	->	IL1F7
MIF	->	SPP1
TNF	->	CCL20
IFNB1	->	CNTF
ANGPTL3	->	IFNA21
GREM2	->	CTF1
CRLF1	-|	CSF1
IL18	->	CCL5
BMP10	->	CTF1
IL1F6	->	IFNA10
SLURP1	->	ARTN
CLEC11A	->	BMP4
CCL18	->	CXCL12
ANGPTL3	->	C5
CXCL1	->	CCL20
WNT2	->	BMP15
BMP6	-|	SPP1
ARTN	->	GDF3
BMP7	-|	IL7
BMP1	->	LIF
TNFSF12	->	CCL5
CLEC11A	->	TNFSF8
ARTN	->	GDF2
AIMP1	-|	BMP10
NRG1	-|	TNFSF10
FASLG	->	IFNA14
CSF2	->	CD70
CCL13	->	TNFSF9
CCL16	->	BMP10
CCL14	->	CCL23
IL1F6	->	GDF9
CRLF1	->	LEFTY2
BDNF	->	IL23A
IL1F9	->	IL1A
CD40LG	->	IL25
CCL25	->	IFNA10
IL7	->	CXCL2
CCL23	->	CCL22
GDF15	->	TNFSF9
CLCF1	->	EDN1
CCL23	->	CCL13
INHBA	->	IL32
BDNF	->	INHA
BMP7	->	GDF11
IFNA7	->	BMP15
CXCL3	->	CCL20
CSF1	->	CX3CL1
EGF	->	IL1F5
GDF5	->	IL16
CTGF	->	INHBA
FLT3LG	->	CCL19
IL13	->	IFNA6
CCL24	->	TGFB1
EBI3	->	IL1F9
CD320	-|	TNFSF10
CSF2	->	BMP8B
CCL19	->	IL16
CXCL1	->	CXCL2
CCL7	->	CCL2
GDF5	->	IFNA4
IL1F5	->	BMP10
CCL5	->	CXCL12
IFNW1	->	IL1F7
TNFSF18	->	IL19
TNFSF12	->	CCL14
ANG2	->	IL11
CXCL12	->	PLGF
CCL13	->	IL16
TNF	->	CLCF1
LIF	->	CLCF1
AGT	->	C5
CCL3	->	TGFB1
CSF1	->	IFNA17
IL7	->	FLT3LG
TNFSF18	->	IFNA17
CTF1	->	CX3CL1
CKLF	-|	LEFTY2
BDNF	->	BMP5
IL13	->	CNTF
BMP4	-|	CX3CL1
HMGB1	-|	IL16
GDF3	->	CX3CL1
IL7	->	CCL13
FASLG	->	IL22
CCL18	->	CCL3
CMTM6	->	FAM3C
CXCL10	->	IL15
AREG	->	CXCL1
BMP8A	->	BMP5
IFNG	->	IL19
AIMP1	-|	PLGF
CCL13	->	CCL11
WNT2	->	GDF10
IL21	->	IL1F6
BMP1	->	CLCF1
GREM2	->	BMP1
FASLG	->	IL21
ARTN	->	IL12A
FLT3LG	->	CCL14
CSF1	-|	PLGF
GDF2	->	IFNA6
GDF11	->	PLGF
IFNA14	->	CER1
AMBN	->	DKK1
IL1F9	->	IL23A
IFNA5	->	IL21
BMP4	-|	TNFSF10
IL33	->	CXCL12
CD320	->	GDF11
EDN1	->	CX3CL1
CSF1	->	GRN
ADIPOQ	->	CCL3
CSPG5	->	BMP7
BMP7	-|	CXCL10
IFNA1	->	IL5
IL21	->	IFNA10
CXCL6	->	CXCL5
IL1F9	->	IL19
IFNG	->	IFNA16
THPO	->	IFNB1
IFNA5	->	BMP10
CXCL1	->	CX3CL1
CD40LG	->	TNFSF11
EBI3	->	IL32
CCL23	->	BMP2
IFNA2	->	CNTF
NAMPT	->	CCL2
FASLG	->	IFNA7
GREM1	->	CXCL13
HMGB1	-|	IL10
SLURP1	->	CX3CL1
SECTM1	->	FASLG
TNFSF12	->	CXCL12
FLT3LG	->	TGFB1
CKLF	->	IL8
GREM2	->	PLGF
BMP2	-|	CMTM6
TGFB1	->	IL6
IL24	->	IL9
IL1B	->	NAMPT
FGF2	->	BMP2
IFNA7	->	IL19
CCL16	->	CTF1
IL8	->	CXCL3
CCL11	->	INHBA
CCL18	->	CECR1
CCL17	->	XCL1
CCL24	-|	FAM3C
CD70	->	TGFB1
C5	->	CNTF
IL13	->	BMP3
INHBB	->	EDN1
BMP7	->	TGFB2
IL18	-|	MIF
CSF2	->	IL1F5
IL32	->	CCL5
CSF2	->	BMP8A
SECTM1	->	TNFSF13
CSF2	->	CNTF
IL24	->	IFNA4
BMP10	->	GDF10
CCL25	->	BMP3
NAMPT	->	CXCL2
CX3CL1	->	IFNA17
IFNA13	->	IL16
MIF	-|	WNT5A
CMTM6	-|	SECTM1
IFNW1	->	IL17A
CSF1	-|	WNT5A
CSF2	->	TNFSF9
IL32	->	SPP1
IFNA4	->	CER1
BMP10	->	IFNA17
DKK1	->	BMP4
IL1F6	->	CER1
CXCL11	->	CXCL13
CCL23	->	IL19
IFNA5	->	IL19
CCL16	->	BMP15
IL1F5	->	IFNA16
GDF2	->	BMP3
BMP8B	->	C5
CCL2	->	IL8
NAMPT	-|	THNSL2
CSF1	->	TGFB1
CSF2	->	GDF9
CCL22	->	IL10
TNFSF18	->	IL22
TGFB1	->	LIF
BMP6	->	CNTF
C5	->	GDF9
IFNA5	->	IL22
BMP7	->	NRG1
FGF2	->	CCL14
CCL16	->	IL22
IL18	->	IL16
GRN	->	TXLNA
TNFSF13	->	CSF1
EGF	->	BMP5
CCL27	->	IFNA10
TNFSF12	->	TGFB1
CXCL3	->	LIF
CSF2	->	IL21
CTF1	->	CER1
FGF2	-|	GPI
TNFSF18	->	CTF1
IL15	->	IL18
ANG2	->	CCL2
GRN	->	GDF15
FAM3C	->	IL15
BMP8A	->	IL1F6
CCL1	->	IFNA2
WNT5A	->	BDNF
AMELX	->	ANG1
INHBA	-|	NDP
CCL8	->	CCL7
IFNA2	->	IFNA6
TNFSF18	->	CSF1
BMP8A	->	GDF9
LEFTY2	-|	SPP1
INHBA	->	CXCL12
CXCL2	->	CCL2
IL7	->	BMP2
BTC	->	CCL17
ANG1	-|	TNFSF10
IL15	->	TNFSF10
AGT	->	PLGF
SPP1	->	CCL2
GPI	-|	IL18
CX3CL1	->	CLCF1
CSF1	->	TNF
BMP8A	->	GDF2
CXCL2	->	IL8
CCL8	->	TNFSF10
CLEC11A	->	IFNA1
AMELX	->	IFNA14
CCL11	->	SPP1
TGFB1	->	CCL5
CCL7	->	VEGFA
DKK1	->	TNFSF8
SCG2	->	CTGF
IFNG	->	BMP15
CXCL2	->	CTGF
CCL23	->	IL22
IL1B	->	CXCL2
EBI3	->	CSF1
EBI3	->	CCL5
CXCL12	->	SCG2
SPP1	-|	THNSL2
CCL16	->	CER1
IL1F5	->	IFNA10
IL24	->	GDF5
BTC	->	TNFSF10
IL1F9	->	IL1F5
AREG	->	PF4V1
ANG1	->	IFNA17
BMP10	->	IL11
IL10	->	BMP10
BDNF	->	TNFSF8
CSPG5	-|	IL32
CXCL5	->	CXCL1
CLEC11A	->	TNFSF11
IL1F9	->	IFNA4
VEGFA	->	ANG2
FLT3LG	->	CCL5
AGT	->	BMP2
CSF2	->	EGF
AIMP1	->	NDP
CCL25	->	BMP8B
IL17B	->	TNFSF13
CXCL6	->	CCL20
BMP2	->	IL33
CCL8	->	CXCL9
CSF2	->	BMP3
BMP7	-|	SPP1
WNT5A	->	EFEMP1
IL33	->	IL6
IL1F9	->	IFNA16
GDF11	-|	IL7
CCL16	->	IFNG
TNFSF4	->	GREM1
CXCL13	->	CXCL9
BMP1	->	ANG1
BMP1	->	IFNA17
IL18	->	TNFSF13
VEGFA	->	GDF15
BMP7	-|	IL15
GRN	->	CCL5
ADIPOQ	->	GREM1
IFNA16	->	CER1
BMP5	->	CNTF
ARTN	->	CLCF1
CXCL2	->	CXCL3
CCL16	->	IFNA4
ANGPTL3	->	IL1F6
IFNA10	->	GDF9
FAM3C	-|	GDF10
GDF11	->	TNFSF8
IL33	->	NAMPT
IFNB1	->	BMP3
WNT5A	->	CCL17
IL6	->	CCL2
IL21	->	BMP10
EBI3	->	LTB
IFNA21	->	CCL16
BMP8A	->	CCL25
CMTM6	-|	GREM2
CXCL11	->	TNFSF10
IFNA16	->	GDF9
CD70	->	GDF9
CCL23	->	CCL16
TGFB1	->	TNFSF13
CCL22	->	IFNA21
CCL1	->	IFNW1
BMP7	-|	TNFSF12
CCL20	->	EDN1
CCL4	->	CXCL13
BMP10	->	GDF9
CTF1	->	INHA
IFNA16	->	IL22
IL1F6	->	IFNA7
BMP7	-|	IL32
IL15	->	BDNF
BMP8A	->	IL16
IFNA16	->	IFNA17
CXCL14	->	CLEC11A
AIMP1	-|	ANG1

## Sheet: LC_001_influence
EFEMP1	-|	IFNA17
CCL13	->	IL32
CCL8	->	NAMPT
BMP2	->	AGT
AGT	->	TNFSF13
ANGPTL3	->	IL3
BMP8A	->	TNFSF11
CXCL3	->	IL6
IFNA7	->	IFNA14
IL6	->	CXCL2
ANG1	->	LEFTY2
CXCL12	->	CTGF
CD40LG	->	IL7
BMP7	->	IL1F9
PLGF	->	ARTN
AIMP1	->	TNFSF10
CER1	->	IFNA17
CCL19	->	CXCL14
CXCL3	->	CCL20
FAM3C	->	TNFSF10
GDF2	->	IFNA7
ARTN	-|	BMP5
CSF1	-|	SCG2
BMP1	->	IL11
IL16	->	CXCL12
GDF15	-|	IL32
BTC	-|	IFNA14
TNFSF8	->	BMP10
HMGB1	->	CKLF
CLEC11A	->	GREM1
BMP1	->	IL32
GDF10	-|	GREM1
EGF	-|	LASS1
CXCL13	->	CCL19
TNFSF8	->	CCL21
CXCL14	-|	IL17A
CD70	->	CCL21
CCL16	-|	FAM3C
BMP4	-|	IL32
GDF3	-|	GRN
CCL13	->	PPBP
IL15	->	NAMPT
GDF2	->	CNTF
CTF1	->	GDF5
CLCF1	->	LIF
BMP1	-|	BMP5
CTGF	->	BMP2
CCL22	->	CCL17
EGF	-|	IFNA13
CNTF	->	IFNA14
CCL11	->	XCL1
CXCL5	->	CCL20
IL1B	->	CCL8
WNT1	->	IL9
GDF15	->	TNFSF15
IL11	->	IL8
IFNA7	-|	WNT5A
WNT1	-|	WNT5A
GREM1	->	SPP1
CMTM6	->	TNFSF10
BMP2	->	GDF10
IL23A	->	IL32
FASLG	->	IFNG
EBI3	->	CCL5
GDF2	->	IFNA14
CCL24	->	MIF
GDF15	-|	PF4
IFNG	->	XCL1
GDF10	->	CSF3
ANG2	->	TNFRSF11B
CXCL13	->	GREM1
BMP8A	-|	IL33
GDF10	->	PPBP
CD70	->	CCL24
BMP3	-|	PLGF
CMTM6	->	AIMP1
BMP1	-|	C5
GPI	->	MIF
AGT	->	LIF
GDF9	-|	IL7
BMP2	->	C5
FAM3C	->	NAMPT
IL7	-|	INHA
GRN	->	CTGF
LEFTY2	-|	MIF
BMP3	->	IL1F7
IL24	->	PLGF
BMP10	-|	EFEMP1
IL16	->	IL33
IL1F5	->	TNFSF9
BMP8B	->	TNFSF11
TGFB1	->	MIF
NDP	->	BMP4
CXCL6	->	NDP
IL24	->	IL1B
AIMP1	-|	BMP10
AIMP1	-|	IFNA21
IFNA13	->	IL1F6
DKK1	->	IL18
CLEC11A	->	CXCL12
CLEC11A	->	INHBA
CSF1	->	FLT3LG
BTC	->	IL7
IL1F7	->	GDF5
CX3CL1	->	GDF10
IL1B	->	CXCL1
CCL25	->	IL21
IL1F7	->	AREG
BMP5	->	IL33
IFNA4	-|	TNFSF10
FGF2	->	IL33
IL15	->	IL18
BMP4	-|	IL3
CCL7	->	MIF
IL1B	->	INHBA
IFNA21	-|	TXLNA
ANG1	->	CTGF
TNFSF8	->	IL10
CCL5	->	IL18
BMP6	->	THPO
CCL7	->	IL32
CMTM6	-|	IFNA14
TNFSF8	->	SLURP1
EDN1	->	TNFSF10
ANG2	->	VEGFA
CECR1	-|	IL1F9
CCL22	->	CX3CL1
BMP8A	-|	TNFSF14
CRLF1	->	LIF
CXCL12	->	IL33
IFNA21	->	IL21
INHBA	->	CTGF
IL15	->	CCL5
IL1A	->	WNT7A
CD70	->	IL32
CKLF	->	FAM3C
BDNF	-|	GDF5
CCL8	->	CCL3
THPO	-|	WNT5A
BMP2	->	IL7
CCL13	->	CCL18
CSF1	->	TNFSF8
AIMP1	-|	IFNA16
IL1B	->	CXCL5
CCL4	->	CCL5
BDNF	-|	CCL25
CCL21	->	CCL2
FAM3C	->	AIMP1
CCL24	->	CCL21
ARTN	-|	GREM2
BMP10	-|	CD40LG
BMP4	->	GREM2
BMP2	->	CXCL2
CTF1	->	BMP4
PPBP	->	EDN1
BDNF	->	EDN1
BMP6	->	CRLF1
CD40LG	->	CCL5
AMBN	->	AMELX
CLEC11A	->	CKLF
TNFSF15	->	LTB
IL1F9	->	ARTN
CRLF1	->	C5
IFNW1	->	IFNA2
IL1F7	->	CSF2
TNFSF4	->	INHBA
CXCL10	->	CXCL9
C5	-|	TNFSF18
CCL22	->	CCL13
BMP4	-|	CCL11
CCL4	->	CCL8
IL1B	->	NAMPT
CMTM6	-|	TNFSF18
AREG	->	CX3CL1
BMP7	->	NRG1
FAM3C	->	SPP1
BMP4	->	BMP5
BMP3	->	GDF5
BMP5	->	CXCL2
IL16	-|	MIF
CCL19	->	CCL21
CLCF1	->	VEGFA
BMP5	->	ANG1
TXLNA	->	CSPG5
CNTF	->	INHA
KITLG	->	ANG2
CTGF	->	NAMPT
CER1	->	TNFSF8
IFNA21	->	AMBN
GDF3	->	INHA
FGF2	->	EFEMP1
LTA	->	IL3
CXCL6	->	GREM1
BMP2	->	IL33
CTF1	->	GREM2
AIMP1	->	IL7
C5	-|	IL1F5
AIMP1	->	IL18
IL1F9	->	IL1A
IL7	-|	LASS1
CTF1	->	GRN
AMELX	->	IL25
ARTN	-|	C5
CRLF1	->	GREM2
AIMP1	-|	IL21
IL4	->	IL1F6
CER1	->	INHA
GDF15	-|	IFNG
IL21	->	IFNA17
IL1A	->	IL1B
ANG2	->	PLGF
AIMP1	-|	IFNA13
C5	-|	IFNA17
IFNA5	->	IL1F6
CER1	->	IFNA7
CX3CL1	->	EFEMP1
IL9	->	CER1
IFNA21	->	CCL25
GRN	->	IL18
WNT2	->	CTGF
ANG1	->	EFEMP1
GREM2	-|	MIF
IL3	-|	WNT5A
GREM2	->	GDF10
CTF1	->	CX3CL1
IFNG	->	CXCL9
CCL24	->	IL32
CXCL6	->	PLGF
GRN	->	IL7
CCL8	->	CCL2
CKLF	->	CMTM6
CSF1	->	CCL7
BMP3	-|	CCL11
AREG	->	CXCL2
EGF	->	SPP1
CCL8	->	CCL18
LTA	->	THPO
CECR1	->	EBI3
CXCL13	-|	GDF10
CCL22	->	CXCL14
BMP1	->	TGFB1
AIMP1	-|	IFNA17
GPI	->	PLGF
CECR1	->	IL16
IFNA21	-|	TNFSF10
ANG1	->	CX3CL1
CCL21	->	CCL18
CD40LG	->	TNFSF14
CCL8	->	CXCL10
IL1B	->	CCL2
GDF3	-|	IL7
MIF	->	ARTN
GDF2	-|	MSTN
BMP8A	->	GREM1
IL1F5	-|	TNFSF14
IL1A	->	CCL11
IL1A	->	CSF3
IL24	->	IL8
MIF	-|	MSTN
IL15	->	FAM3C
IL5	->	BMP3
CSPG5	->	CD320
CLCF1	->	AREG
CXCL2	->	IL33
KITLG	->	VEGFA
C5	->	IL33
PPBP	->	CCL23
INHBB	->	PLGF
CSPG5	->	EGF
BMP4	-|	CCL21
BMP7	->	BDNF
PLGF	->	MIF
BMP1	->	GREM1
WNT1	->	CCL25
TNFRSF11B	->	IL7
CSF1	->	CCL2
DKK1	->	IL1A
IL17A	->	LTA
BMP7	-|	CRLF1
CCL7	->	CCL2
CXCL14	->	SPP1
BDNF	->	ARTN
LTA	->	CCL24
SPP1	->	CXCL13
AMBN	->	IL22
ANG1	-|	IFNA17
IFNA13	-|	TNFSF15
IL23A	->	CXCL13
CCL13	->	CCL7
CXCL6	->	IL1F9
BMP7	->	ARTN
IL15	->	TNFSF10
AMELX	->	IL21
AIMP1	-|	IFNA4
BMP1	->	BMP10
GRN	->	CMTM6
BDNF	->	PF4
BMP1	->	IL1A
IFNA13	->	IL21
EBI3	->	CCL19
IL1B	->	IL6
CCL22	->	IL1F7
FAM3C	->	WNT5A
GDF3	->	CCL24
CXCL3	->	CXCL1
CSF3	->	IL6
IL16	->	WNT2
BMP1	->	WNT7A
FASLG	->	IL32
IL15	->	AIMP1
CXCL9	->	CXCL11
IL21	->	WNT1
IL23A	->	IL1F9
CLEC11A	->	INHBB
IFNA13	->	CCL25
CKLF	->	AIMP1
TNFSF15	-|	WNT1
TNFSF8	->	IFNA7
INHBA	->	CCL11
GRN	-|	IFNW1
BMP3	->	TGFB2
MIF	-|	TGFB2
ANG1	->	C5
GDF2	->	TNFSF8
EFEMP1	-|	IL3
BTC	->	AREG
CLCF1	->	TNFSF9
CX3CL1	-|	TNFSF11
TNFSF8	->	IL21
CCL13	->	TNFSF8
CSF3	->	PPBP
BMP1	-|	CD40LG
INHA	->	THPO
GDF2	-|	TNFSF4
ANG1	->	BMP2
EDN1	->	CSF3
ANG2	->	HMGB1
CCL4	->	IFNG
AIMP1	-|	BMP15
CCL7	->	IL8
IL4	-|	WNT5A
GRN	-|	IFNA7
IL4	->	WNT1
TNFSF8	-|	WNT5A
CSF1	->	IL32
ANG1	->	IL7
CD40LG	->	TNFSF15
CSF3	-|	SPP1
C5	->	BMP5
BMP7	->	WNT5A
HMGB1	->	AIMP1
CCL3	->	CCL4
FASLG	->	IL10
GDF15	->	BTC
AREG	->	IL7
ANG1	-|	IL19
AMELX	->	THPO
IL22	->	WNT1
CRLF1	->	GDF15
VEGFA	->	IL8
IL1F9	->	CXCL14
EBI3	->	CXCL9
FGF2	->	CTGF
TNFSF8	->	IL32
BMP2	->	EFEMP1
CSPG5	->	CXCL14
IL1B	->	IL8
BMP1	->	INHA
IL1F6	-|	TXLNA
AIMP1	-|	IL22
BMP8A	->	GDF3
BTC	->	BMP5
BMP10	->	INHA
BMP4	-|	IL5
IL16	->	CCL5
BMP6	->	CSF3
WNT1	->	IFNA2
GDF2	->	MIF
CMTM6	->	NAMPT
TNFSF8	->	LASS1
FLT3LG	->	TNFSF13
KITLG	->	TGFB2
AREG	->	EFEMP1
ANG1	->	FGF2
ANGPTL3	-|	GRN
INHBA	->	GREM1
CCL11	->	GREM1
LASS1	->	CD70
ANG1	-|	BMP10
TNFSF8	->	IFNA17
CCL5	->	CCL3
LTA	->	IFNA2
ANGPTL3	->	THPO
TNFSF8	->	CNTF
GDF3	->	TNFSF8
AMBN	->	TGFB2
IFNA5	->	IFNA21
CCL5	->	CXCL9
CER1	-|	EFEMP1
GDF3	->	CNTF
TNFSF15	->	C5
CER1	->	IFNA14
AMBN	->	BMP15
CXCL12	->	EFEMP1
CCL11	->	CCL2
IL23A	->	MIF
IL1B	->	CCL3
BTC	->	EGF
FAM3C	-|	IFNA21
BMP8A	->	BMP1
BDNF	->	IL6
ARTN	-|	GDF5
CXCL12	->	FGF2
AIMP1	-|	IFNA7
CXCL2	->	CSF3
CTF1	-|	IL23A
MIF	->	SPP1
IL21	->	IL1F6
GDF15	->	C5
GRN	->	CKLF
IL15	->	CCL8
BMP10	->	CNTF
IL19	-|	IL7
IFNA7	->	IFNA17
CRLF1	->	BMP5
IL11	->	GREM1
IL1B	->	CCL20
CER1	->	TNFSF18
TNFSF8	->	PF4
CCL13	->	CSF2
CCL19	->	CCL18
AIMP1	->	NAMPT
CCL19	->	LTB
ANG2	->	AIMP1
BMP3	->	GDF15
TNFSF8	->	CCL24
CCL14	->	CCL21
CCL25	->	IL22
CD70	->	CXCL13
TNFSF15	->	EGF
IL9	->	CCL25
IL1A	->	IL32
GRN	-|	IL3
CMTM6	->	IL18
IL17A	->	IL1F6
CCL14	->	CCL23
GPI	->	ARTN
IL1A	->	NRG1
MSTN	-|	TNFSF8
ANG1	->	GDF10
BMP3	-|	MIF
CCL18	->	CCL2
CXCL2	->	CXCL3
BMP10	->	IFNA17
CX3CL1	-|	INHA
EFEMP1	-|	IFNA14
IL16	->	IL7
C5	-|	WNT7A
IL7	-|	TNFSF18
GREM2	->	BMP5
CCL22	->	LTB
CCL18	->	CCL3
CTGF	-|	IFNA17
NRG1	->	FGF2
IL15	->	IL33
IL24	->	CCL11
AIMP1	-|	CER1
CD40LG	->	LTB
CX3CL1	-|	THPO
CD40LG	->	IL16
IL1F5	->	ARTN
CSF1	->	CLCF1
EGF	->	GDF15
MIF	->	IL8
BMP4	-|	LTA
BMP10	->	IFNA14
GREM1	-|	LEFTY2
CCL13	->	CCL23
CLEC11A	->	CXCL14
AGT	->	CCL14
CLCF1	->	CSF2
CXCL1	->	CCL20
ANG2	->	SCG2
IL32	-|	MSTN
ANG1	->	IL33
ANG2	->	NAMPT
BMP7	-|	CLCF1
CSF1	->	TNFSF13
EDN1	->	EFEMP1
IL1B	->	OSM
BMP4	-|	CCL24
IL23A	->	ARTN
AMELX	->	CER1
IL1B	->	CCL4
CTF1	-|	CXCL13
CKLF	->	IL15
CXCL3	->	CXCL5
IFNG	->	IL32
ANG1	-|	IL1F5
TXLNA	->	CD320
GDF10	-|	SPP1
CCL16	-|	MIF
PLGF	->	GREM1
IL15	->	IL7
CSF1	->	SECTM1
TNFSF15	->	BTC
CD70	->	MIF
CNTF	-|	IL7
IL23A	->	CCL7
C5	-|	IL23A
GRN	-|	IFNA17
AIMP1	-|	CNTF
CCL18	->	IL32
CTF1	-|	MIF
PPBP	->	PF4
FASLG	->	TNFSF8
LEFTY2	->	GDF10
GDF3	->	BMP10
IL1F9	->	IL1F5
BMP4	-|	IL1A
CCL13	->	IL10
NAMPT	->	CXCL1
LTA	->	CCL21
BMP4	-|	CD70
EDN1	->	CCL23
ANG1	->	WNT2
BMP4	->	TGFB2
ANG2	->	CMTM6
ANG1	->	GREM2
NRG1	->	ARTN
CCL14	->	GDF10
CMTM6	->	IL7
GPI	->	SPP1
BMP4	-|	TNFSF8
BMP3	->	CTF1
BDNF	->	NRG1
ANGPTL3	->	LTA
AIMP1	-|	WNT1
IL1B	->	CXCL3
GDF3	->	BMP1
CLEC11A	->	WNT5A
CLEC11A	->	PLGF
CCL21	->	IL6
CSF1	->	PF4
LTA	->	CD70

## Sheet: BC_0.1_correlation
element 1	element 2	partcorr	correlation	correlation-partcorr
ADIPOQ	ANG1	0.127868	0.182397	0.054529
ADIPOQ	CCL14	0.330374	0.536726	0.206352
ADIPOQ	CCL3	0.0554388	0.185555	0.130116
ADIPOQ	CXCL12	0.11657	0.419436	0.302866
ADIPOQ	CXCL2	0.0403559	0.214952	0.174596
ADIPOQ	EFEMP1	0.145499	0.265654	0.120155
ADIPOQ	FGF2	0.0841012	0.181428	0.0973268
ADIPOQ	IL33	0.0766263	0.424246	0.34762
ADIPOQ	MIF	-0.0646809	-0.228315	-0.163634
AGT	ANG1	0.0389651	0.0604518	0.0214867
AGT	BMP2	-0.0302414	-0.0624519	-0.0322105
AGT	BMP7	-0.0374064	-0.0710957	-0.0336893
AGT	CCL13	-0.0303662	-0.0740262	-0.04366
AGT	CD320	0.0481353	0.0766328	0.0284975
AGT	CSF1	0.0743267	0.123382	0.0490553
AGT	CX3CL1	-0.0453956	-0.077395	-0.0319994
AGT	CXCL12	-0.0417971	-0.0883404	-0.0465433
AGT	CXCL9	-0.0333533	-0.0918652	-0.0585119
AGT	FGF2	0.0517542	0.0859473	0.0341931
AGT	GDF11	-0.0421032	-0.0701205	-0.0280173
AGT	GPI	0.040094	0.0825624	0.0424684
AGT	HMGB1	-0.0518555	-0.092918	-0.0410625
AGT	IL12B	-0.0324546	-0.0782342	-0.0457796
AGT	IL3	0.0633341	0.107845	0.0445109
AGT	NDP	-0.039765	-0.05008	-0.010315
AGT	SCG2	0.0469549	0.0621645	0.0152096
AGT	SECTM1	0.0304912	0.0781159	0.0476247
AGT	SPP1	0.0468427	0.0881206	0.0412779
AGT	TGFB2	0.096259	0.131323	0.035064
AGT	THPO	0.0948101	0.135849	0.0410389
AGT	TNFSF13	0.0365708	0.103282	0.0667112
AGT	TXLNA	0.068876	0.103201	0.034325
AGT	WNT5A	0.0866543	0.118972	0.0323177
AIMP1	AMH	-0.0409489	-0.0665396	-0.0255907
AIMP1	ANG1	-0.057952	-0.12712	-0.069168
AIMP1	ANGPTL3	-0.0464204	-0.134528	-0.0881076
AIMP1	BMP1	-0.0982502	-0.249888	-0.151638
AIMP1	BMP10	-0.0582214	-0.249977	-0.191756
AIMP1	BMP2	-0.0911933	-0.179674	-0.0884807
AIMP1	BMP5	-0.0345852	-0.157407	-0.122822
AIMP1	BMP7	-0.0354024	-0.167639	-0.132237
AIMP1	BMP8B	-0.0339381	-0.193737	-0.159799
AIMP1	CCL1	-0.0650718	-0.173214	-0.108142
AIMP1	CCL11	-0.0611208	-0.192221	-0.1311
AIMP1	CCL14	-0.0734893	-0.193051	-0.119562
AIMP1	CCL16	-0.0461831	-0.191868	-0.145685
AIMP1	CCL22	-0.0845822	-0.183569	-0.0989868
AIMP1	CCL23	-0.058812	-0.198259	-0.139447
AIMP1	CD70	-0.0656058	-0.184898	-0.119292
AIMP1	CECR1	-0.0313927	-0.174238	-0.142845
AIMP1	CKLF	0.0424757	0.187859	0.145383
AIMP1	CLEC11A	-0.040334	-0.185949	-0.145615
AIMP1	CSF2	-0.0931112	-0.191607	-0.0984958
AIMP1	CSF3	-0.0928147	-0.19275	-0.0999353
AIMP1	CX3CL1	-0.0434653	-0.143322	-0.0998567
AIMP1	CXCL14	-0.0393764	-0.0904539	-0.0510775
AIMP1	CXCL6	-0.0371204	-0.118352	-0.0812316
AIMP1	DKK1	-0.0356909	-0.0694685	-0.0337776
AIMP1	EDN1	-0.0972264	-0.159323	-0.0620966
AIMP1	EGF	0.0863706	0.109756	0.0233854
AIMP1	FAM3C	0.205485	0.299108	0.093623
AIMP1	GDF10	-0.0360804	-0.22873	-0.19265
AIMP1	GDF3	-0.0326229	-0.194306	-0.161683
AIMP1	GDF5	-0.0508308	-0.116687	-0.0658562
AIMP1	GREM2	-0.0618627	-0.15857	-0.0967073
AIMP1	IFNA16	-0.0471195	-0.233492	-0.186372
AIMP1	IFNA21	-0.0348667	-0.172001	-0.137134
AIMP1	IFNA6	-0.0546885	-0.17318	-0.118491
AIMP1	IFNA7	-0.0359933	-0.232422	-0.196429
AIMP1	IFNB1	-0.0389347	-0.137211	-0.0982763
AIMP1	IFNW1	-0.0700486	-0.170385	-0.100336
AIMP1	IL10	-0.0452544	-0.184168	-0.138914
AIMP1	IL12A	-0.0519842	-0.185869	-0.133885
AIMP1	IL16	-0.0640758	-0.222627	-0.158551
AIMP1	IL17B	-0.0303793	-0.060724	-0.0303447
AIMP1	IL1F6	-0.0588644	-0.231635	-0.172771
AIMP1	IL1F7	-0.0473824	-0.125955	-0.0785726
AIMP1	IL2	-0.0335775	-0.177801	-0.144224
AIMP1	IL23A	-0.0851212	-0.213143	-0.128022
AIMP1	IL25	-0.0369736	-0.146665	-0.109691
AIMP1	IL26	-0.0887794	-0.152062	-0.0632826
AIMP1	IL4	-0.0519301	-0.175865	-0.123935
AIMP1	IL5	-0.0832554	-0.203611	-0.120356
AIMP1	IL6	-0.0302794	-0.150982	-0.120703
AIMP1	IL9	-0.0477052	-0.170074	-0.122369
AIMP1	KITLG	0.225376	0.277404	0.052028
AIMP1	LEFTY2	-0.0399516	-0.0922676	-0.052316
AIMP1	LIF	-0.0880493	-0.166128	-0.0780787
AIMP1	NAMPT	0.0418608	0.157276	0.115415
AIMP1	NRG1	-0.035186	-0.177843	-0.142657
AIMP1	PF4V1	-0.056624	-0.156984	-0.10036
AIMP1	PLGF	-0.0468915	-0.115683	-0.0687915
AIMP1	PPBP	-0.0634131	-0.137961	-0.0745479
AIMP1	SPP1	0.0444132	0.150118	0.105705
AIMP1	TGFB1	-0.0734931	-0.229301	-0.155808
AIMP1	TNF	-0.040556	-0.161792	-0.121236
AIMP1	TNFSF10	0.0773978	0.117389	0.0399912
AMBN	ANGPTL3	0.0449424	0.215617	0.170675
AMBN	BMP10	0.0899156	0.457774	0.367858
AMBN	BMP15	0.118261	0.473799	0.355538
AMBN	BMP3	0.295861	0.51618	0.220319
AMBN	BMP7	0.0647843	0.306298	0.241514
AMBN	BMP8A	0.0811367	0.374591	0.293454
AMBN	BMP8B	0.116157	0.403606	0.287449
AMBN	CCL1	0.196973	0.398361	0.201388
AMBN	CCL11	0.126212	0.318681	0.192469
AMBN	CCL24	0.0324723	0.195692	0.16322
AMBN	CCL25	0.0665134	0.328937	0.262424
AMBN	CD70	0.0408239	0.237496	0.196672
AMBN	CSF2	0.0585711	0.243108	0.184537
AMBN	CSF3	0.105929	0.314712	0.208783
AMBN	CSPG5	0.0312273	0.122858	0.0916307
AMBN	GDF10	0.051258	0.378129	0.326871
AMBN	GDF11	0.0748599	0.214642	0.139782
AMBN	GDF5	0.0336813	0.17656	0.142879
AMBN	GREM2	0.0358126	0.169946	0.134133
AMBN	IFNA1	0.239497	0.431749	0.192252
AMBN	IFNA10	0.0555126	0.390138	0.334625
AMBN	IFNA13	0.153132	0.464245	0.311113
AMBN	IFNA2	0.176746	0.347109	0.170363
AMBN	IFNA21	0.0959397	0.341062	0.245122
AMBN	IFNA5	0.0755194	0.427432	0.351913
AMBN	IFNA6	0.129908	0.347455	0.217547
AMBN	IFNB1	0.158789	0.343631	0.184842
AMBN	IFNW1	0.0749801	0.261115	0.186135
AMBN	IL12B	0.0410714	0.252895	0.211824
AMBN	IL1F6	0.129516	0.456452	0.326936
AMBN	IL1F7	0.0470544	0.202845	0.155791
AMBN	IL2	0.117145	0.401937	0.284792
AMBN	IL23A	0.0371238	0.29048	0.253356
AMBN	IL25	0.0494392	0.251839	0.2024
AMBN	IL3	0.187406	0.399233	0.211827
AMBN	IL4	0.0858891	0.309456	0.223567
AMBN	INHA	0.0485767	0.319581	0.271004
AMBN	LTA	0.0880217	0.300805	0.212783
AMBN	NRG1	0.0814067	0.3209	0.239493
AMBN	OSM	0.0707627	0.203705	0.132942
AMBN	THNSL2	0.0359591	0.143953	0.107994
AMBN	TNFSF14	0.125951	0.283651	0.1577
AMBN	TNFSF8	0.0668172	0.389145	0.322328
AMELX	BMP15	0.067787	0.252766	0.184979
AMELX	BMP8B	0.0483083	0.207163	0.158855
AMELX	CCL1	0.0720315	0.169816	0.0977845
AMELX	CCL27	0.0475209	0.146446	0.0989251
AMELX	CD320	0.0397856	0.0601242	0.0203386
AMELX	CKLF	-0.0449696	-0.133969	-0.0889994
AMELX	CMTM6	-0.0362217	-0.124016	-0.0877943
AMELX	CSF2	0.0695875	0.163855	0.0942675
AMELX	FAM3C	-0.0483501	-0.152358	-0.104008
AMELX	IFNA16	0.0709083	0.252818	0.18191
AMELX	IFNA17	0.0463302	0.249522	0.203192
AMELX	IFNA2	0.0332507	0.112564	0.0793133
AMELX	IFNA21	0.038159	0.185073	0.146914
AMELX	IFNA5	0.0341181	0.236255	0.202137
AMELX	IL17A	0.0777008	0.218702	0.141001
AMELX	IL1F6	0.0376022	0.223467	0.185865
AMELX	IL2	0.0504599	0.194131	0.143671
AMELX	IL22	0.0334836	0.216241	0.182757
AMELX	IL25	0.0437534	0.150355	0.106602
AMELX	IL3	0.0574231	0.181197	0.123774
AMELX	IL4	0.0387054	0.161291	0.122586
AMELX	INHA	0.0391262	0.178898	0.139772
AMELX	MSTN	0.0633112	0.122094	0.0587828
AMELX	PF4V1	0.032393	0.142598	0.110205
AMELX	THPO	0.046337	0.153427	0.10709
AMELX	TNFSF15	0.055282	0.117189	0.061907
AMELX	WNT1	0.0367006	0.168423	0.131722
AMH	AREG	0.0476923	0.0677589	0.0200666
AMH	BMP2	-0.0566877	-0.089562	-0.0328743
AMH	BMP4	0.0569278	0.0706895	0.0137617
AMH	BMP7	-0.0308129	-0.0689478	-0.0381349
AMH	C5	0.124611	0.155531	0.03092
AMH	CCL1	0.0389673	0.0876707	0.0487034
AMH	CSPG5	0.0549682	0.0748534	0.0198852
AMH	CX3CL1	-0.0374608	-0.0841003	-0.0466395
AMH	CXCL13	-0.0467015	-0.0737538	-0.0270523
AMH	CXCL3	-0.0626101	-0.0988264	-0.0362163
AMH	EFEMP1	-0.041655	-0.0729255	-0.0312705
AMH	GDF9	0.0408617	0.0570559	0.0161942
AMH	HMGB1	-0.0311874	-0.0519274	-0.02074
AMH	IFNA2	0.0301718	0.0799093	0.0497375
AMH	IL24	0.0425687	0.0561432	0.0135745
AMH	IL32	-0.0395092	-0.0953973	-0.0558881
AMH	LTA	0.0591632	0.101729	0.0425658
AMH	MSTN	0.0340412	0.0643262	0.030285
AMH	NAMPT	-0.0443186	-0.0743944	-0.0300758
AMH	OSM	0.0774966	0.117531	0.0400344
AMH	SPP1	-0.0338769	-0.0710022	-0.0371253
AMH	TNFSF10	0.0402116	0.0578125	0.0176009
AMH	WNT2	-0.0312058	-0.0716212	-0.0404154
AMH	WNT7A	-0.0339834	-0.0672276	-0.0332442
ANG1	ANGPTL3	0.052915	0.111471	0.058556
ANG1	AREG	-0.0592551	-0.097913	-0.0386579
ANG1	BMP15	0.0372335	0.20776	0.170526
ANG1	BMP2	0.0482541	0.132605	0.0843509
ANG1	BMP4	0.0345055	0.0576749	0.0231694
ANG1	BMP5	0.0802691	0.178973	0.0987039
ANG1	BMP6	0.0512953	0.187345	0.13605
ANG1	BMP7	0.0364051	0.148854	0.112449
ANG1	BTC	0.0448284	0.0836207	0.0387923
ANG1	CCL16	0.0316129	0.160936	0.129323
ANG1	CD320	0.0519413	0.0878806	0.0359393
ANG1	CER1	0.0487287	0.215239	0.16651
ANG1	CRLF1	0.0568436	0.110738	0.0538944
ANG1	CSF2	0.0392047	0.122698	0.0834933
ANG1	CSPG5	0.0575644	0.107933	0.0503686
ANG1	CXCL13	-0.0336128	-0.0519181	-0.0183053
ANG1	EDN1	0.133622	0.178398	0.044776
ANG1	FAM3C	-0.0466981	-0.134316	-0.0876179
ANG1	GDF5	0.0731963	0.128634	0.0554377
ANG1	GPI	0.0705196	0.115747	0.0452274
ANG1	IFNA17	0.0452322	0.214004	0.168772
ANG1	IFNA4	0.0422675	0.209005	0.166738
ANG1	IFNA5	0.0333597	0.196643	0.163283
ANG1	IFNA7	0.0325	0.205004	0.172504
ANG1	IL12A	0.0577427	0.180177	0.122434
ANG1	IL21	0.0435415	0.189612	0.14607
ANG1	IL22	0.0451056	0.194764	0.149658
ANG1	IL24	-0.0359975	-0.054259	-0.0182615
ANG1	IL5	0.0414865	0.1371	0.0956135
ANG1	INHA	0.0339841	0.152994	0.11901
ANG1	INHBB	0.0448612	0.098383	0.0535218
ANG1	LASS1	0.0773494	0.122616	0.0452666
ANG1	LEFTY1	0.0364917	0.0928918	0.0564001
ANG1	LEFTY2	0.0689286	0.120231	0.0513024
ANG1	PF4	0.0395699	0.188771	0.149201
ANG1	SLURP1	0.0323571	0.0599336	0.0275765
ANG1	TNF	0.0330744	0.130504	0.0974296
ANG1	TNFRSF11B	-0.0522245	-0.0752745	-0.02305
ANG1	TNFSF18	0.0398656	0.195002	0.155136
ANG1	VEGFA	0.0540265	0.110083	0.0560565
ANG1	WNT7A	0.0524656	0.144924	0.0924584
ANG2	ARTN	-0.0359394	-0.106847	-0.0709076
ANG2	BMP1	0.0424479	0.228965	0.186517
ANG2	BMP15	-0.0745219	-0.218155	-0.143633
ANG2	BMP8B	-0.0347229	-0.166604	-0.131881
ANG2	CCL2	0.0426582	0.117393	0.0747348
ANG2	CCL25	-0.0440075	-0.163616	-0.119609
ANG2	CTGF	0.0940199	0.256644	0.162624
ANG2	EGF	-0.0503159	-0.101698	-0.0513821
ANG2	GREM1	0.189131	0.34119	0.152059
ANG2	IFNA14	-0.0443337	-0.206945	-0.162611
ANG2	IL19	-0.0537107	-0.172367	-0.118656
ANG2	IL23A	-0.0335813	-0.150638	-0.117057
ANG2	INHBA	0.030394	0.245868	0.215474
ANG2	KITLG	0.123786	0.173478	0.049692
ANG2	NAMPT	0.0692414	0.148719	0.0794776
ANG2	OSM	0.0522815	0.0770838	0.0248023
ANG2	PLGF	0.145329	0.221188	0.075859
ANG2	SECTM1	-0.0579821	-0.141872	-0.0838899
ANG2	SPP1	0.109305	0.264491	0.155186
ANG2	TGFB1	0.0589708	0.196108	0.137137
ANG2	TNF	-0.0333339	-0.144434	-0.1111
ANG2	VEGFA	0.124783	0.211603	0.08682
ANGPTL3	BTC	0.0703572	0.128294	0.0579368
ANGPTL3	C5	0.0393176	0.138447	0.0991294
ANGPTL3	CCL1	0.109318	0.241372	0.132054
ANGPTL3	CCL27	0.0944558	0.206181	0.111725
ANGPTL3	CD70	0.0698826	0.201485	0.131602
ANGPTL3	CKLF	-0.0454709	-0.156544	-0.111073
ANGPTL3	CSF2	0.0905251	0.215426	0.124901
ANGPTL3	CSF3	0.103678	0.226258	0.12258
ANGPTL3	CXCL12	-0.0319364	-0.087792	-0.0558556
ANGPTL3	FAM3C	-0.058599	-0.179787	-0.121188
ANGPTL3	GDF15	0.0326441	0.0616733	0.0290292
ANGPTL3	GDF2	0.0518029	0.155742	0.103939
ANGPTL3	GDF5	0.0468487	0.119819	0.0729703
ANGPTL3	HMGB1	0.0460134	0.0856643	0.0396509
ANGPTL3	IFNA1	0.039899	0.189307	0.149408
ANGPTL3	IFNA16	0.048369	0.274669	0.2263
ANGPTL3	IFNA2	0.0413646	0.158298	0.116933
ANGPTL3	IFNA21	0.0603451	0.225586	0.165241
ANGPTL3	IFNA5	0.0311939	0.259703	0.228509
ANGPTL3	IFNA6	0.0528434	0.205471	0.152628
ANGPTL3	IFNA8	0.063738	0.144963	0.081225
ANGPTL3	IFNB1	0.0577687	0.188569	0.1308
ANGPTL3	IFNW1	0.0954747	0.215776	0.120301
ANGPTL3	IL12B	0.123578	0.252184	0.128606
ANGPTL3	IL13	0.0511913	0.15975	0.108559
ANGPTL3	IL15	-0.0343139	-0.0752512	-0.0409373
ANGPTL3	IL17A	0.104179	0.265511	0.161332
ANGPTL3	IL1A	0.0334468	0.177729	0.144282
ANGPTL3	IL1F6	0.172438	0.32698	0.154542
ANGPTL3	IL1F7	0.0980456	0.195939	0.0978934
ANGPTL3	IL2	0.0741506	0.23141	0.157259
ANGPTL3	IL25	0.0586968	0.176171	0.117474
ANGPTL3	IL26	0.0638573	0.140473	0.0766157
ANGPTL3	IL3	0.0563609	0.220897	0.164536
ANGPTL3	IL4	0.0593169	0.20505	0.145733
ANGPTL3	IL5	0.0644296	0.20931	0.14488
ANGPTL3	LTA	0.0698436	0.203612	0.133768
ANGPTL3	MSTN	0.0551159	0.131723	0.0766071
ANGPTL3	OSM	0.0880934	0.163454	0.0753606
ANGPTL3	TNFSF12	-0.0472704	-0.101769	-0.0544986
ANGPTL3	TNFSF15	0.0362955	0.118013	0.0817175
ANGPTL3	TXLNA	-0.0394597	-0.0692068	-0.0297471
ANGPTL3	WNT5A	-0.0380663	-0.0862913	-0.048225
AREG	BMP2	-0.0599603	-0.10966	-0.0496997
AREG	BMP3	-0.0306998	-0.10503	-0.0743302
AREG	BTC	0.0650093	0.0821651	0.0171558
AREG	CCL7	-0.0418002	-0.103872	-0.0620718
AREG	CD320	-0.0422795	-0.0772257	-0.0349462
AREG	CSF1	-0.0657051	-0.132758	-0.0670529
AREG	CSPG5	-0.0374898	-0.0718636	-0.0343738
AREG	CXCL12	0.035012	0.0822915	0.0472795
AREG	DKK1	0.0965033	0.112356	0.0158527
AREG	EDN1	-0.0308592	-0.0635324	-0.0326732
AREG	FAM3C	0.0482704	0.107122	0.0588516
AREG	FASLG	-0.0529758	-0.157307	-0.104331
AREG	GPI	-0.0666813	-0.10861	-0.0419287
AREG	GRN	-0.0475422	-0.122594	-0.0750518
AREG	IL12A	-0.0527124	-0.131728	-0.0790156
AREG	IL17B	0.0429319	0.0526265	0.0096946
AREG	IL24	0.104446	0.115414	0.010968
AREG	LEFTY2	-0.0365764	-0.0651627	-0.0285863
AREG	SECTM1	-0.0712151	-0.135322	-0.0641069
AREG	SPP1	-0.044863	-0.0799461	-0.0350831
ARTN	BDNF	0.0981971	0.185055	0.0868579
ARTN	BMP15	0.0763949	0.210573	0.134178
ARTN	BMP7	0.0626585	0.173589	0.110931
ARTN	CD320	0.150617	0.200158	0.049541
ARTN	CKLF	-0.078586	-0.159228	-0.080642
ARTN	CMTM6	-0.0427099	-0.125223	-0.0825131
ARTN	CNTF	0.0339452	0.180622	0.146677
ARTN	CSF2	0.0345034	0.114207	0.0797036
ARTN	CTF1	0.0508127	0.156962	0.106149
ARTN	CTGF	-0.0448533	-0.112003	-0.0671497
ARTN	CXCL5	0.0775729	0.124617	0.0470441
ARTN	EFEMP1	0.0423226	0.068299	0.0259764
ARTN	GDF15	0.14241	0.194935	0.052525
ARTN	GDF3	0.0633182	0.185015	0.121697
ARTN	IL11	0.0432816	0.168897	0.125615
ARTN	IL15	-0.0359002	-0.0929086	-0.0570084
ARTN	IL18	-0.0360231	-0.107462	-0.0714389
ARTN	IL21	0.0362544	0.176432	0.140178
ARTN	IL22	0.0327594	0.175517	0.142758
ARTN	IL24	0.0516438	0.0694453	0.0178015
ARTN	IL33	-0.0574441	-0.131828	-0.0743839
ARTN	IL4	0.040007	0.13521	0.095203
ARTN	INHA	0.0424006	0.156438	0.114037
ARTN	INHBB	-0.0518596	-0.0890025	-0.0371429
ARTN	LASS1	0.0477041	0.115777	0.0680729
ARTN	MIF	0.0494777	0.109184	0.0597063
ARTN	NAMPT	-0.0927679	-0.151984	-0.0592161
ARTN	NDP	0.046542	0.0665275	0.0199855
ARTN	SECTM1	0.139425	0.217336	0.077911
ARTN	THNSL2	0.113453	0.17356	0.060107
ARTN	THPO	0.0708523	0.164429	0.0935767
ARTN	TNFSF10	-0.175631	-0.217108	-0.041477
ARTN	TNFSF15	0.0698963	0.11888	0.0489837
ARTN	WNT1	0.0469423	0.15558	0.108638
ARTN	WNT5A	-0.0612639	-0.12553	-0.0642661
BDNF	BMP15	0.0846881	0.403795	0.319107
BDNF	BMP2	0.0487837	0.17294	0.124156
BDNF	BMP7	0.0856636	0.296984	0.21132
BDNF	BMP8A	0.0501879	0.288349	0.238161
BDNF	BMP8B	0.0395406	0.297699	0.258158
BDNF	C5	0.0326193	0.179406	0.146787
BDNF	CCL16	0.0454061	0.292302	0.246896
BDNF	CCL25	0.059707	0.278057	0.21835
BDNF	CER1	0.0907027	0.412466	0.321763
BDNF	CSF2	0.0493769	0.204399	0.155022
BDNF	CSF3	0.0451439	0.184154	0.13901
BDNF	CSPG5	0.0326233	0.106272	0.0736487
BDNF	CXCL6	0.0682701	0.192957	0.124687
BDNF	EFEMP1	0.0542074	0.0939198	0.0397124
BDNF	GDF11	0.0330843	0.158152	0.125068
BDNF	GDF2	0.0525043	0.196805	0.144301
BDNF	IFNA14	0.10237	0.41624	0.31387
BDNF	IFNA16	0.0401105	0.376585	0.336475
BDNF	IFNA21	0.0451697	0.278553	0.233383
BDNF	IFNA5	0.0331929	0.366404	0.333211
BDNF	IFNA7	0.0893853	0.406963	0.317578
BDNF	IFNA8	0.0302438	0.142369	0.112125
BDNF	IFNW1	0.0316113	0.189758	0.158147
BDNF	IL18	-0.0656212	-0.13178	-0.0661588
BDNF	IL19	0.0499014	0.288235	0.238334
BDNF	IL1F5	0.0337024	0.216051	0.182349
BDNF	IL1F6	0.055328	0.345428	0.2901
BDNF	IL26	0.0547023	0.125995	0.0712927
BDNF	IL4	0.0330688	0.227586	0.194517
BDNF	IL9	0.0574361	0.264238	0.206802
BDNF	LASS1	0.0347313	0.111871	0.0771397
BDNF	LIF	0.0486129	0.129534	0.0809211
BDNF	PF4	0.0320568	0.330051	0.297994
BDNF	PF4V1	0.0521169	0.216544	0.164427
BDNF	THNSL2	0.0357568	0.137473	0.101716
BDNF	TNFSF10	-0.0334207	-0.0894324	-0.0560117
BDNF	WNT7A	0.0317297	0.210735	0.179005
BMP1	BMP10	0.0867569	0.392315	0.305558
BMP1	BMP6	0.0346937	0.286205	0.251511
BMP1	BMP8A	0.150582	0.426025	0.275443
BMP1	CCL11	0.0518029	0.32069	0.268887
BMP1	CCL22	0.06931	0.200653	0.131343
BMP1	CLEC11A	0.264614	0.533424	0.26881
BMP1	CTGF	0.0551134	0.396457	0.341344
BMP1	CXCL12	0.0974841	0.34153	0.244046
BMP1	GRN	0.0902127	0.351667	0.261454
BMP1	HMGB1	-0.056306	-0.205762	-0.149456
BMP1	IFNA13	0.0834174	0.36422	0.280803
BMP1	IL11	0.0599967	0.302154	0.242157
BMP1	IL1A	0.0360779	0.239361	0.203283
BMP1	IL1B	0.0352348	0.2768	0.241565
BMP1	INHBA	0.322909	0.579556	0.256647
BMP1	LIF	0.0627347	0.207479	0.144744
BMP1	NRG1	0.0704722	0.303051	0.232579
BMP1	PF4	0.0849963	0.361478	0.276482
BMP1	TGFB1	0.369025	0.540053	0.171028
BMP1	TGFB2	0.12002	0.303102	0.183082
BMP1	TNFSF4	0.169596	0.500636	0.33104
BMP1	TNFSF9	0.140719	0.411808	0.271089
BMP1	TXLNA	0.0976851	0.274421	0.176736
BMP1	WNT2	0.119007	0.467176	0.348169
BMP1	WNT5A	0.0609192	0.21391	0.152991
BMP10	BMP15	0.333954	0.784351	0.450397
BMP10	BMP2	0.0316603	0.274112	0.242452
BMP10	BMP3	0.101261	0.509849	0.408588
BMP10	BMP5	0.104767	0.453635	0.348868
BMP10	BMP6	0.151377	0.570629	0.419252
BMP10	BMP7	0.0863157	0.477044	0.390728
BMP10	BMP8A	0.18854	0.569645	0.381105
BMP10	BMP8B	0.136911	0.576786	0.439875
BMP10	CCL1	0.0440007	0.334158	0.290157
BMP10	CCL11	0.0358854	0.379427	0.343542
BMP10	CCL16	0.145221	0.554559	0.409338
BMP10	CCL23	0.0860733	0.442995	0.356922
BMP10	CCL24	0.0607508	0.302606	0.241855
BMP10	CCL25	0.152467	0.513703	0.361236
BMP10	CER1	0.262136	0.775744	0.513608
BMP10	CMTM6	-0.0633323	-0.313914	-0.250582
BMP10	CNTF	0.220218	0.700062	0.479844
BMP10	CSF1	0.0582363	0.362186	0.30395
BMP10	CTF1	0.0956314	0.454037	0.358406
BMP10	CX3CL1	0.0727816	0.285525	0.212743
BMP10	FASLG	0.207056	0.675383	0.468327
BMP10	GDF10	0.225721	0.654654	0.428933
BMP10	GDF11	0.0672443	0.283091	0.215847
BMP10	GDF3	0.174074	0.600574	0.4265
BMP10	GDF5	0.0543275	0.222015	0.167687
BMP10	GRN	0.0428723	0.284482	0.24161
BMP10	IFNA1	0.08654	0.387896	0.301356
BMP10	IFNA10	0.188064	0.678363	0.490299
BMP10	IFNA13	0.279575	0.72074	0.441165
BMP10	IFNA14	0.156951	0.721768	0.564817
BMP10	IFNA16	0.136031	0.699714	0.563683
BMP10	IFNA17	0.255036	0.761222	0.506186
BMP10	IFNA21	0.0599095	0.481402	0.421492
BMP10	IFNA4	0.222809	0.73683	0.514021
BMP10	IFNA5	0.246873	0.731455	0.484582
BMP10	IFNA6	0.0900716	0.414895	0.324823
BMP10	IFNA7	0.172013	0.725082	0.553069
BMP10	IL10	0.110619	0.521387	0.410768
BMP10	IL11	0.149013	0.567317	0.418304
BMP10	IL12A	0.131994	0.503479	0.371485
BMP10	IL17A	0.0907904	0.529487	0.438697
BMP10	IL19	0.0953984	0.514188	0.41879
BMP10	IL1A	0.0840097	0.473909	0.389899
BMP10	IL1B	0.127525	0.466136	0.338611
BMP10	IL1F5	0.0552241	0.380101	0.324877
BMP10	IL1F6	0.0815812	0.620925	0.539344
BMP10	IL2	0.0985251	0.503573	0.405048
BMP10	IL21	0.227773	0.671018	0.443245
BMP10	IL22	0.205204	0.677163	0.471959
BMP10	IL23A	0.138767	0.498941	0.360174
BMP10	IL25	0.0932653	0.380923	0.287658
BMP10	IL3	0.105331	0.44278	0.337449
BMP10	IL4	0.0742568	0.415349	0.341092
BMP10	IL5	0.0958201	0.418072	0.322252
BMP10	IL9	0.0854667	0.451086	0.365619
BMP10	INHA	0.183396	0.542824	0.359428
BMP10	LEFTY1	0.0378215	0.162592	0.124771
BMP10	LEFTY2	0.0319702	0.149172	0.117202
BMP10	NRG1	0.139163	0.490815	0.351652
BMP10	PF4	0.234128	0.677442	0.443314
BMP10	PPBP	0.043848	0.236969	0.193121
BMP10	SECTM1	0.115046	0.330153	0.215107
BMP10	TGFB2	0.0472167	0.291068	0.243851
BMP10	THPO	0.101777	0.399811	0.298034
BMP10	TNFSF13	0.0341766	0.284169	0.249992
BMP10	TNFSF18	0.221859	0.704996	0.483137
BMP10	TNFSF4	0.0904784	0.416746	0.326268
BMP10	TNFSF8	0.202348	0.66473	0.462382
BMP10	TNFSF9	0.18623	0.661306	0.475076
BMP10	WNT1	0.137484	0.494605	0.357121
BMP10	WNT7A	0.142002	0.420316	0.278314
BMP15	BMP2	0.0337527	0.277611	0.243858
BMP15	BMP3	0.163267	0.543899	0.380632
BMP15	BMP5	0.0684928	0.446571	0.378078
BMP15	BMP6	0.142925	0.572023	0.429098
BMP15	BMP7	0.144428	0.499398	0.35497
BMP15	BMP8A	0.121221	0.553592	0.432371
BMP15	BMP8B	0.194724	0.602498	0.407774
BMP15	C5	0.122625	0.34323	0.220605
BMP15	CCL1	0.0529046	0.35002	0.297115
BMP15	CCL11	0.0544723	0.387748	0.333276
BMP15	CCL16	0.083498	0.53687	0.453372
BMP15	CCL23	0.0399299	0.417655	0.377725
BMP15	CCL25	0.137387	0.515498	0.378111
BMP15	CER1	0.34285	0.798706	0.455856
BMP15	CKLF	-0.062236	-0.292588	-0.230352
BMP15	CLCF1	0.0907218	0.258727	0.168005
BMP15	CMTM6	-0.0816741	-0.322373	-0.240699
BMP15	CNTF	0.148889	0.686138	0.537249
BMP15	CSF2	0.0519219	0.347894	0.295972
BMP15	CSPG5	0.0311531	0.168201	0.137048
BMP15	CTF1	0.0801836	0.45415	0.373966
BMP15	CXCL6	0.0469887	0.277353	0.230364
BMP15	FAM3C	-0.124883	-0.362903	-0.23802
BMP15	FASLG	0.182732	0.673501	0.490769
BMP15	GDF10	0.155218	0.639788	0.48457
BMP15	GDF11	0.0597499	0.28014	0.22039
BMP15	GDF3	0.183091	0.610135	0.427044
BMP15	IFNA1	0.0788108	0.401258	0.322447
BMP15	IFNA10	0.159987	0.676547	0.51656
BMP15	IFNA13	0.225887	0.713103	0.487216
BMP15	IFNA14	0.208584	0.750849	0.542265
BMP15	IFNA16	0.169736	0.721024	0.551288
BMP15	IFNA17	0.247725	0.771294	0.523569
BMP15	IFNA21	0.101161	0.510019	0.408858
BMP15	IFNA4	0.206099	0.744019	0.53792
BMP15	IFNA5	0.230916	0.735798	0.504882
BMP15	IFNA6	0.0697441	0.422089	0.352345
BMP15	IFNA7	0.202915	0.74188	0.538965
BMP15	IFNW1	0.11232	0.3639	0.25158
BMP15	IL10	0.0384844	0.501483	0.462999
BMP15	IL11	0.166286	0.580069	0.413783
BMP15	IL12A	0.0930665	0.497948	0.404882
BMP15	IL17A	0.152121	0.554592	0.402471
BMP15	IL19	0.132792	0.534485	0.401693
BMP15	IL1A	0.137847	0.495698	0.357851
BMP15	IL1B	0.114264	0.459265	0.345001
BMP15	IL1F6	0.284339	0.691938	0.407599
BMP15	IL2	0.180834	0.535592	0.354758
BMP15	IL21	0.161603	0.65657	0.494967
BMP15	IL22	0.153135	0.666867	0.513732
BMP15	IL23A	0.0997856	0.490109	0.390323
BMP15	IL25	0.0751723	0.377709	0.302537
BMP15	IL3	0.0362069	0.430278	0.394071
BMP15	IL4	0.117643	0.436306	0.318663
BMP15	IL5	0.0977952	0.428384	0.330589
BMP15	INHA	0.0952533	0.520859	0.425606
BMP15	LEFTY1	0.0369008	0.163142	0.126241
BMP15	LTA	0.0776623	0.385329	0.307667
BMP15	MSTN	0.0481084	0.217413	0.169305
BMP15	NRG1	0.104147	0.485076	0.380929
BMP15	PF4	0.153368	0.660345	0.506977
BMP15	PF4V1	0.060266	0.367966	0.3077
BMP15	PPBP	0.0573814	0.243322	0.185941
BMP15	THNSL2	0.0704816	0.222103	0.151621
BMP15	THPO	0.0735239	0.392453	0.318929
BMP15	TNF	0.0380047	0.38954	0.351535
BMP15	TNFSF18	0.252381	0.717087	0.464706
BMP15	TNFSF8	0.189077	0.667807	0.47873
BMP15	TNFSF9	0.134473	0.652174	0.517701
BMP15	WNT1	0.154933	0.505689	0.350756
BMP15	WNT7A	0.07963	0.402467	0.322837
BMP2	BMP3	0.0384187	0.195961	0.157542
BMP2	BMP5	0.0690743	0.21954	0.150466
BMP2	BMP6	0.191409	0.344181	0.152772
BMP2	BMP7	0.084815	0.240986	0.156171
BMP2	BTC	0.0643154	0.117924	0.0536086
BMP2	CCL13	0.0911389	0.221421	0.130282
BMP2	CCL16	0.0320503	0.204994	0.172944
BMP2	CCL23	0.0334317	0.200286	0.166854
BMP2	CD70	0.0741509	0.198106	0.123955
BMP2	CNTF	0.0309252	0.260792	0.229867
BMP2	CRLF1	0.0757933	0.134338	0.0585447
BMP2	CTF1	0.0548318	0.197291	0.142459
BMP2	CX3CL1	0.171628	0.312576	0.140948
BMP2	CXCL1	0.0320802	0.231821	0.199741
BMP2	CXCL3	0.0719582	0.223131	0.151173
BMP2	CXCL5	0.216335	0.327064	0.110729
BMP2	CXCL6	0.0426497	0.20407	0.16142
BMP2	DKK1	0.0552536	0.10358	0.0483264
BMP2	EDN1	0.0749753	0.190681	0.115706
BMP2	FASLG	0.039321	0.264112	0.224791
BMP2	FGF2	0.147444	0.203725	0.056281
BMP2	GDF10	0.0373382	0.243582	0.206244
BMP2	GDF11	0.0758188	0.167629	0.0918102
BMP2	GDF5	0.0446416	0.117766	0.0731244
BMP2	IFNA7	0.0717578	0.285291	0.213533
BMP2	IL10	0.0629349	0.22958	0.166645
BMP2	IL12A	0.0443528	0.221188	0.176835
BMP2	IL1B	0.0529966	0.246308	0.193311
BMP2	IL1F6	0.0436538	0.24549	0.201836
BMP2	IL23A	0.0990058	0.24488	0.145874
BMP2	IL26	0.0404247	0.0961056	0.0556809
BMP2	IL3	0.0400417	0.178406	0.138364
BMP2	IL5	0.0592542	0.191031	0.131777
BMP2	IL6	0.130003	0.289902	0.159899
BMP2	IL7	0.114752	0.206508	0.091756
BMP2	KITLG	-0.0359676	-0.109665	-0.0736974
BMP2	LASS1	0.0456013	0.10351	0.0579087
BMP2	LEFTY2	0.0688667	0.141289	0.0724223
BMP2	LIF	0.138406	0.267993	0.129587
BMP2	NRG1	0.0697975	0.231423	0.161626
BMP2	PPBP	0.0847991	0.183469	0.0986699
BMP2	TNF	0.0766433	0.239808	0.163165
BMP2	TNFSF10	-0.0524031	-0.0963454	-0.0439423
BMP2	TXLNA	0.047011	0.114616	0.067605
BMP2	VEGFA	0.0646141	0.114517	0.0499029
BMP2	WNT7A	0.0803813	0.220883	0.140502
BMP3	BMP7	0.037894	0.322868	0.284974
BMP3	BMP8A	0.168256	0.447758	0.279502
BMP3	BMP8B	0.119239	0.440968	0.321729
BMP3	CCL1	0.17739	0.403982	0.226592
BMP3	CCL16	0.0481558	0.354639	0.306483
BMP3	CCL25	0.108097	0.38436	0.276263
BMP3	CCL7	0.0333899	0.140899	0.107509
BMP3	CKLF	-0.0354164	-0.217348	-0.181932
BMP3	CLCF1	0.0358164	0.181145	0.145329
BMP3	CSF2	0.0555218	0.27013	0.214608
BMP3	CSF3	0.194122	0.377167	0.183045
BMP3	CSPG5	0.0313531	0.130138	0.0987849
BMP3	CXCL3	0.0575913	0.162784	0.105193
BMP3	CXCL6	0.0361947	0.19513	0.158935
BMP3	FAM3C	-0.0833502	-0.289059	-0.205709
BMP3	FASLG	0.0505362	0.42745	0.376914
BMP3	GDF10	0.0748131	0.429233	0.35442
BMP3	GDF2	0.0356871	0.212057	0.17637
BMP3	GDF3	0.0335985	0.380359	0.346761
BMP3	GDF5	0.126008	0.239088	0.11308
BMP3	GREM1	-0.0392757	-0.142489	-0.103213
BMP3	IFNA1	0.132454	0.392392	0.259938
BMP3	IFNA10	0.0361273	0.421264	0.385137
BMP3	IFNA13	0.120094	0.494764	0.37467
BMP3	IFNA16	0.0517642	0.465408	0.413644
BMP3	IFNA2	0.134315	0.332498	0.198183
BMP3	IFNA21	0.0511642	0.346248	0.295084
BMP3	IFNA5	0.0366049	0.45525	0.418645
BMP3	IFNA6	0.113778	0.362471	0.248693
BMP3	IFNB1	0.136003	0.347033	0.21103
BMP3	IFNW1	0.0622727	0.278938	0.216665
BMP3	IL11	0.0615893	0.382155	0.320566
BMP3	IL12B	0.0356967	0.281333	0.245636
BMP3	IL1F6	0.186365	0.522798	0.336433
BMP3	IL1F7	0.0528667	0.217813	0.164946
BMP3	IL2	0.215242	0.480724	0.265482
BMP3	IL25	0.0859908	0.298972	0.212981
BMP3	IL3	0.0949246	0.375467	0.280542
BMP3	IL4	0.0881236	0.335672	0.247548
BMP3	IL5	0.0432035	0.297465	0.254261
BMP3	INHA	0.0654081	0.364736	0.299328
BMP3	LTA	0.0896939	0.317143	0.227449
BMP3	NRG1	0.0747089	0.345962	0.271253
BMP3	OSM	0.0573625	0.190284	0.132921
BMP3	PF4V1	0.101453	0.3056	0.204147
BMP3	SLURP1	0.0319704	0.0713156	0.0393452
BMP3	TNF	0.0374264	0.267583	0.230157
BMP3	TNFSF14	0.0766107	0.270718	0.194107
BMP3	TNFSF8	0.0620215	0.430123	0.368102
BMP3	WNT1	0.147186	0.401203	0.254017
BMP3	WNT5A	-0.0612758	-0.117704	-0.0564282
BMP4	CCL11	-0.0471802	-0.0711805	-0.0240003
BMP4	CLEC11A	0.0697817	0.112106	0.0423243
BMP4	EFEMP1	-0.0314309	-0.0550952	-0.0236643
BMP4	GPI	0.0869751	0.100261	0.0132859
BMP4	IL11	0.0431553	0.0876702	0.0445149
BMP4	IL13	0.0765129	0.100135	0.0236221
BMP4	IL32	-0.0354647	-0.0757833	-0.0403186
BMP4	INHBB	0.0435422	0.0774702	0.033928
BMP4	TNFSF10	0.122353	0.139314	0.016961
BMP5	BMP6	0.0839723	0.363974	0.280002
BMP5	BMP7	0.0824546	0.322297	0.239842
BMP5	BMP8A	0.0380883	0.316889	0.278801
BMP5	BMP8B	0.0388501	0.330943	0.292093
BMP5	CCL16	0.0830173	0.35172	0.268703
BMP5	CCL23	0.0690429	0.294182	0.225139
BMP5	CD70	0.042861	0.225259	0.182398
BMP5	CER1	0.0802235	0.457716	0.377493
BMP5	CNTF	0.0830192	0.427289	0.34427
BMP5	CTF1	0.0453926	0.279624	0.234231
BMP5	CX3CL1	0.0351958	0.182534	0.147338
BMP5	FASLG	0.0692939	0.403237	0.333943
BMP5	GDF10	0.0470751	0.367689	0.320614
BMP5	GDF11	0.0635177	0.20004	0.136522
BMP5	GDF2	0.0528857	0.21847	0.165584
BMP5	GDF3	0.0432416	0.345704	0.302462
BMP5	IFNA10	0.0454826	0.402122	0.356639
BMP5	IFNA14	0.128955	0.476788	0.347833
BMP5	IFNA16	0.0703534	0.44405	0.373697
BMP5	IFNA17	0.0857818	0.461268	0.375486
BMP5	IFNA21	0.0380537	0.304608	0.266554
BMP5	IFNA4	0.0780926	0.45342	0.375327
BMP5	IFNA5	0.10517	0.453858	0.348688
BMP5	IFNA7	0.0988811	0.468233	0.369352
BMP5	IL10	0.0606846	0.33957	0.278885
BMP5	IL12A	0.0427267	0.307379	0.264652
BMP5	IL12B	0.0380884	0.261796	0.223708
BMP5	IL17A	0.067429	0.344526	0.277097
BMP5	IL19	0.0581739	0.324459	0.266285
BMP5	IL1F5	0.0359655	0.241329	0.205364
BMP5	IL1F6	0.0564428	0.384086	0.327643
BMP5	IL21	0.0692446	0.395217	0.325972
BMP5	IL22	0.101441	0.429352	0.327911
BMP5	IL23A	0.0696133	0.31082	0.241207
BMP5	IL9	0.0396257	0.279095	0.239469
BMP5	INHA	0.0489191	0.31687	0.267951
BMP5	LASS1	0.0780997	0.156682	0.0785823
BMP5	LEFTY1	0.0435257	0.121343	0.0778173
BMP5	PF4	0.0653629	0.395085	0.329722
BMP5	PF4V1	0.0344856	0.231892	0.197406
BMP5	TNFSF9	0.0798227	0.409927	0.330104
BMP6	BMP7	0.0507352	0.358632	0.307897
BMP6	CCL23	0.0944672	0.376112	0.281645
BMP6	CCL24	0.0776423	0.261738	0.184096
BMP6	CER1	0.130899	0.574336	0.443437
BMP6	CMTM6	-0.0767249	-0.265647	-0.188922
BMP6	CNTF	0.127218	0.534193	0.406975
BMP6	CSF1	0.0427965	0.295653	0.252856
BMP6	CTF1	0.031109	0.327611	0.296502
BMP6	CX3CL1	0.0985726	0.283377	0.184804
BMP6	EDN1	0.0324806	0.152312	0.119831
BMP6	FASLG	0.117957	0.512421	0.394464
BMP6	FGF2	0.0426191	0.145564	0.102945
BMP6	GDF10	0.14499	0.508311	0.363321
BMP6	GDF2	0.0387876	0.243277	0.204489
BMP6	GDF3	0.0694648	0.431757	0.362292
BMP6	IFNA10	0.0770282	0.49475	0.417722
BMP6	IFNA13	0.0437743	0.481765	0.437991
BMP6	IFNA14	0.136352	0.564811	0.428459
BMP6	IFNA17	0.159854	0.58068	0.420826
BMP6	IFNA4	0.0754181	0.533107	0.457689
BMP6	IFNA5	0.0537532	0.505069	0.451316
BMP6	IFNA7	0.0912697	0.540677	0.449407
BMP6	IL10	0.0679948	0.403078	0.335083
BMP6	IL11	0.0491852	0.398653	0.349468
BMP6	IL12A	0.0719871	0.384125	0.312138
BMP6	IL19	0.0667934	0.390358	0.323565
BMP6	IL1B	0.0897604	0.386084	0.296324
BMP6	IL1F5	0.0320859	0.281912	0.249826
BMP6	IL21	0.0743975	0.480327	0.405929
BMP6	IL22	0.116564	0.513111	0.396547
BMP6	IL23A	0.0752025	0.373387	0.298185
BMP6	IL25	0.0390677	0.278571	0.239503
BMP6	IL5	0.0348909	0.295893	0.261002
BMP6	IL6	0.0930082	0.339009	0.246001
BMP6	IL9	0.0501927	0.334846	0.284653
BMP6	INHA	0.0328072	0.367949	0.335142
BMP6	LEFTY1	0.0418277	0.14033	0.0985023
BMP6	LEFTY2	0.0310407	0.131647	0.100606
BMP6	MIF	-0.0336247	-0.202777	-0.169152
BMP6	PF4	0.118843	0.50864	0.389797
BMP6	SECTM1	0.109105	0.293153	0.184048
BMP6	TNFSF18	0.16472	0.548778	0.384058
BMP6	TNFSF8	0.121	0.503618	0.382618
BMP6	TNFSF9	0.0864922	0.492981	0.406489
BMP7	BMP8A	0.101945	0.38499	0.283045
BMP7	BMP8B	0.105363	0.40173	0.296367
BMP7	CCL27	0.042767	0.25001	0.207243
BMP7	CD320	0.032825	0.0856858	0.0528608
BMP7	CD70	0.0310682	0.238969	0.207901
BMP7	CER1	0.082967	0.486969	0.404002
BMP7	CLEC11A	0.0785114	0.226444	0.147933
BMP7	CMTM6	-0.0947358	-0.257689	-0.162953
BMP7	CSPG5	0.068799	0.152872	0.084073
BMP7	CX3CL1	0.078089	0.227202	0.149113
BMP7	CXCL5	0.0308615	0.15435	0.123489
BMP7	FASLG	0.101514	0.452988	0.351474
BMP7	GDF11	0.130996	0.270167	0.139171
BMP7	GDF2	0.0939361	0.260987	0.167051
BMP7	IFNA1	0.0435911	0.257124	0.213533
BMP7	IFNA13	0.0317434	0.409597	0.377854
BMP7	IFNA14	0.0626698	0.474225	0.411555
BMP7	IFNA16	0.0446289	0.453512	0.408883
BMP7	IFNA17	0.12203	0.498339	0.376309
BMP7	IFNA21	0.0385615	0.323898	0.285336
BMP7	IFNA5	0.031941	0.443893	0.411952
BMP7	IFNA6	0.0449803	0.273696	0.228716
BMP7	IFNA7	0.140992	0.496381	0.355389
BMP7	IL10	0.0365745	0.333055	0.29648
BMP7	IL11	0.0576651	0.355381	0.297716
BMP7	IL12A	0.0461342	0.317473	0.271339
BMP7	IL13	0.033586	0.200451	0.166865
BMP7	IL1F5	0.0543623	0.268091	0.213729
BMP7	IL1F6	0.0874384	0.433745	0.346307
BMP7	IL22	0.0372429	0.413217	0.375974
BMP7	IL23A	0.0805346	0.337955	0.25742
BMP7	IL5	0.0645052	0.289278	0.224773
BMP7	INHA	0.135664	0.392405	0.256741
BMP7	LASS1	0.0913695	0.180832	0.0894625
BMP7	LEFTY1	0.0309657	0.118673	0.0877073
BMP7	LIF	0.0725006	0.176459	0.103958
BMP7	NRG1	0.0741412	0.330388	0.256247
BMP7	PF4V1	0.034143	0.238176	0.204033
BMP7	SLURP1	0.0522128	0.0840468	0.031834
BMP7	TNF	0.100155	0.322218	0.222063
BMP7	TNFSF10	-0.0468626	-0.105416	-0.0585534
BMP7	TNFSF15	0.0585405	0.178643	0.120103
BMP7	TNFSF18	0.0309412	0.418731	0.38779
BMP7	TNFSF4	0.0344089	0.264534	0.230125
BMP7	TNFSF8	0.063324	0.414618	0.351294
BMP7	TNFSF9	0.144141	0.471098	0.326957
BMP7	WNT1	0.0462189	0.307798	0.261579
BMP7	WNT7A	0.0339425	0.254218	0.220276
BMP8A	BMP8B	0.179413	0.484575	0.305162
BMP8A	CCL1	0.103605	0.322595	0.21899
BMP8A	CCL11	0.0777846	0.334953	0.257168
BMP8A	CCL25	0.100755	0.392881	0.292126
BMP8A	CCL27	0.0632108	0.288986	0.225775
BMP8A	CER1	0.136271	0.555097	0.418826
BMP8A	CNTF	0.0469244	0.472789	0.425865
BMP8A	CSF2	0.0306227	0.248776	0.218153
BMP8A	FAM3C	-0.055933	-0.26214	-0.206207
BMP8A	FASLG	0.0867498	0.477652	0.390902
BMP8A	GDF10	0.0650118	0.449578	0.384566
BMP8A	GDF11	0.0893163	0.252467	0.163151
BMP8A	GDF2	0.0363868	0.229351	0.192964
BMP8A	GDF3	0.0818374	0.431188	0.349351
BMP8A	IFNA1	0.0551059	0.301791	0.246685
BMP8A	IFNA10	0.0464868	0.464241	0.417754
BMP8A	IFNA13	0.111042	0.509675	0.398633
BMP8A	IFNA14	0.0654324	0.509144	0.443712
BMP8A	IFNA16	0.0765754	0.502866	0.426291
BMP8A	IFNA17	0.0995485	0.537257	0.437709
BMP8A	IFNA21	0.0386663	0.348664	0.309998
BMP8A	IFNA4	0.0767594	0.515484	0.438725
BMP8A	IFNA5	0.113841	0.523935	0.410094
BMP8A	IFNA6	0.133746	0.372875	0.239129
BMP8A	IFNA7	0.0983253	0.521329	0.423004
BMP8A	IFNB1	0.0732838	0.272972	0.199688
BMP8A	IL11	0.131705	0.444955	0.31325
BMP8A	IL12A	0.0428612	0.350092	0.307231
BMP8A	IL13	0.0440881	0.22612	0.182032
BMP8A	IL17A	0.0487113	0.379157	0.330446
BMP8A	IL1A	0.0626675	0.347654	0.284986
BMP8A	IL1B	0.0495908	0.329536	0.279945
BMP8A	IL1F5	0.053817	0.290113	0.236296
BMP8A	IL1F6	0.133789	0.492968	0.359179
BMP8A	IL2	0.102175	0.40365	0.301475
BMP8A	IL23A	0.0488237	0.348902	0.300078
BMP8A	IL25	0.0339604	0.26638	0.23242
BMP8A	IL3	0.0401434	0.32444	0.284297
BMP8A	IL4	0.0703787	0.321927	0.251548
BMP8A	IL9	0.031672	0.314483	0.282811
BMP8A	INHA	0.0429463	0.368855	0.325909
BMP8A	LTA	0.0724574	0.292144	0.219687
BMP8A	NAMPT	-0.0511571	-0.163055	-0.111898
BMP8A	NRG1	0.0678138	0.360826	0.293012
BMP8A	PF4V1	0.0707825	0.289729	0.218946
BMP8A	PPBP	0.100512	0.239846	0.139334
BMP8A	TNFSF8	0.1271	0.494676	0.367576
BMP8A	TNFSF9	0.156352	0.51504	0.358688
BMP8A	WNT1	0.0887311	0.374907	0.286176
BMP8B	CCL1	0.0846532	0.316026	0.231373
BMP8B	CCL11	0.0602211	0.307419	0.247198
BMP8B	CCL23	0.0702088	0.342393	0.272184
BMP8B	CCL24	0.03471	0.226587	0.191877
BMP8B	CCL25	0.101013	0.407413	0.3064
BMP8B	CD70	0.0454067	0.285816	0.240409
BMP8B	CER1	0.134528	0.58701	0.452482
BMP8B	CNTF	0.0777487	0.509641	0.431892
BMP8B	CSF3	0.0522719	0.274542	0.22227
BMP8B	CSPG5	0.0565254	0.157577	0.101052
BMP8B	CXCL3	0.0355512	0.163785	0.128234
BMP8B	CXCL6	0.034281	0.215548	0.181267
BMP8B	FASLG	0.0626688	0.486621	0.423952
BMP8B	GDF10	0.0622734	0.462236	0.399963
BMP8B	GDF11	0.0937799	0.259442	0.165662
BMP8B	GDF2	0.0701752	0.268029	0.197854
BMP8B	GDF3	0.0981151	0.459528	0.361413
BMP8B	IFNA1	0.0892862	0.340171	0.250885
BMP8B	IFNA10	0.0696238	0.499332	0.429708
BMP8B	IFNA13	0.138111	0.54351	0.405399
BMP8B	IFNA14	0.0536442	0.536722	0.483078
BMP8B	IFNA16	0.1416	0.562184	0.420584
BMP8B	IFNA17	0.133959	0.576739	0.44278
BMP8B	IFNA2	0.0727977	0.253084	0.180286
BMP8B	IFNA21	0.114454	0.427364	0.31291
BMP8B	IFNA4	0.0885282	0.551531	0.463003
BMP8B	IFNA5	0.128725	0.558986	0.430261
BMP8B	IFNA6	0.0883104	0.358515	0.270205
BMP8B	IFNA7	0.104573	0.558388	0.453815
BMP8B	IFNA8	0.0326586	0.199343	0.166684
BMP8B	IFNB1	0.0664884	0.279347	0.212859
BMP8B	IL11	0.0717533	0.425784	0.354031
BMP8B	IL12A	0.0606253	0.374801	0.314176
BMP8B	IL12B	0.0357622	0.314103	0.278341
BMP8B	IL13	0.0808739	0.269967	0.189093
BMP8B	IL17A	0.07265	0.420041	0.347391
BMP8B	IL19	0.076493	0.406645	0.330152
BMP8B	IL1F5	0.0311991	0.286171	0.254972
BMP8B	IL1F6	0.173138	0.551906	0.378768
BMP8B	IL2	0.115184	0.430336	0.315152
BMP8B	IL21	0.0766633	0.483865	0.407202
BMP8B	IL22	0.0781178	0.494827	0.416709
BMP8B	IL23A	0.0595858	0.368979	0.309393
BMP8B	IL25	0.0627235	0.301856	0.239132
BMP8B	IL26	0.0329491	0.145147	0.112198
BMP8B	IL3	0.170003	0.431505	0.261502
BMP8B	IL4	0.0651829	0.340401	0.275218
BMP8B	IL5	0.0357412	0.31469	0.278949
BMP8B	IL9	0.0805347	0.365049	0.284514
BMP8B	INHA	0.0815313	0.406576	0.325045
BMP8B	MSTN	0.052969	0.189537	0.136568
BMP8B	NAMPT	-0.0320405	-0.143878	-0.111838
BMP8B	NRG1	0.0425259	0.353185	0.310659
BMP8B	PF4V1	0.0720413	0.309985	0.237944
BMP8B	THPO	0.0715271	0.315187	0.24366
BMP8B	TNFSF18	0.0530303	0.502052	0.449022
BMP8B	TNFSF8	0.056736	0.47634	0.419604
BMP8B	TNFSF9	0.106574	0.505089	0.398515
BMP8B	WNT1	0.0645831	0.373947	0.309364
BMP8B	WNT7A	0.0576962	0.311355	0.253659
BTC	CCL1	0.0694671	0.138005	0.0685379
BTC	CCL27	0.0477804	0.108322	0.0605416
BTC	CCL8	0.0332242	0.0861553	0.0529311
BTC	CD70	0.0545083	0.119577	0.0650687
BTC	CECR1	-0.0785882	-0.128539	-0.0499508
BTC	CLEC11A	-0.0365775	-0.0928394	-0.0562619
BTC	CRLF1	0.107897	0.132933	0.025036
BTC	CSF2	0.0439337	0.110029	0.0660953
BTC	CSF3	0.0366138	0.10771	0.0710962
BTC	CXCL12	-0.0783339	-0.132136	-0.0538021
BTC	CXCL13	-0.0421346	-0.0677525	-0.0256179
BTC	CXCL3	0.0369076	0.0937652	0.0568576
BTC	GDF3	0.0350196	0.120196	0.0851764
BTC	GDF5	0.0535885	0.0946456	0.0410571
BTC	HMGB1	0.0690321	0.111783	0.0427509
BTC	IFNA1	0.0390753	0.115007	0.0759317
BTC	IFNA2	0.0633513	0.124561	0.0612097
BTC	IFNA6	0.0304542	0.106217	0.0757628
BTC	IFNA8	0.106437	0.146564	0.040127
BTC	IFNW1	0.0841296	0.141969	0.0578394
BTC	IL1F5	0.0516662	0.123203	0.0715368
BTC	IL1F6	0.0703704	0.154341	0.0839706
BTC	IL1F7	0.0411735	0.0937609	0.0525874
BTC	IL2	0.0305936	0.111968	0.0813744
BTC	IL26	0.0938067	0.133507	0.0397003
BTC	IL3	0.0346641	0.116624	0.0819599
BTC	IL8	0.0777196	0.12942	0.0517004
BTC	LIF	0.0574979	0.114847	0.0573491
BTC	OSM	0.0387931	0.0872231	0.04843
BTC	SLURP1	0.0478275	0.0692955	0.021468
BTC	TNFSF12	-0.0382924	-0.104903	-0.0666106
BTC	TNFSF15	0.0453289	0.085086	0.0397571
BTC	WNT5A	-0.0420276	-0.0797791	-0.0377515
C5	CCL14	0.051473	0.204417	0.152944
C5	CCL18	-0.048856	-0.13772	-0.088864
C5	CCL2	-0.0375211	-0.150798	-0.113277
C5	CCL25	0.0619374	0.244741	0.182804
C5	CCL27	0.031842	0.165603	0.133761
C5	CKLF	-0.0679592	-0.201454	-0.133495
C5	CNTF	0.0411749	0.297094	0.255919
C5	CSF2	0.0311792	0.16482	0.133641
C5	CTF1	0.0742918	0.242394	0.168102
C5	CXCL10	-0.0400223	-0.193137	-0.153115
C5	CXCL14	0.0491295	0.102529	0.0533995
C5	EGF	0.0323938	0.0947009	0.0623071
C5	FGF2	0.056126	0.119407	0.063281
C5	GDF10	0.0380405	0.284892	0.246852
C5	GDF3	0.0393728	0.264579	0.225206
C5	GPI	-0.125519	-0.201499	-0.07598
C5	GREM1	-0.0365745	-0.12367	-0.0870955
C5	GREM2	0.0353303	0.141876	0.106546
C5	IFNA10	0.125942	0.340247	0.214305
C5	IFNA16	0.0311868	0.307227	0.27604
C5	IFNA5	0.0367686	0.311334	0.274565
C5	IFNB1	0.0305337	0.143443	0.112909
C5	IL11	0.0604343	0.261452	0.201018
C5	IL1A	0.10211	0.275979	0.173869
C5	IL22	0.0552821	0.304605	0.249323
C5	IL32	-0.0403497	-0.188748	-0.148398
C5	IL9	0.0553482	0.223803	0.168455
C5	MIF	-0.0538857	-0.16582	-0.111934
C5	MSTN	0.0341329	0.122209	0.0880761
C5	NAMPT	-0.0468761	-0.129877	-0.0830009
C5	NDP	0.0668914	0.0922381	0.0253467
C5	SLURP1	-0.0371003	-0.0719254	-0.0348251
C5	SPP1	-0.0501435	-0.149194	-0.0990505
C5	TGFB2	0.0509931	0.153592	0.102599
C5	THNSL2	0.163107	0.26205	0.098943
C5	TNFSF12	0.0648417	0.160353	0.0955113
C5	TNFSF15	0.0404044	0.121342	0.0809376
C5	TNFSF18	0.0347798	0.293795	0.259015
CCL1	CCL11	0.0931552	0.252286	0.159131
CCL1	CCL17	0.0907272	0.158865	0.0681378
CCL1	CCL23	0.0533062	0.220109	0.166803
CCL1	CCL24	0.100544	0.213572	0.113028
CCL1	CCL25	0.0750998	0.276476	0.201376
CCL1	CCL7	0.0376296	0.112147	0.0745174
CCL1	CSF2	0.0693711	0.227463	0.158092
CCL1	CSF3	0.150639	0.312892	0.162253
CCL1	CXCL14	0.0320247	0.0633539	0.0313292
CCL1	CXCL3	0.0406817	0.125663	0.0849813
CCL1	CXCL6	0.0387952	0.151719	0.112924
CCL1	GDF11	0.0410524	0.160339	0.119287
CCL1	IFNA1	0.110214	0.312128	0.201914
CCL1	IFNA10	0.0363838	0.303418	0.267034
CCL1	IFNA13	0.0445023	0.319157	0.274655
CCL1	IFNA16	0.0793985	0.353871	0.274473
CCL1	IFNA2	0.146741	0.303562	0.156821
CCL1	IFNA5	0.076923	0.346577	0.269654
CCL1	IFNA6	0.101259	0.290576	0.189317
CCL1	IFNB1	0.150148	0.308759	0.158611
CCL1	IFNW1	0.0696407	0.222998	0.153357
CCL1	IL12B	0.0447104	0.217405	0.172695
CCL1	IL13	0.0320033	0.168627	0.136624
CCL1	IL17A	0.05606	0.269987	0.213927
CCL1	IL18	-0.0407452	-0.0964099	-0.0556647
CCL1	IL1F6	0.13248	0.383871	0.251391
CCL1	IL1F7	0.137202	0.248857	0.111655
CCL1	IL2	0.131553	0.351392	0.219839
CCL1	IL23A	0.0336626	0.226735	0.193072
CCL1	IL25	0.100567	0.254969	0.154402
CCL1	IL3	0.135892	0.336327	0.200435
CCL1	IL4	0.12839	0.297664	0.169274
CCL1	LIF	0.0501418	0.135726	0.0855842
CCL1	LTA	0.114262	0.278064	0.163802
CCL1	MSTN	0.0551552	0.14865	0.0934948
CCL1	OSM	0.135337	0.237022	0.101685
CCL1	PPBP	0.084374	0.184939	0.100565
CCL1	TNFSF14	0.0799322	0.229721	0.149789
CCL1	TNFSF15	0.0315233	0.129062	0.0975387
CCL1	WNT1	0.0358025	0.245088	0.209286
CCL1	WNT7A	0.0853674	0.233117	0.14775
CCL11	CCL13	0.0725611	0.280578	0.208017
CCL11	CCL22	0.041527	0.20247	0.160943
CCL11	CECR1	0.116648	0.311789	0.195141
CCL11	CSF2	0.0324319	0.186283	0.153851
CCL11	CXCL9	0.058	0.309186	0.251186
CCL11	FASLG	0.0947631	0.433434	0.338671
CCL11	GDF11	0.044526	0.177153	0.132627
CCL11	IFNA1	0.0528736	0.250208	0.197334
CCL11	IFNA13	0.111608	0.379993	0.268385
CCL11	IFNA6	0.0616339	0.25279	0.191156
CCL11	IFNB1	0.0721955	0.216217	0.144021
CCL11	IL16	0.0351051	0.340017	0.304912
CCL11	IL1A	0.0343598	0.24773	0.21337
CCL11	IL1F6	0.0491296	0.330112	0.280982
CCL11	IL1F7	0.0348222	0.157985	0.123163
CCL11	IL2	0.0474649	0.280427	0.232962
CCL11	IL21	0.0355409	0.324042	0.288501
CCL11	IL4	0.0630446	0.24143	0.178385
CCL11	LIF	0.0471482	0.157713	0.110565
CCL11	NRG1	0.0623021	0.277767	0.215465
CCL11	PPBP	0.0774275	0.191174	0.113747
CCL11	TNFSF14	0.105585	0.27722	0.171635
CCL11	TNFSF15	0.079905	0.176771	0.096866
CCL11	TNFSF4	0.111703	0.389305	0.277602
CCL11	TNFSF8	0.0869538	0.369218	0.282264
CCL11	WNT2	0.224544	0.40415	0.179606
CCL13	CCL17	0.194573	0.295227	0.100654
CCL13	CCL18	0.543943	0.639112	0.095169
CCL13	CCL22	0.0569272	0.234856	0.177929
CCL13	CCL23	0.121124	0.348249	0.227125
CCL13	CCL4	0.0686126	0.36004	0.291427
CCL13	CCL5	0.0628138	0.36787	0.305056
CCL13	CCL7	0.0309114	0.286689	0.255778
CCL13	CCL8	0.103227	0.357944	0.254717
CCL13	CD70	0.0369648	0.207853	0.170888
CCL13	CSF2	0.0575083	0.189372	0.131864
CCL13	CX3CL1	0.106178	0.261376	0.155198
CCL13	CXCL3	0.0805177	0.202242	0.121724
CCL13	FASLG	0.0576687	0.411508	0.353839
CCL13	IFNG	0.126244	0.465929	0.339685
CCL13	IL12A	0.0457278	0.267568	0.22184
CCL13	IL15	0.0540398	0.253717	0.199677
CCL13	IL7	0.0470752	0.224606	0.177531
CCL13	LEFTY2	0.0321129	0.0971236	0.0650107
CCL13	PF4V1	0.0401428	0.178362	0.138219
CCL13	PPBP	0.0534958	0.180657	0.127161
CCL13	SLURP1	0.0717043	0.112029	0.0403247
CCL13	TNFSF14	0.0352382	0.210884	0.175646
CCL14	CCL16	0.0344319	0.260058	0.225626
CCL14	CCL23	0.0614401	0.349447	0.288007
CCL14	CKLF	-0.0653355	-0.207721	-0.142385
CCL14	CX3CL1	0.0491599	0.23188	0.18272
CCL14	CXCL12	0.279963	0.589889	0.309926
CCL14	EDN1	0.0358761	0.158176	0.1223
CCL14	FGF2	0.077528	0.192407	0.114879
CCL14	FLT3LG	0.0580703	0.298683	0.240613
CCL14	GDF10	0.256153	0.462471	0.206318
CCL14	GDF9	0.0439277	0.109244	0.0653163
CCL14	GPI	-0.0476619	-0.223188	-0.175526
CCL14	GREM2	0.128736	0.361201	0.232465
CCL14	IL33	0.398535	0.642195	0.24366
CCL14	IL6	0.223235	0.422157	0.198922
CCL14	INHBB	0.100591	0.188968	0.088377
CCL14	MIF	-0.0414119	-0.283065	-0.241653
CCL14	PLGF	0.0561452	0.16035	0.104205
CCL14	SPP1	-0.127904	-0.283026	-0.155122
CCL14	TNFSF12	0.115086	0.333631	0.218545
CCL14	VEGFA	-0.0601143	-0.249176	-0.189062
CCL16	CCL23	0.0522892	0.325097	0.272808
CCL16	CCL25	0.0324726	0.341223	0.30875
CCL16	CCL27	0.0521999	0.284683	0.232483
CCL16	CD70	0.0510576	0.263832	0.212774
CCL16	CER1	0.16252	0.567382	0.404862
CCL16	CKLF	-0.0327172	-0.206703	-0.173986
CCL16	CNTF	0.0694355	0.488673	0.419237
CCL16	CSF2	0.0334613	0.247055	0.213594
CCL16	CTF1	0.0578029	0.342024	0.284221
CCL16	CX3CL1	0.0414786	0.210998	0.169519
CCL16	FAM3C	-0.0389389	-0.246531	-0.207592
CCL16	FASLG	0.0624954	0.463463	0.400968
CCL16	GDF10	0.0656522	0.454188	0.388536
CCL16	GDF3	0.0483033	0.41106	0.362757
CCL16	IFNA13	0.128361	0.520934	0.392573
CCL16	IFNA14	0.0799902	0.535229	0.455239
CCL16	IFNA16	0.0981721	0.535005	0.436833
CCL16	IFNA17	0.0412389	0.523863	0.482624
CCL16	IFNA4	0.160672	0.563198	0.402526
CCL16	IFNA5	0.0489436	0.498122	0.449178
CCL16	IFNA7	0.0973872	0.543888	0.446501
CCL16	IFNW1	0.0468896	0.258273	0.211383
CCL16	IL10	0.0718888	0.390908	0.319019
CCL16	IL19	0.0502303	0.37404	0.32381
CCL16	IL1A	0.0639515	0.359134	0.295183
CCL16	IL1F5	0.0376428	0.286426	0.248783
CCL16	IL1F6	0.0694437	0.460202	0.390758
CCL16	IL1F7	0.0468727	0.208013	0.16114
CCL16	IL21	0.0561203	0.462268	0.406148
CCL16	IL25	0.068867	0.295766	0.226899
CCL16	IL5	0.108401	0.346194	0.237793
CCL16	INHA	0.034651	0.361875	0.327224
CCL16	LEFTY1	0.0431349	0.135772	0.0926371
CCL16	LTA	0.0329439	0.261639	0.228695
CCL16	NRG1	0.0460722	0.344492	0.29842
CCL16	PF4	0.055936	0.463515	0.407579
CCL16	WNT1	0.0579441	0.347192	0.289248
CCL16	WNT7A	0.0549337	0.299028	0.244094
CCL17	CCL22	0.192036	0.307575	0.115539
CCL17	CCL24	0.0887465	0.171935	0.0831885
CCL17	CD40LG	0.0550995	0.223478	0.168378
CCL17	CKLF	0.0599127	0.117201	0.0572883
CCL17	CTF1	-0.0303576	-0.0696917	-0.0393341
CCL17	EBI3	0.132022	0.267047	0.135025
CCL17	FLT3LG	0.0510137	0.232361	0.181347
CCL17	IFNA8	0.0402144	0.0841461	0.0439317
CCL17	IL24	0.0552959	0.0662628	0.0109669
CCL17	INHBA	-0.0310015	-0.0700702	-0.0390687
CCL17	INHBB	-0.0387185	-0.0820127	-0.0432942
CCL17	LTB	0.118618	0.288253	0.169635
CCL17	OSM	0.035249	0.0896982	0.0544492
CCL17	TNFSF14	0.0593678	0.1958	0.136432
CCL17	TXLNA	-0.0392586	-0.0725035	-0.0332449
CCL18	CCL4	0.0392422	0.322394	0.283152
CCL18	CCL8	0.0393055	0.322667	0.283361
CCL18	CECR1	0.0686443	0.294084	0.22544
CCL18	CKLF	0.0480965	0.166536	0.11844
CCL18	CXCL1	0.0520229	0.219758	0.167735
CCL18	CXCL14	-0.0734226	-0.135138	-0.0617154
CCL18	CXCL9	0.166887	0.410269	0.243382
CCL18	DKK1	0.0473656	0.116301	0.0689354
CCL18	GPI	0.10378	0.188137	0.084357
CCL18	GRN	0.0636489	0.230145	0.166496
CCL18	IL18	0.0471498	0.212657	0.165507
CCL18	IL32	0.0660601	0.296509	0.230449
CCL18	IL7	0.033315	0.206453	0.173138
CCL18	IL8	0.101391	0.222086	0.120695
CCL18	NAMPT	0.0416	0.11801	0.07641
CCL18	THNSL2	-0.0985106	-0.204637	-0.106126
CCL18	WNT2	0.0403446	0.162452	0.122107
CCL19	CCL5	0.0868415	0.45882	0.371978
CCL19	CD40LG	0.222283	0.573465	0.351182
CCL19	CXCL13	0.0419911	0.187055	0.145064
CCL19	CXCL9	0.0798977	0.473659	0.393761
CCL19	EBI3	0.1543	0.502532	0.348232
CCL19	FLT3LG	0.11633	0.552649	0.436319
CCL19	IL16	0.347128	0.682416	0.335288
CCL19	IL33	0.230117	0.426602	0.196485
CCL19	LTB	0.162016	0.606116	0.4441
CCL19	THNSL2	-0.0374356	-0.154348	-0.116912
CCL19	TNFSF14	0.0409498	0.359313	0.318363
CCL19	VEGFA	-0.0423462	-0.206143	-0.163797
CCL19	XCL1	0.149597	0.528957	0.37936
CCL2	CCL25	-0.0552621	-0.13523	-0.0799679
CCL2	CCL4	0.104845	0.415432	0.310587
CCL2	CCL7	0.129393	0.454514	0.325121
CCL2	CCL8	0.307764	0.57891	0.271146
CCL2	CD70	0.0391728	0.144493	0.10532
CCL2	CRLF1	0.060223	0.149982	0.089759
CCL2	CSPG5	-0.0528302	-0.0865319	-0.0337017
CCL2	CXCL1	0.0688467	0.239193	0.170346
CCL2	CXCL3	0.100883	0.242192	0.141309
CCL2	CXCL5	0.0625478	0.222003	0.159455
CCL2	EDN1	0.0409629	0.176134	0.135171
CCL2	EFEMP1	0.0341749	0.10194	0.0677651
CCL2	EGF	-0.04227	-0.105965	-0.063695
CCL2	IL1B	-0.0351552	0.292661	0.327816
CCL2	IL32	0.162685	0.42216	0.259475
CCL2	IL6	0.275786	0.41061	0.134824
CCL2	IL8	0.0396659	0.190903	0.151237
CCL2	LIF	0.0470396	0.215379	0.168339
CCL2	NAMPT	0.0392382	0.119439	0.0802008
CCL2	OSM	0.0574823	0.0951599	0.0376776
CCL2	THNSL2	-0.0949549	-0.222043	-0.127088
CCL2	THPO	-0.0369271	-0.131881	-0.0949539
CCL2	TNF	0.0418644	0.2537	0.211836
CCL2	TNFRSF11B	0.125923	0.202513	0.07659
CCL20	CCL5	0.0344058	0.169934	0.135528
CCL20	CLEC11A	-0.0368177	-0.0900961	-0.0532784
CCL20	CXCL1	0.0942721	0.377931	0.283659
CCL20	CXCL5	0.199512	0.370784	0.171272
CCL20	GPI	0.0320226	0.12254	0.0905174
CCL20	HMGB1	0.071956	0.108885	0.036929
CCL20	IL1F9	0.207954	0.371862	0.163908
CCL20	IL32	0.0544294	0.185797	0.131368
CCL20	IL8	0.171666	0.36986	0.198194
CCL20	LIF	0.15992	0.276166	0.116246
CCL20	NAMPT	0.0429756	0.126239	0.0832634
CCL20	TNF	0.0701126	0.190178	0.120065
CCL20	TNFRSF11B	0.169944	0.236666	0.066722
CCL21	IL16	0.0367119	0.548136	0.511424
CCL21	IL33	0.0985959	0.327639	0.229043
CCL21	IL7	0.100359	0.348217	0.247858
CCL21	LTA	0.310979	0.541593	0.230614
CCL21	LTB	0.417989	0.671318	0.253329
CCL21	TNFSF11	0.0434147	0.0940455	0.0506308
CCL22	CD320	-0.0604169	-0.0963995	-0.0359826
CCL22	CD40LG	0.113941	0.330304	0.216363
CCL22	CECR1	0.0645155	0.274061	0.209545
CCL22	CMTM6	-0.0352525	-0.129744	-0.0944915
CCL22	CX3CL1	0.124103	0.222789	0.098686
CCL22	EBI3	0.0485883	0.265505	0.216917
CCL22	GRN	0.0459669	0.199794	0.153827
CCL22	IL12B	0.0717726	0.232669	0.160896
CCL22	IL16	0.0794875	0.374852	0.295364
CCL22	IL8	0.0620763	0.150442	0.0883657
CCL22	KITLG	-0.0403363	-0.107861	-0.0675247
CCL22	LEFTY1	0.0437721	0.0871727	0.0434006
CCL22	LIF	0.0792829	0.152307	0.0730241
CCL22	LTB	0.137133	0.37489	0.237757
CCL22	SECTM1	0.0367306	0.15441	0.117679
CCL22	TNFSF13	0.0524668	0.184506	0.132039
CCL22	WNT2	0.0529632	0.191843	0.13888
CCL22	WNT7A	0.0697237	0.172455	0.102731
CCL23	CCL24	0.0715066	0.237858	0.166351
CCL23	CCL27	0.0334166	0.222472	0.189055
CCL23	CCL7	0.0427844	0.17806	0.135276
CCL23	CD70	0.0650701	0.255701	0.190631
CCL23	CECR1	0.036732	0.293972	0.25724
CCL23	CER1	0.07836	0.441605	0.363245
CCL23	CMTM6	-0.0410908	-0.201988	-0.160897
CCL23	CNTF	0.052522	0.397729	0.345207
CCL23	CSF2	0.0461704	0.222877	0.176707
CCL23	CX3CL1	0.0488537	0.227426	0.178572
CCL23	CXCL3	0.0963759	0.220703	0.124327
CCL23	CXCL6	0.05229	0.221268	0.168978
CCL23	FASLG	0.0848991	0.474388	0.389489
CCL23	GDF10	0.097838	0.432607	0.334769
CCL23	GDF11	0.0727857	0.218783	0.145997
CCL23	GDF2	0.0621982	0.228636	0.166438
CCL23	GDF3	0.0677175	0.351119	0.283401
CCL23	IFNA1	0.0380488	0.232948	0.194899
CCL23	IFNA10	0.0387554	0.390976	0.352221
CCL23	IFNA14	0.102346	0.450956	0.34861
CCL23	IFNA16	0.0631592	0.422908	0.359749
CCL23	IFNA17	0.093408	0.454025	0.360617
CCL23	IFNA21	0.0630313	0.314068	0.251037
CCL23	IFNA5	0.0396483	0.406167	0.366519
CCL23	IFNA6	0.0627347	0.265262	0.202527
CCL23	IFNA7	0.0849587	0.4446	0.359641
CCL23	IFNG	0.0339949	0.400015	0.36602
CCL23	IL10	0.0596704	0.345556	0.285886
CCL23	IL12A	0.0649513	0.327767	0.262816
CCL23	IL13	0.0503128	0.198745	0.148432
CCL23	IL16	0.165102	0.471653	0.306551
CCL23	IL17A	0.0386801	0.315668	0.276988
CCL23	IL1F6	0.0741132	0.375346	0.301233
CCL23	IL1F7	0.119584	0.24124	0.121656
CCL23	IL22	0.0501129	0.384908	0.334795
CCL23	IL25	0.0688216	0.253367	0.184545
CCL23	IL3	0.0347361	0.256827	0.222091
CCL23	IL33	0.0636137	0.328068	0.264454
CCL23	IL4	0.0433553	0.251025	0.20767
CCL23	IL6	0.104834	0.326478	0.221644
CCL23	IL9	0.0519642	0.282053	0.230089
CCL23	MIF	-0.0644008	-0.241842	-0.177441
CCL23	NRG1	0.0393056	0.282595	0.243289
CCL23	PF4V1	0.0537849	0.238119	0.184334
CCL23	TNFRSF11B	-0.035116	-0.0777436	-0.0426276
CCL23	TNFSF18	0.0398155	0.383122	0.343307
CCL23	TNFSF9	0.0889942	0.411977	0.322983
CCL23	WNT7A	0.0353839	0.236876	0.201492
CCL24	CCL7	0.0581474	0.141651	0.0835036
CCL24	CD70	0.0447639	0.176835	0.132071
CCL24	CECR1	0.0377425	0.196424	0.158682
CCL24	CER1	0.0449157	0.298853	0.253937
CCL24	CMTM6	-0.0312486	-0.142891	-0.111642
CCL24	CSF2	0.0650291	0.181294	0.116265
CCL24	CXCL1	0.0543113	0.13843	0.0841187
CCL24	CXCL2	0.0308138	0.125956	0.0951422
CCL24	CXCL3	0.0613682	0.153686	0.0923178
CCL24	FASLG	0.0985373	0.327084	0.228547
CCL24	GDF10	0.0305633	0.24324	0.212677
CCL24	GDF11	0.0406167	0.140074	0.0994573
CCL24	GDF2	0.0908828	0.200589	0.109706
CCL24	GDF3	0.0366914	0.232932	0.196241
CCL24	GRN	0.0345299	0.168287	0.133757
CCL24	IFNA17	0.0679428	0.308612	0.240669
CCL24	IFNG	0.0346239	0.274769	0.240145
CCL24	IL10	0.0415659	0.233645	0.192079
CCL24	IL11	0.0393137	0.222674	0.18336
CCL24	IL16	0.0370665	0.25809	0.221024
CCL24	IL2	0.0484055	0.220319	0.171913
CCL24	IL22	0.0565018	0.275502	0.219
CCL24	IL23A	0.0483615	0.22495	0.176589
CCL24	IL25	0.0398901	0.169167	0.129277
CCL24	IL4	0.0450692	0.188972	0.143903
CCL24	IL5	0.0537551	0.187844	0.134089
CCL24	IL9	0.0476153	0.198696	0.151081
CCL24	INHA	0.0591968	0.230084	0.170887
CCL24	PPBP	0.0405025	0.128149	0.0876465
CCL24	TNFSF15	0.053295	0.132611	0.079316
CCL24	TNFSF8	0.0545485	0.275959	0.221411
CCL24	TNFSF9	0.0631048	0.285355	0.22225
CCL24	WNT1	0.0484502	0.204418	0.155968
CCL24	WNT7A	0.0719097	0.200258	0.128348
CCL25	CCL27	0.0458924	0.250896	0.205004
CCL25	CER1	0.0741118	0.488435	0.414323
CCL25	CKLF	-0.0376771	-0.201943	-0.164266
CCL25	CSPG5	0.0475807	0.138212	0.0906313
CCL25	CTF1	0.0653393	0.310591	0.245252
CCL25	GDF10	0.0427614	0.399355	0.356594
CCL25	GDF3	0.0745052	0.397154	0.322649
CCL25	GDF9	0.0414624	0.110749	0.0692866
CCL25	IFNA10	0.0797872	0.44485	0.365063
CCL25	IFNA13	0.113044	0.475192	0.362148
CCL25	IFNA14	0.0915233	0.481874	0.390351
CCL25	IFNA16	0.111879	0.478592	0.366713
CCL25	IFNA4	0.0804968	0.478054	0.397557
CCL25	IFNA5	0.0872236	0.472648	0.385424
CCL25	IFNA6	0.0699757	0.30815	0.238174
CCL25	IFNA7	0.0635983	0.46748	0.403882
CCL25	IL11	0.0486893	0.36338	0.314691
CCL25	IL19	0.0433287	0.333668	0.290339
CCL25	IL1A	0.0305895	0.304623	0.274033
CCL25	IL1F6	0.120614	0.462267	0.341653
CCL25	IL2	0.041244	0.333134	0.29189
CCL25	IL32	-0.0473958	-0.159949	-0.112553
CCL25	IL4	0.050911	0.290278	0.239367
CCL25	INHA	0.0864193	0.36897	0.282551
CCL25	INHBB	0.0303855	0.114515	0.0841295
CCL25	LTA	0.0473997	0.25716	0.20976
CCL25	PF4	0.0692929	0.42674	0.357447
CCL25	PF4V1	0.0327341	0.246121	0.213387
CCL25	THNSL2	0.0591348	0.185151	0.126016
CCL25	THPO	0.0988139	0.303671	0.204857
CCL25	TNFSF18	0.0866143	0.457966	0.371352
CCL25	TNFSF8	0.094257	0.440336	0.346079
CCL25	WNT1	0.193077	0.425845	0.232768
CCL25	WNT7A	0.0412924	0.268368	0.227076
CCL27	CD70	0.138223	0.275065	0.136842
CCL27	CER1	0.13089	0.397887	0.266997
CCL27	CSF2	0.0831659	0.230022	0.146856
CCL27	CTF1	0.0386021	0.234852	0.19625
CCL27	EFEMP1	-0.0408088	-0.0735051	-0.0326963
CCL27	FASLG	0.033586	0.320202	0.286616
CCL27	GDF2	0.0347235	0.176834	0.142111
CCL27	GDF3	0.0572894	0.302233	0.244944
CCL27	IFNA1	0.061132	0.220154	0.159022
CCL27	IFNA13	0.0747396	0.35173	0.27699
CCL27	IFNA14	0.0395156	0.365894	0.326378
CCL27	IFNA16	0.0469614	0.360744	0.313783
CCL27	IFNA21	0.0528403	0.27187	0.21903
CCL27	IFNA4	0.0433206	0.365259	0.321938
CCL27	IFNA5	0.0799937	0.370449	0.290455
CCL27	IFNA7	0.0763331	0.378386	0.302053
CCL27	IFNA8	0.0770624	0.182382	0.10532
CCL27	IFNW1	0.0654011	0.205313	0.139912
CCL27	IL1A	0.0344196	0.239098	0.204678
CCL27	IL1F5	0.042602	0.213833	0.171231
CCL27	IL1F6	0.0697246	0.335016	0.265291
CCL27	IL1F7	0.0453884	0.164201	0.118813
CCL27	IL21	0.0649936	0.327151	0.262157
CCL27	IL23A	0.0446849	0.254538	0.209853
CCL27	IL25	0.049857	0.209944	0.160087
CCL27	IL3	0.106873	0.284844	0.177971
CCL27	INHA	0.0523764	0.272043	0.219667
CCL27	LASS1	0.034209	0.113037	0.078828
CCL27	PF4V1	0.0541376	0.211595	0.157457
CCL27	TNFSF9	0.0513047	0.327577	0.276272
CCL3	CCL4	0.566255	0.724698	0.158443
CCL3	CCL8	0.0323858	0.21992	0.187534
CCL3	CXCL12	0.0752953	0.254069	0.178774
CCL3	IL1B	0.264764	0.582321	0.317557
CCL3	IL6	0.048402	0.361971	0.313569
CCL3	TNFSF12	0.103267	0.256432	0.153165
CCL3	TNFSF4	0.0761636	0.303078	0.226914
CCL4	CCL5	0.24152	0.539576	0.298056
CCL4	CCL8	0.0793509	0.438002	0.358651
CCL4	CXCL2	0.0334083	0.214779	0.181371
CCL4	CXCL9	0.0573341	0.482708	0.425374
CCL4	EBI3	0.0571628	0.354399	0.297236
CCL4	GRN	0.0499142	0.298672	0.248758
CCL4	IFNG	0.177729	0.526603	0.348874
CCL4	IL15	0.0657049	0.324368	0.258663
CCL4	IL16	0.0323735	0.387781	0.355407
CCL4	IL1B	0.120968	0.541718	0.42075
CCL4	TNF	0.0374049	0.355231	0.317826
CCL4	TNFSF14	0.040082	0.253252	0.21317
CCL5	CD40LG	0.117278	0.432689	0.315411
CCL5	CECR1	0.0770508	0.399862	0.322811
CCL5	CXCL1	0.0766225	0.202368	0.125746
CCL5	CXCL10	0.174068	0.636736	0.462668
CCL5	CXCL13	0.0800455	0.222338	0.142292
CCL5	CXCL9	0.233858	0.69437	0.460512
CCL5	EBI3	0.177734	0.492702	0.314968
CCL5	FLT3LG	0.0889542	0.411733	0.322779
CCL5	GDF15	-0.0368916	-0.140573	-0.103681
CCL5	IFNG	0.0499718	0.509597	0.459625
CCL5	IL15	0.163533	0.451558	0.288025
CCL5	IL18	0.0562364	0.320109	0.263873
CCL5	IL32	0.188383	0.553266	0.364883
CCL5	IL7	0.0919408	0.338798	0.246857
CCL5	INHBB	-0.0389236	-0.164005	-0.125081
CCL5	LTB	0.0628375	0.462794	0.399956
CCL5	TNF	0.0632001	0.344404	0.281204
CCL5	TNFSF14	0.043055	0.32184	0.278785
CCL5	XCL1	0.248641	0.661229	0.412588
CCL7	CCL8	0.399524	0.611003	0.211479
CCL7	CD70	0.0472267	0.163723	0.116496
CCL7	CX3CL1	0.0804073	0.199546	0.119139
CCL7	CXCL1	0.0374344	0.191977	0.154543
CCL7	CXCL6	0.0378095	0.156468	0.118659
CCL7	GPI	0.080523	0.183722	0.103199
CCL7	GRN	0.0648881	0.184437	0.119549
CCL7	IFNA1	0.0492213	0.134367	0.0851457
CCL7	IL32	0.0373115	0.338717	0.301405
CCL7	SLURP1	0.0508475	0.107793	0.0569455
CCL7	SPP1	0.0585522	0.184302	0.12575
CCL7	TNF	0.050027	0.257084	0.207057
CCL7	TNFSF12	-0.0335542	-0.100094	-0.0665398
CCL7	WNT5A	-0.0476681	-0.126405	-0.0787369
CCL8	CKLF	0.0543819	0.264885	0.210503
CCL8	CXCL10	0.23567	0.673953	0.438283
CCL8	CXCL11	0.150483	0.628685	0.478202
CCL8	IL15	0.0642792	0.364096	0.299817
CCL8	IL17B	0.0339298	0.0593535	0.0254237
CD320	CMTM6	-0.0655678	-0.109844	-0.0442762
CD320	CSF1	0.0514757	0.117885	0.0664093
CD320	CTF1	0.0336181	0.0886308	0.0550127
CD320	CXCL12	-0.0325225	-0.122878	-0.0903555
CD320	CXCL5	0.0673069	0.117105	0.0497981
CD320	FGF2	0.0593366	0.086813	0.0274764
CD320	GDF11	0.0312531	0.0711189	0.0398658
CD320	GDF5	0.0477778	0.0695032	0.0217254
CD320	GPI	0.161769	0.210226	0.048457
CD320	GREM1	-0.0926522	-0.168092	-0.0754398
CD320	GRN	0.062949	0.13633	0.073381
CD320	IL18	-0.0538276	-0.0983257	-0.0444981
CD320	IL1F7	-0.0462879	-0.0738698	-0.0275819
CD320	INHBA	-0.0345932	-0.141788	-0.107195
CD320	INHBB	-0.0675348	-0.0992218	-0.031687
CD320	LASS1	0.103454	0.140775	0.037321
CD320	LEFTY2	0.0488917	0.0796285	0.0307368
CD320	MIF	0.0382758	0.117165	0.0788892
CD320	SCG2	0.072788	0.0856485	0.0128605
CD320	SLURP1	0.0319463	0.0667748	0.0348285
CD320	TNFSF10	-0.100806	-0.164571	-0.063765
CD320	TXLNA	0.0652842	0.126465	0.0611808
CD320	WNT2	-0.0632617	-0.14712	-0.0838583
CD320	WNT5A	-0.122562	-0.184124	-0.061562
CD40LG	CECR1	0.116795	0.414693	0.297898
CD40LG	CXCL9	0.0681167	0.422002	0.353885
CD40LG	EBI3	0.134031	0.453076	0.319045
CD40LG	FLT3LG	0.092691	0.49734	0.404649
CD40LG	IL16	0.29626	0.622031	0.325771
CD40LG	IL6	0.0322522	0.216105	0.183853
CD40LG	LTB	0.0686855	0.503664	0.434978
CD40LG	SPP1	-0.045246	-0.209269	-0.164023
CD40LG	TNFSF14	0.0756807	0.349643	0.273962
CD40LG	XCL1	0.0815792	0.454345	0.372766
CD70	CSF2	0.0860094	0.233203	0.147194
CD70	CSF3	0.0582333	0.198709	0.140476
CD70	CXCL5	0.0418183	0.138552	0.0967337
CD70	DKK1	0.0537588	0.101148	0.0473892
CD70	FASLG	0.0790533	0.369727	0.290674
CD70	GDF11	0.0469949	0.167047	0.120052
CD70	GDF2	0.118438	0.245517	0.127079
CD70	GDF3	0.0850067	0.306443	0.221436
CD70	GDF5	0.0430135	0.132624	0.0896105
CD70	HMGB1	0.0325826	0.0834426	0.05086
CD70	IFNA10	0.0657845	0.328948	0.263163
CD70	IFNA13	0.0609038	0.326024	0.26512
CD70	IFNA16	0.0533669	0.348296	0.294929
CD70	IFNA17	0.0369472	0.342835	0.305888
CD70	IFNA21	0.0906306	0.291141	0.20051
CD70	IFNA4	0.0632955	0.348999	0.285703
CD70	IFNA5	0.0418939	0.333086	0.291192
CD70	IFNA7	0.0630866	0.356474	0.293387
CD70	IFNA8	0.0592733	0.160901	0.101628
CD70	IFNB1	0.0597524	0.206283	0.146531
CD70	IFNG	0.0715723	0.330833	0.259261
CD70	IFNW1	0.079112	0.222011	0.142899
CD70	IL12B	0.0691934	0.262	0.192807
CD70	IL17A	0.0562488	0.280746	0.224497
CD70	IL1F5	0.0340635	0.187926	0.153863
CD70	IL1F6	0.1733	0.383147	0.209847
CD70	IL1F7	0.0942079	0.207448	0.11324
CD70	IL21	0.0827919	0.324027	0.241235
CD70	IL23A	0.112064	0.302113	0.190049
CD70	IL25	0.0832643	0.230903	0.147639
CD70	IL26	0.0663076	0.141617	0.0753094
CD70	IL3	0.130885	0.308964	0.178079
CD70	IL32	0.0360434	0.143827	0.107784
CD70	IL4	0.0854195	0.257672	0.172253
CD70	IL5	0.0653171	0.239693	0.174376
CD70	IL7	0.0304901	0.144127	0.113637
CD70	IL9	0.0785378	0.254446	0.175908
CD70	INHA	0.113056	0.307574	0.194518
CD70	INHBB	-0.0591925	-0.0984967	-0.0393042
CD70	LASS1	0.0892463	0.158673	0.0694267
CD70	NRG1	0.0340283	0.232194	0.198166
CD70	PF4V1	0.0775594	0.231416	0.153857
CD70	PPBP	0.0595976	0.162487	0.102889
CD70	TGFB1	0.127988	0.233462	0.105474
CD70	TNFSF12	-0.0670941	-0.109791	-0.0426969
CD70	TNFSF15	0.0325609	0.135851	0.10329
CD70	TNFSF9	0.107812	0.355028	0.247216
CECR1	CSF1	0.0896827	0.323273	0.23359
CECR1	CXCL9	0.160462	0.436229	0.275767
CECR1	EBI3	0.132537	0.410348	0.277811
CECR1	GRN	0.25418	0.463166	0.208986
CECR1	HMGB1	-0.0620724	-0.23542	-0.173348
CECR1	IFNG	0.0417818	0.395376	0.353594
CECR1	IL16	0.214772	0.491874	0.277102
CECR1	IL18	0.143703	0.326913	0.18321
CECR1	SCG2	0.0669839	0.100553	0.0335691
CECR1	TGFB1	0.122774	0.382693	0.259919
CECR1	TNFSF12	0.0643688	0.260387	0.196018
CECR1	TNFSF13	0.201684	0.40711	0.205426
CECR1	TNFSF14	0.0317133	0.266322	0.234609
CECR1	TXLNA	0.0347464	0.190869	0.156123
CECR1	VEGFA	-0.0309678	-0.153004	-0.122036
CECR1	WNT2	0.0324204	0.228717	0.196297
CER1	CNTF	0.194353	0.710536	0.516183
CER1	CSF2	0.0889812	0.356664	0.267683
CER1	CTF1	0.119869	0.473684	0.353815
CER1	CXCL6	0.0496581	0.284203	0.234545
CER1	FASLG	0.181547	0.680885	0.499338
CER1	GDF10	0.176727	0.64468	0.467953
CER1	GDF2	0.0356119	0.313352	0.27774
CER1	GDF3	0.138354	0.596538	0.458184
CER1	IFNA10	0.178958	0.687804	0.508846
CER1	IFNA13	0.189669	0.700274	0.510605
CER1	IFNA14	0.2694	0.777545	0.508145
CER1	IFNA16	0.230987	0.747175	0.516188
CER1	IFNA17	0.323149	0.798098	0.474949
CER1	IFNA21	0.117236	0.525732	0.408496
CER1	IFNA4	0.221468	0.759363	0.537895
CER1	IFNA5	0.16958	0.721926	0.552346
CER1	IFNA6	0.0746658	0.413889	0.339223
CER1	IFNA7	0.217235	0.756705	0.53947
CER1	IL10	0.0886621	0.532103	0.443441
CER1	IL11	0.15006	0.572611	0.422551
CER1	IL12A	0.110775	0.511312	0.400537
CER1	IL17A	0.0735637	0.53524	0.461676
CER1	IL19	0.157722	0.549311	0.391589
CER1	IL1A	0.0906296	0.48554	0.39491
CER1	IL1B	0.0746757	0.443807	0.369131
CER1	IL1F5	0.0843931	0.406162	0.321769
CER1	IL1F6	0.125076	0.657433	0.532357
CER1	IL2	0.0367693	0.489885	0.453116
CER1	IL21	0.12328	0.647387	0.524107
CER1	IL22	0.159887	0.676065	0.516178
CER1	IL23A	0.120422	0.497677	0.377255
CER1	IL25	0.0758801	0.381615	0.305735
CER1	IL3	0.0403394	0.424753	0.384414
CER1	IL4	0.0599678	0.421584	0.361616
CER1	IL5	0.0910366	0.422047	0.33101
CER1	IL9	0.109891	0.467604	0.357713
CER1	INHA	0.12937	0.531347	0.401977
CER1	LASS1	0.0405316	0.166114	0.125582
CER1	NRG1	0.0992485	0.486432	0.387184
CER1	PF4	0.179656	0.674256	0.4946
CER1	PF4V1	0.0420108	0.365121	0.32311
CER1	PPBP	0.0411106	0.239519	0.198408
CER1	THPO	0.0508371	0.38484	0.334003
CER1	TNFSF13	0.0362513	0.281618	0.245367
CER1	TNFSF15	0.0709834	0.23836	0.167377
CER1	TNFSF18	0.147691	0.693752	0.546061
CER1	TNFSF4	0.0665055	0.396207	0.329701
CER1	TNFSF8	0.181701	0.670784	0.489083
CER1	TNFSF9	0.133007	0.660217	0.52721
CER1	WNT1	0.0808165	0.479704	0.398888
CER1	WNT7A	0.0686721	0.397063	0.328391
CKLF	CMTM6	0.109709	0.230494	0.120785
CKLF	CNTF	-0.0487161	-0.259124	-0.210408
CKLF	CSF2	-0.0611034	-0.185195	-0.124092
CKLF	CSF3	-0.0523166	-0.186404	-0.134087
CKLF	CTF1	-0.0930713	-0.240765	-0.147694
CKLF	CXCL11	0.088513	0.293902	0.205389
CKLF	CXCL14	-0.074941	-0.143412	-0.068471
CKLF	FAM3C	0.286548	0.405757	0.119209
CKLF	GREM1	0.0399989	0.225901	0.185902
CKLF	GREM2	-0.033412	-0.136054	-0.102642
CKLF	IFNA16	-0.0348032	-0.269027	-0.234224
CKLF	IFNA4	-0.0503303	-0.276014	-0.225684
CKLF	IFNA5	-0.0351668	-0.262461	-0.227294
CKLF	IFNA6	-0.0397336	-0.181113	-0.141379
CKLF	IFNA7	-0.0419955	-0.273837	-0.231842
CKLF	IFNW1	-0.0524436	-0.182341	-0.129897
CKLF	IL11	-0.119189	-0.290437	-0.171248
CKLF	IL15	0.0615136	0.219122	0.157608
CKLF	IL17A	-0.051687	-0.222542	-0.170855
CKLF	IL18	0.189942	0.323519	0.133577
CKLF	IL1F6	-0.0843924	-0.285926	-0.201534
CKLF	IL22	-0.0531989	-0.256904	-0.203705
CKLF	IL26	-0.0492463	-0.115113	-0.0658667
CKLF	IL5	-0.070671	-0.217077	-0.146406
CKLF	IL9	-0.049337	-0.190636	-0.141299
CKLF	MSTN	-0.0805286	-0.157978	-0.0774494
CKLF	NAMPT	0.0410492	0.19092	0.149871
CKLF	PF4	-0.0411435	-0.243749	-0.202605
CKLF	SPP1	0.174094	0.286573	0.112479
CKLF	THNSL2	-0.116398	-0.225705	-0.109307
CKLF	THPO	-0.0678431	-0.197945	-0.130102
CKLF	TXLNA	-0.0671493	-0.128775	-0.0616257
CKLF	WNT1	-0.0560392	-0.217768	-0.161729
CKLF	WNT2	0.0502839	0.180524	0.13024
CLCF1	CMTM6	-0.0638349	-0.160584	-0.0967491
CLCF1	CSF1	0.0444758	0.188762	0.144286
CLCF1	CXCL13	-0.0482633	-0.0703068	-0.0220435
CLCF1	FGF2	0.0700344	0.123416	0.0533816
CLCF1	GDF15	0.0532523	0.0839986	0.0307463
CLCF1	IFNW1	0.0317912	0.130624	0.0988328
CLCF1	IL11	0.0360811	0.185949	0.149868
CLCF1	IL17A	0.0344326	0.180002	0.145569
CLCF1	IL1B	0.0690175	0.248354	0.179337
CLCF1	IL1F6	0.0475164	0.222827	0.175311
CLCF1	IL6	0.146503	0.279658	0.133155
CLCF1	INHBB	0.0456386	0.0927228	0.0470842
CLCF1	KITLG	-0.0434569	-0.082669	-0.0392121
CLCF1	LEFTY2	0.065143	0.110563	0.04542
CLCF1	LIF	0.146374	0.245729	0.099355
CLCF1	MIF	-0.0720017	-0.148672	-0.0766703
CLCF1	SCG2	0.0804412	0.0962353	0.0157941
CLCF1	THNSL2	0.0368075	0.109584	0.0727765
CLCF1	THPO	0.043811	0.153095	0.109284
CLCF1	TNFSF12	0.0534641	0.134891	0.0814269
CLCF1	TNFSF13	0.0454887	0.149488	0.103999
CLEC11A	CTF1	0.0302961	0.180551	0.150255
CLEC11A	CXCL10	-0.0697094	-0.210963	-0.141254
CLEC11A	CXCL12	0.174176	0.363481	0.189305
CLEC11A	CXCL14	0.0540313	0.120904	0.0668727
CLEC11A	GDF11	0.0645616	0.163224	0.0986624
CLEC11A	GREM2	0.0886968	0.244912	0.156215
CLEC11A	IL11	0.0423484	0.237579	0.195231
CLEC11A	IL22	0.0564115	0.257076	0.200664
CLEC11A	IL32	-0.0326366	-0.182022	-0.149385
CLEC11A	INHBA	0.226454	0.497368	0.270914
CLEC11A	INHBB	0.0600351	0.156969	0.0969339
CLEC11A	LIF	0.0672439	0.191635	0.124391
CLEC11A	NAMPT	-0.0381719	-0.104401	-0.0662291
CLEC11A	NRG1	0.0563979	0.23915	0.182752
CLEC11A	PLGF	0.0822898	0.202973	0.120683
CLEC11A	TGFB2	0.0537109	0.226955	0.173244
CLEC11A	TNFSF10	-0.0342184	-0.0716325	-0.0374141
CLEC11A	TNFSF12	0.12393	0.282916	0.158986
CLEC11A	TNFSF4	0.0936001	0.38197	0.28837
CLEC11A	TNFSF9	0.0421686	0.300087	0.257918
CLEC11A	WNT2	0.0459427	0.35747	0.311527
CLEC11A	WNT5A	0.13103	0.245354	0.114324
CLEC11A	WNT7A	0.0325903	0.164842	0.132252
CMTM6	CTF1	-0.0316817	-0.196895	-0.165213
CMTM6	CX3CL1	-0.0763464	-0.179909	-0.103563
CMTM6	CXCL3	-0.0449128	-0.129993	-0.0850802
CMTM6	DKK1	-0.0882475	-0.129082	-0.0408345
CMTM6	EDN1	-0.0375691	-0.109496	-0.0719269
CMTM6	FAM3C	0.0995872	0.243392	0.143805
CMTM6	FASLG	-0.0511052	-0.297483	-0.246378
CMTM6	GDF11	-0.0331457	-0.13729	-0.104144
CMTM6	GPI	-0.0719571	-0.111239	-0.0392819
CMTM6	IFNA17	-0.0753726	-0.319011	-0.243638
CMTM6	IFNA7	-0.0543109	-0.30357	-0.249259
CMTM6	IFNG	-0.0393743	-0.258105	-0.218731
CMTM6	IFNW1	-0.0358272	-0.161951	-0.126124
CMTM6	IL11	-0.0533672	-0.246649	-0.193282
CMTM6	IL12A	-0.117028	-0.277447	-0.160419
CMTM6	IL12B	-0.030469	-0.190071	-0.159602
CMTM6	IL13	-0.05329	-0.155736	-0.102446
CMTM6	IL17A	-0.0359345	-0.229284	-0.19335
CMTM6	IL22	-0.0829448	-0.300698	-0.217753
CMTM6	IL6	-0.081805	-0.193209	-0.111404
CMTM6	LEFTY2	-0.0753247	-0.131867	-0.0565423
CMTM6	SCG2	0.0488305	0.0737947	0.0249642
CMTM6	SECTM1	-0.0520288	-0.166478	-0.114449
CMTM6	SLURP1	-0.0452455	-0.0770107	-0.0317652
CMTM6	THPO	-0.0480205	-0.18565	-0.137629
CMTM6	TNF	-0.0764232	-0.223959	-0.147536
CMTM6	TNFSF10	0.0478648	0.0973286	0.0494638
CMTM6	TNFSF9	-0.077215	-0.295062	-0.217847
CMTM6	WNT1	-0.0489219	-0.217631	-0.168709
CMTM6	WNT5A	0.103416	0.146143	0.042727
CNTF	CSF1	0.0756582	0.331718	0.25606
CNTF	CTF1	0.134701	0.456675	0.321974
CNTF	EGF	0.0638953	0.163346	0.0994507
CNTF	FASLG	0.0443495	0.576808	0.532458
CNTF	GDF10	0.171093	0.601988	0.430895
CNTF	GDF3	0.12922	0.547453	0.418233
CNTF	GRN	0.0682483	0.288524	0.220276
CNTF	IFNA10	0.169758	0.64176	0.472002
CNTF	IFNA13	0.14518	0.630538	0.485358
CNTF	IFNA14	0.191607	0.707094	0.515487
CNTF	IFNA16	0.170604	0.682104	0.5115
CNTF	IFNA17	0.280004	0.73452	0.454516
CNTF	IFNA21	0.0405029	0.454019	0.413516
CNTF	IFNA4	0.169708	0.695935	0.526227
CNTF	IFNA5	0.129638	0.654177	0.524539
CNTF	IFNA7	0.183003	0.695063	0.51206
CNTF	IL10	0.0865036	0.493295	0.406791
CNTF	IL11	0.133341	0.523274	0.389933
CNTF	IL12A	0.116157	0.480717	0.36456
CNTF	IL19	0.129465	0.501981	0.372516
CNTF	IL1A	0.0635551	0.429672	0.366117
CNTF	IL1B	0.0361608	0.389025	0.352864
CNTF	IL1F5	0.0677625	0.368577	0.300814
CNTF	IL21	0.208739	0.641167	0.432428
CNTF	IL22	0.183545	0.643641	0.460096
CNTF	IL23A	0.0646389	0.437259	0.37262
CNTF	IL25	0.037546	0.333748	0.296202
CNTF	IL32	-0.0331297	-0.151407	-0.118277
CNTF	IL9	0.107777	0.44014	0.332363
CNTF	INHA	0.0791212	0.472704	0.393583
CNTF	INHBB	0.0351314	0.149541	0.11441
CNTF	NRG1	0.0678009	0.436365	0.368564
CNTF	OSM	-0.0398126	-0.100595	-0.0607824
CNTF	PF4	0.193404	0.639031	0.445627
CNTF	PPBP	0.0483224	0.224604	0.176282
CNTF	THPO	0.076947	0.372862	0.295915
CNTF	TNFSF13	0.0323959	0.273791	0.241395
CNTF	TNFSF18	0.158101	0.642914	0.484813
CNTF	TNFSF4	0.0319165	0.351241	0.319325
CNTF	TNFSF8	0.0954516	0.58724	0.491788
CNTF	TNFSF9	0.139087	0.620644	0.481557
CNTF	TXLNA	0.0618435	0.198907	0.137064
CRLF1	CTGF	0.185837	0.256948	0.071111
CRLF1	CXCL14	-0.0497711	-0.0925399	-0.0427688
CRLF1	CXCL3	0.0565922	0.110247	0.0536548
CRLF1	DKK1	0.0328998	0.0706217	0.0377219
CRLF1	EDN1	0.147881	0.235488	0.087607
CRLF1	EGF	-0.0335835	-0.0673834	-0.0337999
CRLF1	GDF15	-0.0645436	-0.0986011	-0.0340575
CRLF1	GDF5	0.0724211	0.110786	0.0383649
CRLF1	HMGB1	0.0622218	0.113155	0.0509332
CRLF1	IL1F7	0.0315811	0.0585505	0.0269694
CRLF1	IL32	0.0333283	0.105957	0.0726287
CRLF1	IL8	0.0398185	0.120994	0.0811755
CRLF1	KITLG	-0.0687084	-0.101893	-0.0331846
CRLF1	LASS1	0.0351566	0.0698243	0.0346677
CRLF1	LEFTY2	0.134911	0.17989	0.044979
CRLF1	LIF	0.0519411	0.1404	0.0884589
CRLF1	NDP	-0.052525	-0.0740508	-0.0215258
CRLF1	OSM	0.0339012	0.0634039	0.0295027
CRLF1	THPO	-0.0802937	-0.123311	-0.0430173
CRLF1	TNF	0.061126	0.11619	0.055064
CRLF1	TNFSF10	-0.0392015	-0.0686919	-0.0294904
CRLF1	TNFSF13	-0.039547	-0.107369	-0.067822
CRLF1	VEGFA	0.13186	0.194383	0.062523
CRLF1	WNT5A	-0.0361025	-0.061661	-0.0255585
CSF1	CTF1	0.0886922	0.276474	0.187782
CSF1	CXCL14	0.0687542	0.122341	0.0535868
CSF1	EBI3	0.0413037	0.205334	0.16403
CSF1	EFEMP1	0.0322524	0.086594	0.0543416
CSF1	FGF2	0.0772204	0.151831	0.0746106
CSF1	GDF3	0.0320135	0.272464	0.240451
CSF1	GRN	0.196463	0.428757	0.232294
CSF1	HMGB1	-0.0869828	-0.247306	-0.160323
CSF1	IFNA17	0.0308889	0.339392	0.308503
CSF1	IL1B	0.4028	0.555085	0.152285
CSF1	IL6	-0.034937	0.227601	0.262538
CSF1	MIF	-0.0438627	-0.192501	-0.148638
CSF1	PF4	0.0465479	0.309356	0.262808
CSF1	SECTM1	0.0938949	0.283806	0.189911
CSF1	TGFB1	0.200475	0.387934	0.187459
CSF1	THPO	0.039137	0.22747	0.188333
CSF1	TNFSF12	0.0561418	0.244415	0.188273
CSF1	TNFSF13	0.189216	0.425228	0.236012
CSF1	TNFSF18	0.0552603	0.328052	0.272792
CSF1	TNFSF8	0.0812856	0.346162	0.264876
CSF2	CSF3	0.1544	0.281633	0.127233
CSF2	CSPG5	0.0319346	0.0946579	0.0627233
CSF2	FAM3C	-0.0700596	-0.21097	-0.14091
CSF2	FASLG	0.0494981	0.303802	0.254304
CSF2	GDF10	0.0793046	0.306937	0.227632
CSF2	GDF11	0.0311485	0.13847	0.107322
CSF2	GDF2	0.0314492	0.157296	0.125847
CSF2	GDF3	0.0446029	0.2699	0.225297
CSF2	GDF5	0.0939267	0.175055	0.0811283
CSF2	GPI	-0.0487452	-0.110867	-0.0621218
CSF2	IFNA1	0.0415954	0.205857	0.164262
CSF2	IFNA10	0.081653	0.328435	0.246782
CSF2	IFNA16	0.0718093	0.34478	0.272971
CSF2	IFNA2	0.077183	0.208611	0.131428
CSF2	IFNA21	0.0836969	0.279361	0.195664
CSF2	IFNA5	0.0356323	0.316424	0.280792
CSF2	IFNA6	0.0895499	0.257639	0.168089
CSF2	IFNB1	0.0948441	0.23272	0.137876
CSF2	IFNW1	0.039552	0.188961	0.149409
CSF2	IL10	0.0336951	0.234439	0.200744
CSF2	IL12B	0.0443657	0.214578	0.170212
CSF2	IL13	0.0743329	0.197085	0.122752
CSF2	IL1A	0.0721806	0.252825	0.180644
CSF2	IL1F6	0.135044	0.358036	0.222992
CSF2	IL1F7	0.0550356	0.166545	0.111509
CSF2	IL2	0.0675249	0.2629	0.195375
CSF2	IL25	0.0750074	0.219724	0.144717
CSF2	IL26	0.113896	0.198953	0.085057
CSF2	IL4	0.0784793	0.246025	0.167546
CSF2	IL5	0.117495	0.276342	0.158847
CSF2	INHA	0.031213	0.239191	0.207978
CSF2	LEFTY2	0.0393397	0.0987608	0.0594211
CSF2	LTA	0.061263	0.217799	0.156536
CSF2	NAMPT	-0.0570948	-0.137871	-0.0807762
CSF2	NRG1	0.0344319	0.225591	0.191159
CSF2	OSM	0.0699936	0.155087	0.0850934
CSF2	PF4V1	0.0384703	0.193329	0.154859
CSF2	TNFSF15	0.0595825	0.15309	0.0935075
CSF2	WNT5A	-0.0322947	-0.076921	-0.0446263
CSF3	CXCL11	-0.0349935	-0.105721	-0.0707275
CSF3	FAM3C	-0.111001	-0.242135	-0.131134
CSF3	GDF5	0.0355944	0.142729	0.107135
CSF3	GPI	-0.0642942	-0.119028	-0.0547338
CSF3	IFNA1	0.0701992	0.246722	0.176523
CSF3	IFNA16	0.0962562	0.329374	0.233118
CSF3	IFNA2	0.191386	0.329571	0.138185
CSF3	IFNA21	0.0694458	0.259254	0.189808
CSF3	IFNA6	0.087328	0.258355	0.171027
CSF3	IFNA8	0.03396	0.142315	0.108355
CSF3	IFNB1	0.116309	0.265831	0.149522
CSF3	IFNW1	0.133676	0.265595	0.131919
CSF3	IL13	0.0477426	0.174066	0.126323
CSF3	IL18	-0.0425103	-0.119392	-0.0768817
CSF3	IL1A	0.0483058	0.219728	0.171422
CSF3	IL1F6	0.100446	0.344105	0.243659
CSF3	IL1F7	0.0584923	0.178943	0.120451
CSF3	IL2	0.0780354	0.295987	0.217952
CSF3	IL25	0.0604063	0.211144	0.150738
CSF3	IL26	0.162403	0.257432	0.095029
CSF3	IL3	0.0816214	0.267529	0.185908
CSF3	IL4	0.116896	0.278338	0.161442
CSF3	IL5	0.113771	0.262617	0.148846
CSF3	LTA	0.142168	0.292032	0.149864
CSF3	MSTN	0.0518035	0.144352	0.0925485
CSF3	NRG1	0.0361248	0.220224	0.184099
CSF3	OSM	0.115532	0.226359	0.110827
CSF3	PF4V1	0.0351672	0.196053	0.160886
CSF3	TNFSF14	0.0591855	0.207476	0.14829
CSF3	TNFSF15	0.0460688	0.133813	0.0877442
CSPG5	CXCL12	-0.0730663	-0.124905	-0.0518387
CSPG5	CXCL6	0.0428779	0.110029	0.0671511
CSPG5	EDN1	0.0438185	0.0849869	0.0411684
CSPG5	EFEMP1	-0.0448606	-0.0940816	-0.049221
CSPG5	EGF	0.0339588	0.0713865	0.0374277
CSPG5	GPI	0.0812752	0.127879	0.0466038
CSPG5	IFNA13	0.0632542	0.174454	0.1112
CSPG5	IFNA14	0.0311335	0.162212	0.131078
CSPG5	IL13	0.0399507	0.0982799	0.0583292
CSPG5	IL18	-0.0526014	-0.0920861	-0.0394847
CSPG5	IL3	0.0358827	0.121219	0.0853363
CSPG5	INHA	0.056184	0.149417	0.093233
CSPG5	INHBB	0.10506	0.144526	0.039466
CSPG5	KITLG	-0.0486525	-0.077306	-0.0286535
CSPG5	LASS1	0.0791209	0.117455	0.0383341
CSPG5	NAMPT	0.121312	0.147839	0.026527
CSPG5	SECTM1	0.0483295	0.115843	0.0675135
CSPG5	TNFRSF11B	-0.0319526	-0.0588338	-0.0268812
CSPG5	TNFSF9	0.0379602	0.155533	0.117573
CTF1	CXCL11	-0.0589617	-0.155927	-0.0969653
CTF1	FGF2	0.111147	0.17735	0.066203
CTF1	GDF10	0.0729886	0.389353	0.316364
CTF1	GDF3	0.0659417	0.362013	0.296071
CTF1	IFNA10	0.044979	0.402717	0.357738
CTF1	IFNA13	0.0549347	0.404711	0.349776
CTF1	IFNA14	0.0801714	0.454168	0.373997
CTF1	IFNA17	0.113903	0.474417	0.360514
CTF1	IFNA4	0.121219	0.466394	0.345175
CTF1	IFNA7	0.0402237	0.435462	0.395238
CTF1	IL19	0.0595719	0.332832	0.27326
CTF1	IL21	0.0596035	0.393112	0.333508
CTF1	IL22	0.0854851	0.41584	0.330355
CTF1	IL23A	0.0381093	0.288454	0.250345
CTF1	IL24	-0.0384468	-0.0630027	-0.0245559
CTF1	IL9	0.0339785	0.274347	0.240369
CTF1	INHA	0.0349048	0.305037	0.270132
CTF1	INHBB	0.0894116	0.162828	0.0734164
CTF1	LEFTY2	0.04527	0.121611	0.076341
CTF1	OSM	-0.044686	-0.0935427	-0.0488567
CTF1	PF4	0.147631	0.447807	0.300176
CTF1	THNSL2	0.129645	0.235837	0.106192
CTF1	THPO	0.108018	0.300886	0.192868
CTF1	TNFSF13	0.0834238	0.254728	0.171304
CTF1	TNFSF18	0.129401	0.446796	0.317395
CTF1	TNFSF8	0.0707235	0.396866	0.326143
CTF1	TXLNA	0.0527447	0.155542	0.102797
CTGF	CXCL12	0.202095	0.35555	0.153455
CTGF	EDN1	0.200568	0.307599	0.107031
CTGF	EFEMP1	0.0412556	0.162211	0.120955
CTGF	FAM3C	0.0419793	0.189182	0.147203
CTGF	GREM1	0.175398	0.432302	0.256904
CTGF	GREM2	0.106969	0.249534	0.142565
CTGF	IL6	0.124239	0.277581	0.153342
CTGF	INHBA	0.275064	0.511135	0.236071
CTGF	LEFTY2	0.0716206	0.138526	0.0669054
CTGF	LIF	0.092356	0.2488	0.156444
CTGF	SECTM1	-0.0511517	-0.106645	-0.0554933
CTGF	TGFB1	0.0361879	0.271893	0.235705
CTGF	TGFB2	0.125528	0.262687	0.137159
CTGF	TNFRSF11B	0.0626207	0.122089	0.0594683
CTGF	TNFSF13	-0.0410809	-0.10936	-0.0682791
CTGF	WNT5A	0.0673505	0.198631	0.13128
CX3CL1	CXCL1	0.125159	0.322073	0.196914
CX3CL1	CXCL14	-0.0514701	-0.101784	-0.0503139
CX3CL1	CXCL2	0.275459	0.429216	0.153757
CX3CL1	CXCL3	0.112013	0.33854	0.226527
CX3CL1	CXCL5	0.118455	0.30406	0.185605
CX3CL1	CXCL6	0.0377603	0.229315	0.191555
CX3CL1	DKK1	0.0609571	0.113148	0.0521909
CX3CL1	EDN1	0.198309	0.276953	0.078644
CX3CL1	EGF	0.0921262	0.172403	0.0802768
CX3CL1	FGF2	0.0402416	0.129279	0.0890374
CX3CL1	GDF15	-0.0338132	-0.0893003	-0.0554871
CX3CL1	GREM2	0.0491037	0.162709	0.113605
CX3CL1	IFNG	0.0858249	0.302166	0.216341
CX3CL1	IL10	0.0310873	0.205661	0.174574
CX3CL1	IL12A	0.111716	0.278045	0.166329
CX3CL1	IL15	0.03927	0.172894	0.133624
CX3CL1	IL17B	0.0603254	0.113081	0.0527556
CX3CL1	IL24	-0.0530601	-0.0804465	-0.0273864
CX3CL1	IL32	0.045153	0.192773	0.14762
CX3CL1	IL33	0.0310534	0.228704	0.197651
CX3CL1	IL6	0.0378278	0.269825	0.231997
CX3CL1	IL7	0.066272	0.194246	0.127974
CX3CL1	INHBB	0.08861	0.160945	0.072335
CX3CL1	KITLG	-0.0804247	-0.133657	-0.0532323
CX3CL1	LASS1	0.032015	0.0896529	0.0576379
CX3CL1	LEFTY1	0.0302587	0.108609	0.0783503
CX3CL1	LEFTY2	0.104732	0.169296	0.064564
CX3CL1	LIF	0.0833593	0.222818	0.139459
CX3CL1	NDP	-0.0434378	-0.0773058	-0.033868
CX3CL1	NRG1	0.0944368	0.246588	0.152151
CX3CL1	OSM	-0.0554073	-0.0877884	-0.0323811
CX3CL1	SECTM1	0.0906333	0.227868	0.137235
CX3CL1	TNF	0.0481882	0.224838	0.17665
CX3CL1	TXLNA	0.0301914	0.100602	0.0704106
CX3CL1	WNT7A	0.113808	0.241794	0.127986
CXCL1	CXCL2	0.104652	0.320967	0.216315
CXCL1	CXCL3	0.181405	0.381038	0.199633
CXCL1	CXCL5	0.335401	0.49567	0.160269
CXCL1	CXCL6	0.335318	0.459898	0.12458
CXCL1	IL1B	0.0853199	0.26041	0.17509
CXCL1	IL1F9	0.2243	0.437684	0.213384
CXCL1	IL6	0.0524938	0.246884	0.19439
CXCL1	IL8	0.354439	0.520355	0.165916
CXCL1	LIF	0.130149	0.295308	0.165159
CXCL1	SECTM1	0.0457583	0.151427	0.105669
CXCL10	CXCL11	0.524425	0.825624	0.301199
CXCL10	CXCL14	-0.0540648	-0.146945	-0.0928802
CXCL10	CXCL9	0.0527186	0.649856	0.597137
CXCL10	DKK1	0.0850295	0.136512	0.0514825
CXCL10	GPI	0.0321039	0.187633	0.155529
CXCL10	IFNG	0.0316637	0.448039	0.416375
CXCL10	IL32	0.314448	0.615938	0.30149
CXCL10	INHBB	-0.040074	-0.173134	-0.13306
CXCL10	PLGF	-0.0336599	-0.123402	-0.0897421
CXCL10	SECTM1	0.0790155	0.252041	0.173025
CXCL10	THNSL2	-0.0513738	-0.249016	-0.197642
CXCL10	TNF	0.0447272	0.301417	0.25669
CXCL10	WNT5A	-0.0486268	-0.157578	-0.108951
CXCL11	CXCL9	0.300871	0.688644	0.387773
CXCL11	GREM1	0.0533135	0.16554	0.112227
CXCL11	IL15	0.14713	0.454434	0.307304
CXCL11	IL18	0.085711	0.347431	0.26172
CXCL11	NAMPT	0.0391549	0.127885	0.0887301
CXCL11	TNFSF10	0.0350134	0.084722	0.0497086
CXCL12	CXCL2	0.0904619	0.315268	0.224806
CXCL12	EFEMP1	0.147243	0.291399	0.144156
CXCL12	FLT3LG	0.0568533	0.348527	0.291674
CXCL12	GPI	-0.100599	-0.247358	-0.146759
CXCL12	GREM2	0.145694	0.366491	0.220797
CXCL12	HMGB1	-0.0396203	-0.176816	-0.137196
CXCL12	IL16	0.121438	0.400403	0.278965
CXCL12	IL33	0.293399	0.591612	0.298213
CXCL12	IL6	0.0431418	0.335179	0.292037
CXCL12	IL7	0.0412369	0.245975	0.204738
CXCL12	LASS1	-0.0319243	-0.0743889	-0.0424646
CXCL12	MIF	-0.127673	-0.330649	-0.202976
CXCL12	SLURP1	-0.0342106	-0.0936705	-0.0594599
CXCL12	TGFB1	0.0495604	0.309184	0.259624
CXCL12	TNFSF12	0.202638	0.397146	0.194508
CXCL12	VEGFA	-0.124761	-0.272142	-0.147381
CXCL12	WNT2	0.0943606	0.266196	0.171835
CXCL12	WNT5A	0.0386389	0.152036	0.113397
CXCL13	CXCL9	0.0565703	0.215451	0.158881
CXCL13	FGF2	-0.0302683	-0.0500932	-0.0198249
CXCL13	GDF3	-0.0351848	-0.0686165	-0.0334317
CXCL13	IL16	0.047383	0.193704	0.146321
CXCL13	INHBA	-0.0483023	-0.105505	-0.0572027
CXCL13	INHBB	-0.052786	-0.0969324	-0.0441464
CXCL13	LTB	0.042725	0.19059	0.147865
CXCL13	NAMPT	0.0720263	0.147157	0.0751307
CXCL13	NDP	-0.0341727	-0.0601561	-0.0259834
CXCL13	TNFSF10	-0.0327121	-0.0619621	-0.02925
CXCL13	TNFSF11	0.385412	0.405479	0.020067
CXCL13	XCL1	0.0309965	0.20122	0.170223
CXCL14	DKK1	-0.0804949	-0.113884	-0.0333891
[truncated: 1,454 more rows]

## Sheet: BC_0.05_correlation
element 1	element 2	partcorr	correlation	correlation-partcorr
ADIPOQ	ANG1	0.127868	0.182397	0.054529
ADIPOQ	CCL14	0.330374	0.536726	0.206352
ADIPOQ	CCL3	0.0554388	0.185555	0.130116
ADIPOQ	CXCL12	0.11657	0.419436	0.302866
ADIPOQ	CXCL2	0.0403559	0.214952	0.174596
ADIPOQ	EFEMP1	0.145499	0.265654	0.120155
ADIPOQ	FGF2	0.0841012	0.181428	0.0973268
ADIPOQ	IL33	0.0766263	0.424246	0.34762
ADIPOQ	MIF	-0.0646809	-0.228315	-0.163634
AGT	ANG1	0.0389651	0.0604518	0.0214867
AGT	CD320	0.0481353	0.0766328	0.0284975
AGT	CSF1	0.0743267	0.123382	0.0490553
AGT	CX3CL1	-0.0453956	-0.077395	-0.0319994
AGT	CXCL12	-0.0417971	-0.0883404	-0.0465433
AGT	FGF2	0.0517542	0.0859473	0.0341931
AGT	GDF11	-0.0421032	-0.0701205	-0.0280173
AGT	GPI	0.040094	0.0825624	0.0424684
AGT	HMGB1	-0.0518555	-0.092918	-0.0410625
AGT	IL3	0.0633341	0.107845	0.0445109
AGT	NDP	-0.039765	-0.05008	-0.010315
AGT	SCG2	0.0469549	0.0621645	0.0152096
AGT	SPP1	0.0468427	0.0881206	0.0412779
AGT	TGFB2	0.096259	0.131323	0.035064
AGT	THPO	0.0948101	0.135849	0.0410389
AGT	TXLNA	0.068876	0.103201	0.034325
AGT	WNT5A	0.0866543	0.118972	0.0323177
AIMP1	AMH	-0.0409489	-0.0665396	-0.0255907
AIMP1	ANG1	-0.057952	-0.12712	-0.069168
AIMP1	ANGPTL3	-0.0464204	-0.134528	-0.0881076
AIMP1	BMP1	-0.0982502	-0.249888	-0.151638
AIMP1	BMP10	-0.0582214	-0.249977	-0.191756
AIMP1	BMP2	-0.0911933	-0.179674	-0.0884807
AIMP1	CCL1	-0.0650718	-0.173214	-0.108142
AIMP1	CCL11	-0.0611208	-0.192221	-0.1311
AIMP1	CCL14	-0.0734893	-0.193051	-0.119562
AIMP1	CCL16	-0.0461831	-0.191868	-0.145685
AIMP1	CCL22	-0.0845822	-0.183569	-0.0989868
AIMP1	CCL23	-0.058812	-0.198259	-0.139447
AIMP1	CD70	-0.0656058	-0.184898	-0.119292
AIMP1	CKLF	0.0424757	0.187859	0.145383
AIMP1	CLEC11A	-0.040334	-0.185949	-0.145615
AIMP1	CSF2	-0.0931112	-0.191607	-0.0984958
AIMP1	CSF3	-0.0928147	-0.19275	-0.0999353
AIMP1	CX3CL1	-0.0434653	-0.143322	-0.0998567
AIMP1	CXCL14	-0.0393764	-0.0904539	-0.0510775
AIMP1	EDN1	-0.0972264	-0.159323	-0.0620966
AIMP1	EGF	0.0863706	0.109756	0.0233854
AIMP1	FAM3C	0.205485	0.299108	0.093623
AIMP1	GDF5	-0.0508308	-0.116687	-0.0658562
AIMP1	GREM2	-0.0618627	-0.15857	-0.0967073
AIMP1	IFNA16	-0.0471195	-0.233492	-0.186372
AIMP1	IFNA6	-0.0546885	-0.17318	-0.118491
AIMP1	IFNB1	-0.0389347	-0.137211	-0.0982763
AIMP1	IFNW1	-0.0700486	-0.170385	-0.100336
AIMP1	IL10	-0.0452544	-0.184168	-0.138914
AIMP1	IL12A	-0.0519842	-0.185869	-0.133885
AIMP1	IL16	-0.0640758	-0.222627	-0.158551
AIMP1	IL1F6	-0.0588644	-0.231635	-0.172771
AIMP1	IL1F7	-0.0473824	-0.125955	-0.0785726
AIMP1	IL23A	-0.0851212	-0.213143	-0.128022
AIMP1	IL26	-0.0887794	-0.152062	-0.0632826
AIMP1	IL4	-0.0519301	-0.175865	-0.123935
AIMP1	IL5	-0.0832554	-0.203611	-0.120356
AIMP1	IL9	-0.0477052	-0.170074	-0.122369
AIMP1	KITLG	0.225376	0.277404	0.052028
AIMP1	LEFTY2	-0.0399516	-0.0922676	-0.052316
AIMP1	LIF	-0.0880493	-0.166128	-0.0780787
AIMP1	NAMPT	0.0418608	0.157276	0.115415
AIMP1	PF4V1	-0.056624	-0.156984	-0.10036
AIMP1	PLGF	-0.0468915	-0.115683	-0.0687915
AIMP1	PPBP	-0.0634131	-0.137961	-0.0745479
AIMP1	SPP1	0.0444132	0.150118	0.105705
AIMP1	TGFB1	-0.0734931	-0.229301	-0.155808
AIMP1	TNF	-0.040556	-0.161792	-0.121236
AIMP1	TNFSF10	0.0773978	0.117389	0.0399912
AMBN	ANGPTL3	0.0449424	0.215617	0.170675
AMBN	BMP10	0.0899156	0.457774	0.367858
AMBN	BMP15	0.118261	0.473799	0.355538
AMBN	BMP3	0.295861	0.51618	0.220319
AMBN	BMP7	0.0647843	0.306298	0.241514
AMBN	BMP8A	0.0811367	0.374591	0.293454
AMBN	BMP8B	0.116157	0.403606	0.287449
AMBN	CCL1	0.196973	0.398361	0.201388
AMBN	CCL11	0.126212	0.318681	0.192469
AMBN	CCL25	0.0665134	0.328937	0.262424
AMBN	CD70	0.0408239	0.237496	0.196672
AMBN	CSF2	0.0585711	0.243108	0.184537
AMBN	CSF3	0.105929	0.314712	0.208783
AMBN	GDF10	0.051258	0.378129	0.326871
AMBN	GDF11	0.0748599	0.214642	0.139782
AMBN	IFNA1	0.239497	0.431749	0.192252
AMBN	IFNA10	0.0555126	0.390138	0.334625
AMBN	IFNA13	0.153132	0.464245	0.311113
AMBN	IFNA2	0.176746	0.347109	0.170363
AMBN	IFNA21	0.0959397	0.341062	0.245122
AMBN	IFNA5	0.0755194	0.427432	0.351913
AMBN	IFNA6	0.129908	0.347455	0.217547
AMBN	IFNB1	0.158789	0.343631	0.184842
AMBN	IFNW1	0.0749801	0.261115	0.186135
AMBN	IL12B	0.0410714	0.252895	0.211824
AMBN	IL1F6	0.129516	0.456452	0.326936
AMBN	IL1F7	0.0470544	0.202845	0.155791
AMBN	IL2	0.117145	0.401937	0.284792
AMBN	IL25	0.0494392	0.251839	0.2024
AMBN	IL3	0.187406	0.399233	0.211827
AMBN	IL4	0.0858891	0.309456	0.223567
AMBN	INHA	0.0485767	0.319581	0.271004
AMBN	LTA	0.0880217	0.300805	0.212783
AMBN	NRG1	0.0814067	0.3209	0.239493
AMBN	OSM	0.0707627	0.203705	0.132942
AMBN	TNFSF14	0.125951	0.283651	0.1577
AMBN	TNFSF8	0.0668172	0.389145	0.322328
AMELX	BMP15	0.067787	0.252766	0.184979
AMELX	BMP8B	0.0483083	0.207163	0.158855
AMELX	CCL1	0.0720315	0.169816	0.0977845
AMELX	CCL27	0.0475209	0.146446	0.0989251
AMELX	CD320	0.0397856	0.0601242	0.0203386
AMELX	CKLF	-0.0449696	-0.133969	-0.0889994
AMELX	CSF2	0.0695875	0.163855	0.0942675
AMELX	FAM3C	-0.0483501	-0.152358	-0.104008
AMELX	IFNA16	0.0709083	0.252818	0.18191
AMELX	IFNA17	0.0463302	0.249522	0.203192
AMELX	IL17A	0.0777008	0.218702	0.141001
AMELX	IL2	0.0504599	0.194131	0.143671
AMELX	IL25	0.0437534	0.150355	0.106602
AMELX	IL3	0.0574231	0.181197	0.123774
AMELX	INHA	0.0391262	0.178898	0.139772
AMELX	MSTN	0.0633112	0.122094	0.0587828
AMELX	THPO	0.046337	0.153427	0.10709
AMELX	TNFSF15	0.055282	0.117189	0.061907
AMH	AREG	0.0476923	0.0677589	0.0200666
AMH	BMP2	-0.0566877	-0.089562	-0.0328743
AMH	BMP4	0.0569278	0.0706895	0.0137617
AMH	C5	0.124611	0.155531	0.03092
AMH	CCL1	0.0389673	0.0876707	0.0487034
AMH	CSPG5	0.0549682	0.0748534	0.0198852
AMH	CXCL13	-0.0467015	-0.0737538	-0.0270523
AMH	CXCL3	-0.0626101	-0.0988264	-0.0362163
AMH	EFEMP1	-0.041655	-0.0729255	-0.0312705
AMH	GDF9	0.0408617	0.0570559	0.0161942
AMH	IL24	0.0425687	0.0561432	0.0135745
AMH	IL32	-0.0395092	-0.0953973	-0.0558881
AMH	LTA	0.0591632	0.101729	0.0425658
AMH	NAMPT	-0.0443186	-0.0743944	-0.0300758
AMH	OSM	0.0774966	0.117531	0.0400344
AMH	TNFSF10	0.0402116	0.0578125	0.0176009
ANG1	ANGPTL3	0.052915	0.111471	0.058556
ANG1	AREG	-0.0592551	-0.097913	-0.0386579
ANG1	BMP2	0.0482541	0.132605	0.0843509
ANG1	BMP5	0.0802691	0.178973	0.0987039
ANG1	BMP6	0.0512953	0.187345	0.13605
ANG1	BTC	0.0448284	0.0836207	0.0387923
ANG1	CD320	0.0519413	0.0878806	0.0359393
ANG1	CER1	0.0487287	0.215239	0.16651
ANG1	CRLF1	0.0568436	0.110738	0.0538944
ANG1	CSF2	0.0392047	0.122698	0.0834933
ANG1	CSPG5	0.0575644	0.107933	0.0503686
ANG1	EDN1	0.133622	0.178398	0.044776
ANG1	FAM3C	-0.0466981	-0.134316	-0.0876179
ANG1	GDF5	0.0731963	0.128634	0.0554377
ANG1	GPI	0.0705196	0.115747	0.0452274
ANG1	IFNA17	0.0452322	0.214004	0.168772
ANG1	IFNA4	0.0422675	0.209005	0.166738
ANG1	IL12A	0.0577427	0.180177	0.122434
ANG1	IL21	0.0435415	0.189612	0.14607
ANG1	IL22	0.0451056	0.194764	0.149658
ANG1	IL5	0.0414865	0.1371	0.0956135
ANG1	INHBB	0.0448612	0.098383	0.0535218
ANG1	LASS1	0.0773494	0.122616	0.0452666
ANG1	LEFTY2	0.0689286	0.120231	0.0513024
ANG1	PF4	0.0395699	0.188771	0.149201
ANG1	TNFRSF11B	-0.0522245	-0.0752745	-0.02305
ANG1	TNFSF18	0.0398656	0.195002	0.155136
ANG1	VEGFA	0.0540265	0.110083	0.0560565
ANG1	WNT7A	0.0524656	0.144924	0.0924584
ANG2	BMP1	0.0424479	0.228965	0.186517
ANG2	BMP15	-0.0745219	-0.218155	-0.143633
ANG2	CCL2	0.0426582	0.117393	0.0747348
ANG2	CCL25	-0.0440075	-0.163616	-0.119609
ANG2	CTGF	0.0940199	0.256644	0.162624
ANG2	EGF	-0.0503159	-0.101698	-0.0513821
ANG2	GREM1	0.189131	0.34119	0.152059
ANG2	IFNA14	-0.0443337	-0.206945	-0.162611
ANG2	IL19	-0.0537107	-0.172367	-0.118656
ANG2	KITLG	0.123786	0.173478	0.049692
ANG2	NAMPT	0.0692414	0.148719	0.0794776
ANG2	OSM	0.0522815	0.0770838	0.0248023
ANG2	PLGF	0.145329	0.221188	0.075859
ANG2	SECTM1	-0.0579821	-0.141872	-0.0838899
ANG2	SPP1	0.109305	0.264491	0.155186
ANG2	TGFB1	0.0589708	0.196108	0.137137
ANG2	VEGFA	0.124783	0.211603	0.08682
ANGPTL3	BTC	0.0703572	0.128294	0.0579368
ANGPTL3	C5	0.0393176	0.138447	0.0991294
ANGPTL3	CCL1	0.109318	0.241372	0.132054
ANGPTL3	CCL27	0.0944558	0.206181	0.111725
ANGPTL3	CD70	0.0698826	0.201485	0.131602
ANGPTL3	CKLF	-0.0454709	-0.156544	-0.111073
ANGPTL3	CSF2	0.0905251	0.215426	0.124901
ANGPTL3	CSF3	0.103678	0.226258	0.12258
ANGPTL3	FAM3C	-0.058599	-0.179787	-0.121188
ANGPTL3	GDF2	0.0518029	0.155742	0.103939
ANGPTL3	GDF5	0.0468487	0.119819	0.0729703
ANGPTL3	HMGB1	0.0460134	0.0856643	0.0396509
ANGPTL3	IFNA1	0.039899	0.189307	0.149408
ANGPTL3	IFNA16	0.048369	0.274669	0.2263
ANGPTL3	IFNA2	0.0413646	0.158298	0.116933
ANGPTL3	IFNA21	0.0603451	0.225586	0.165241
ANGPTL3	IFNA6	0.0528434	0.205471	0.152628
ANGPTL3	IFNA8	0.063738	0.144963	0.081225
ANGPTL3	IFNB1	0.0577687	0.188569	0.1308
ANGPTL3	IFNW1	0.0954747	0.215776	0.120301
ANGPTL3	IL12B	0.123578	0.252184	0.128606
ANGPTL3	IL13	0.0511913	0.15975	0.108559
ANGPTL3	IL17A	0.104179	0.265511	0.161332
ANGPTL3	IL1F6	0.172438	0.32698	0.154542
ANGPTL3	IL1F7	0.0980456	0.195939	0.0978934
ANGPTL3	IL2	0.0741506	0.23141	0.157259
ANGPTL3	IL25	0.0586968	0.176171	0.117474
ANGPTL3	IL26	0.0638573	0.140473	0.0766157
ANGPTL3	IL3	0.0563609	0.220897	0.164536
ANGPTL3	IL4	0.0593169	0.20505	0.145733
ANGPTL3	IL5	0.0644296	0.20931	0.14488
ANGPTL3	LTA	0.0698436	0.203612	0.133768
ANGPTL3	MSTN	0.0551159	0.131723	0.0766071
ANGPTL3	OSM	0.0880934	0.163454	0.0753606
ANGPTL3	TNFSF12	-0.0472704	-0.101769	-0.0544986
ANGPTL3	TXLNA	-0.0394597	-0.0692068	-0.0297471
AREG	BMP2	-0.0599603	-0.10966	-0.0496997
AREG	BTC	0.0650093	0.0821651	0.0171558
AREG	CCL7	-0.0418002	-0.103872	-0.0620718
AREG	CD320	-0.0422795	-0.0772257	-0.0349462
AREG	CSF1	-0.0657051	-0.132758	-0.0670529
AREG	DKK1	0.0965033	0.112356	0.0158527
AREG	FAM3C	0.0482704	0.107122	0.0588516
AREG	FASLG	-0.0529758	-0.157307	-0.104331
AREG	GPI	-0.0666813	-0.10861	-0.0419287
AREG	GRN	-0.0475422	-0.122594	-0.0750518
AREG	IL12A	-0.0527124	-0.131728	-0.0790156
AREG	IL17B	0.0429319	0.0526265	0.0096946
AREG	IL24	0.104446	0.115414	0.010968
AREG	SECTM1	-0.0712151	-0.135322	-0.0641069
AREG	SPP1	-0.044863	-0.0799461	-0.0350831
ARTN	BDNF	0.0981971	0.185055	0.0868579
ARTN	BMP15	0.0763949	0.210573	0.134178
ARTN	BMP7	0.0626585	0.173589	0.110931
ARTN	CD320	0.150617	0.200158	0.049541
ARTN	CKLF	-0.078586	-0.159228	-0.080642
ARTN	CMTM6	-0.0427099	-0.125223	-0.0825131
ARTN	CTF1	0.0508127	0.156962	0.106149
ARTN	CTGF	-0.0448533	-0.112003	-0.0671497
ARTN	CXCL5	0.0775729	0.124617	0.0470441
ARTN	EFEMP1	0.0423226	0.068299	0.0259764
ARTN	GDF15	0.14241	0.194935	0.052525
ARTN	GDF3	0.0633182	0.185015	0.121697
ARTN	IL11	0.0432816	0.168897	0.125615
ARTN	IL24	0.0516438	0.0694453	0.0178015
ARTN	IL33	-0.0574441	-0.131828	-0.0743839
ARTN	IL4	0.040007	0.13521	0.095203
ARTN	INHA	0.0424006	0.156438	0.114037
ARTN	INHBB	-0.0518596	-0.0890025	-0.0371429
ARTN	LASS1	0.0477041	0.115777	0.0680729
ARTN	MIF	0.0494777	0.109184	0.0597063
ARTN	NAMPT	-0.0927679	-0.151984	-0.0592161
ARTN	NDP	0.046542	0.0665275	0.0199855
ARTN	SECTM1	0.139425	0.217336	0.077911
ARTN	THNSL2	0.113453	0.17356	0.060107
ARTN	THPO	0.0708523	0.164429	0.0935767
ARTN	TNFSF10	-0.175631	-0.217108	-0.041477
ARTN	TNFSF15	0.0698963	0.11888	0.0489837
ARTN	WNT1	0.0469423	0.15558	0.108638
ARTN	WNT5A	-0.0612639	-0.12553	-0.0642661
BDNF	BMP15	0.0846881	0.403795	0.319107
BDNF	BMP2	0.0487837	0.17294	0.124156
BDNF	BMP7	0.0856636	0.296984	0.21132
BDNF	BMP8A	0.0501879	0.288349	0.238161
BDNF	BMP8B	0.0395406	0.297699	0.258158
BDNF	CCL16	0.0454061	0.292302	0.246896
BDNF	CCL25	0.059707	0.278057	0.21835
BDNF	CER1	0.0907027	0.412466	0.321763
BDNF	CSF2	0.0493769	0.204399	0.155022
BDNF	CSF3	0.0451439	0.184154	0.13901
BDNF	CXCL6	0.0682701	0.192957	0.124687
BDNF	EFEMP1	0.0542074	0.0939198	0.0397124
BDNF	GDF2	0.0525043	0.196805	0.144301
BDNF	IFNA14	0.10237	0.41624	0.31387
BDNF	IFNA16	0.0401105	0.376585	0.336475
BDNF	IFNA21	0.0451697	0.278553	0.233383
BDNF	IFNA7	0.0893853	0.406963	0.317578
BDNF	IL18	-0.0656212	-0.13178	-0.0661588
BDNF	IL19	0.0499014	0.288235	0.238334
BDNF	IL1F6	0.055328	0.345428	0.2901
BDNF	IL26	0.0547023	0.125995	0.0712927
BDNF	IL9	0.0574361	0.264238	0.206802
BDNF	LIF	0.0486129	0.129534	0.0809211
BDNF	PF4V1	0.0521169	0.216544	0.164427
BMP1	BMP10	0.0867569	0.392315	0.305558
BMP1	BMP8A	0.150582	0.426025	0.275443
BMP1	CCL11	0.0518029	0.32069	0.268887
BMP1	CCL22	0.06931	0.200653	0.131343
BMP1	CLEC11A	0.264614	0.533424	0.26881
BMP1	CTGF	0.0551134	0.396457	0.341344
BMP1	CXCL12	0.0974841	0.34153	0.244046
BMP1	GRN	0.0902127	0.351667	0.261454
BMP1	HMGB1	-0.056306	-0.205762	-0.149456
BMP1	IFNA13	0.0834174	0.36422	0.280803
BMP1	IL11	0.0599967	0.302154	0.242157
BMP1	INHBA	0.322909	0.579556	0.256647
BMP1	LIF	0.0627347	0.207479	0.144744
BMP1	NRG1	0.0704722	0.303051	0.232579
BMP1	PF4	0.0849963	0.361478	0.276482
BMP1	TGFB1	0.369025	0.540053	0.171028
BMP1	TGFB2	0.12002	0.303102	0.183082
BMP1	TNFSF4	0.169596	0.500636	0.33104
BMP1	TNFSF9	0.140719	0.411808	0.271089
BMP1	TXLNA	0.0976851	0.274421	0.176736
BMP1	WNT2	0.119007	0.467176	0.348169
BMP1	WNT5A	0.0609192	0.21391	0.152991
BMP10	BMP15	0.333954	0.784351	0.450397
BMP10	BMP3	0.101261	0.509849	0.408588
BMP10	BMP5	0.104767	0.453635	0.348868
BMP10	BMP6	0.151377	0.570629	0.419252
BMP10	BMP7	0.0863157	0.477044	0.390728
BMP10	BMP8A	0.18854	0.569645	0.381105
BMP10	BMP8B	0.136911	0.576786	0.439875
BMP10	CCL1	0.0440007	0.334158	0.290157
BMP10	CCL16	0.145221	0.554559	0.409338
BMP10	CCL23	0.0860733	0.442995	0.356922
BMP10	CCL24	0.0607508	0.302606	0.241855
BMP10	CCL25	0.152467	0.513703	0.361236
BMP10	CER1	0.262136	0.775744	0.513608
BMP10	CMTM6	-0.0633323	-0.313914	-0.250582
BMP10	CNTF	0.220218	0.700062	0.479844
BMP10	CSF1	0.0582363	0.362186	0.30395
BMP10	CTF1	0.0956314	0.454037	0.358406
BMP10	CX3CL1	0.0727816	0.285525	0.212743
BMP10	FASLG	0.207056	0.675383	0.468327
BMP10	GDF10	0.225721	0.654654	0.428933
BMP10	GDF11	0.0672443	0.283091	0.215847
BMP10	GDF3	0.174074	0.600574	0.4265
BMP10	GDF5	0.0543275	0.222015	0.167687
BMP10	GRN	0.0428723	0.284482	0.24161
BMP10	IFNA1	0.08654	0.387896	0.301356
BMP10	IFNA10	0.188064	0.678363	0.490299
BMP10	IFNA13	0.279575	0.72074	0.441165
BMP10	IFNA14	0.156951	0.721768	0.564817
BMP10	IFNA16	0.136031	0.699714	0.563683
BMP10	IFNA17	0.255036	0.761222	0.506186
BMP10	IFNA21	0.0599095	0.481402	0.421492
BMP10	IFNA4	0.222809	0.73683	0.514021
BMP10	IFNA5	0.246873	0.731455	0.484582
BMP10	IFNA6	0.0900716	0.414895	0.324823
BMP10	IFNA7	0.172013	0.725082	0.553069
BMP10	IL10	0.110619	0.521387	0.410768
BMP10	IL11	0.149013	0.567317	0.418304
BMP10	IL12A	0.131994	0.503479	0.371485
BMP10	IL17A	0.0907904	0.529487	0.438697
BMP10	IL19	0.0953984	0.514188	0.41879
BMP10	IL1A	0.0840097	0.473909	0.389899
BMP10	IL1B	0.127525	0.466136	0.338611
BMP10	IL1F5	0.0552241	0.380101	0.324877
BMP10	IL1F6	0.0815812	0.620925	0.539344
BMP10	IL2	0.0985251	0.503573	0.405048
BMP10	IL21	0.227773	0.671018	0.443245
BMP10	IL22	0.205204	0.677163	0.471959
BMP10	IL23A	0.138767	0.498941	0.360174
BMP10	IL25	0.0932653	0.380923	0.287658
BMP10	IL3	0.105331	0.44278	0.337449
BMP10	IL4	0.0742568	0.415349	0.341092
BMP10	IL5	0.0958201	0.418072	0.322252
BMP10	IL9	0.0854667	0.451086	0.365619
BMP10	INHA	0.183396	0.542824	0.359428
BMP10	NRG1	0.139163	0.490815	0.351652
BMP10	PF4	0.234128	0.677442	0.443314
BMP10	PPBP	0.043848	0.236969	0.193121
BMP10	SECTM1	0.115046	0.330153	0.215107
BMP10	TGFB2	0.0472167	0.291068	0.243851
BMP10	THPO	0.101777	0.399811	0.298034
BMP10	TNFSF18	0.221859	0.704996	0.483137
BMP10	TNFSF4	0.0904784	0.416746	0.326268
BMP10	TNFSF8	0.202348	0.66473	0.462382
BMP10	TNFSF9	0.18623	0.661306	0.475076
BMP10	WNT1	0.137484	0.494605	0.357121
BMP10	WNT7A	0.142002	0.420316	0.278314
BMP15	BMP3	0.163267	0.543899	0.380632
BMP15	BMP5	0.0684928	0.446571	0.378078
BMP15	BMP6	0.142925	0.572023	0.429098
BMP15	BMP7	0.144428	0.499398	0.35497
BMP15	BMP8A	0.121221	0.553592	0.432371
BMP15	BMP8B	0.194724	0.602498	0.407774
BMP15	C5	0.122625	0.34323	0.220605
BMP15	CCL1	0.0529046	0.35002	0.297115
BMP15	CCL11	0.0544723	0.387748	0.333276
BMP15	CCL16	0.083498	0.53687	0.453372
BMP15	CCL23	0.0399299	0.417655	0.377725
BMP15	CCL25	0.137387	0.515498	0.378111
BMP15	CER1	0.34285	0.798706	0.455856
BMP15	CKLF	-0.062236	-0.292588	-0.230352
BMP15	CLCF1	0.0907218	0.258727	0.168005
BMP15	CMTM6	-0.0816741	-0.322373	-0.240699
BMP15	CNTF	0.148889	0.686138	0.537249
BMP15	CSF2	0.0519219	0.347894	0.295972
BMP15	CTF1	0.0801836	0.45415	0.373966
BMP15	CXCL6	0.0469887	0.277353	0.230364
BMP15	FAM3C	-0.124883	-0.362903	-0.23802
BMP15	FASLG	0.182732	0.673501	0.490769
BMP15	GDF10	0.155218	0.639788	0.48457
BMP15	GDF11	0.0597499	0.28014	0.22039
BMP15	GDF3	0.183091	0.610135	0.427044
BMP15	IFNA1	0.0788108	0.401258	0.322447
BMP15	IFNA10	0.159987	0.676547	0.51656
BMP15	IFNA13	0.225887	0.713103	0.487216
BMP15	IFNA14	0.208584	0.750849	0.542265
BMP15	IFNA16	0.169736	0.721024	0.551288
BMP15	IFNA17	0.247725	0.771294	0.523569
BMP15	IFNA21	0.101161	0.510019	0.408858
BMP15	IFNA4	0.206099	0.744019	0.53792
BMP15	IFNA5	0.230916	0.735798	0.504882
BMP15	IFNA6	0.0697441	0.422089	0.352345
BMP15	IFNA7	0.202915	0.74188	0.538965
BMP15	IFNW1	0.11232	0.3639	0.25158
BMP15	IL11	0.166286	0.580069	0.413783
BMP15	IL12A	0.0930665	0.497948	0.404882
BMP15	IL17A	0.152121	0.554592	0.402471
BMP15	IL19	0.132792	0.534485	0.401693
BMP15	IL1A	0.137847	0.495698	0.357851
BMP15	IL1B	0.114264	0.459265	0.345001
BMP15	IL1F6	0.284339	0.691938	0.407599
BMP15	IL2	0.180834	0.535592	0.354758
BMP15	IL21	0.161603	0.65657	0.494967
BMP15	IL22	0.153135	0.666867	0.513732
BMP15	IL23A	0.0997856	0.490109	0.390323
BMP15	IL25	0.0751723	0.377709	0.302537
BMP15	IL4	0.117643	0.436306	0.318663
BMP15	IL5	0.0977952	0.428384	0.330589
BMP15	INHA	0.0952533	0.520859	0.425606
BMP15	LTA	0.0776623	0.385329	0.307667
BMP15	MSTN	0.0481084	0.217413	0.169305
BMP15	NRG1	0.104147	0.485076	0.380929
BMP15	PF4	0.153368	0.660345	0.506977
BMP15	PF4V1	0.060266	0.367966	0.3077
BMP15	PPBP	0.0573814	0.243322	0.185941
BMP15	THNSL2	0.0704816	0.222103	0.151621
BMP15	THPO	0.0735239	0.392453	0.318929
BMP15	TNFSF18	0.252381	0.717087	0.464706
BMP15	TNFSF8	0.189077	0.667807	0.47873
BMP15	TNFSF9	0.134473	0.652174	0.517701
BMP15	WNT1	0.154933	0.505689	0.350756
BMP15	WNT7A	0.07963	0.402467	0.322837
BMP2	BMP5	0.0690743	0.21954	0.150466
BMP2	BMP6	0.191409	0.344181	0.152772
BMP2	BMP7	0.084815	0.240986	0.156171
BMP2	BTC	0.0643154	0.117924	0.0536086
BMP2	CCL13	0.0911389	0.221421	0.130282
BMP2	CD70	0.0741509	0.198106	0.123955
BMP2	CRLF1	0.0757933	0.134338	0.0585447
BMP2	CTF1	0.0548318	0.197291	0.142459
BMP2	CX3CL1	0.171628	0.312576	0.140948
BMP2	CXCL3	0.0719582	0.223131	0.151173
BMP2	CXCL5	0.216335	0.327064	0.110729
BMP2	CXCL6	0.0426497	0.20407	0.16142
BMP2	DKK1	0.0552536	0.10358	0.0483264
BMP2	EDN1	0.0749753	0.190681	0.115706
BMP2	FASLG	0.039321	0.264112	0.224791
BMP2	FGF2	0.147444	0.203725	0.056281
BMP2	GDF11	0.0758188	0.167629	0.0918102
BMP2	GDF5	0.0446416	0.117766	0.0731244
BMP2	IFNA7	0.0717578	0.285291	0.213533
BMP2	IL10	0.0629349	0.22958	0.166645
BMP2	IL12A	0.0443528	0.221188	0.176835
BMP2	IL1B	0.0529966	0.246308	0.193311
BMP2	IL1F6	0.0436538	0.24549	0.201836
BMP2	IL23A	0.0990058	0.24488	0.145874
BMP2	IL26	0.0404247	0.0961056	0.0556809
BMP2	IL3	0.0400417	0.178406	0.138364
BMP2	IL5	0.0592542	0.191031	0.131777
BMP2	IL6	0.130003	0.289902	0.159899
BMP2	IL7	0.114752	0.206508	0.091756
BMP2	LASS1	0.0456013	0.10351	0.0579087
BMP2	LEFTY2	0.0688667	0.141289	0.0724223
BMP2	LIF	0.138406	0.267993	0.129587
BMP2	NRG1	0.0697975	0.231423	0.161626
BMP2	PPBP	0.0847991	0.183469	0.0986699
BMP2	TNF	0.0766433	0.239808	0.163165
BMP2	TNFSF10	-0.0524031	-0.0963454	-0.0439423
BMP2	TXLNA	0.047011	0.114616	0.067605
BMP2	VEGFA	0.0646141	0.114517	0.0499029
BMP2	WNT7A	0.0803813	0.220883	0.140502
BMP3	BMP8A	0.168256	0.447758	0.279502
BMP3	BMP8B	0.119239	0.440968	0.321729
BMP3	CCL1	0.17739	0.403982	0.226592
BMP3	CCL16	0.0481558	0.354639	0.306483
BMP3	CCL25	0.108097	0.38436	0.276263
BMP3	CSF2	0.0555218	0.27013	0.214608
BMP3	CSF3	0.194122	0.377167	0.183045
BMP3	CXCL3	0.0575913	0.162784	0.105193
BMP3	FAM3C	-0.0833502	-0.289059	-0.205709
BMP3	FASLG	0.0505362	0.42745	0.376914
BMP3	GDF10	0.0748131	0.429233	0.35442
BMP3	GDF5	0.126008	0.239088	0.11308
BMP3	GREM1	-0.0392757	-0.142489	-0.103213
BMP3	IFNA1	0.132454	0.392392	0.259938
BMP3	IFNA13	0.120094	0.494764	0.37467
BMP3	IFNA16	0.0517642	0.465408	0.413644
BMP3	IFNA2	0.134315	0.332498	0.198183
BMP3	IFNA21	0.0511642	0.346248	0.295084
BMP3	IFNA6	0.113778	0.362471	0.248693
BMP3	IFNB1	0.136003	0.347033	0.21103
BMP3	IFNW1	0.0622727	0.278938	0.216665
BMP3	IL11	0.0615893	0.382155	0.320566
BMP3	IL1F6	0.186365	0.522798	0.336433
BMP3	IL1F7	0.0528667	0.217813	0.164946
BMP3	IL2	0.215242	0.480724	0.265482
BMP3	IL25	0.0859908	0.298972	0.212981
BMP3	IL3	0.0949246	0.375467	0.280542
BMP3	IL4	0.0881236	0.335672	0.247548
BMP3	IL5	0.0432035	0.297465	0.254261
BMP3	INHA	0.0654081	0.364736	0.299328
BMP3	LTA	0.0896939	0.317143	0.227449
BMP3	NRG1	0.0747089	0.345962	0.271253
BMP3	OSM	0.0573625	0.190284	0.132921
BMP3	PF4V1	0.101453	0.3056	0.204147
BMP3	TNFSF14	0.0766107	0.270718	0.194107
BMP3	TNFSF8	0.0620215	0.430123	0.368102
BMP3	WNT1	0.147186	0.401203	0.254017
BMP3	WNT5A	-0.0612758	-0.117704	-0.0564282
BMP4	CCL11	-0.0471802	-0.0711805	-0.0240003
BMP4	CLEC11A	0.0697817	0.112106	0.0423243
BMP4	GPI	0.0869751	0.100261	0.0132859
BMP4	IL11	0.0431553	0.0876702	0.0445149
BMP4	IL13	0.0765129	0.100135	0.0236221
BMP4	INHBB	0.0435422	0.0774702	0.033928
BMP4	TNFSF10	0.122353	0.139314	0.016961
BMP5	BMP6	0.0839723	0.363974	0.280002
BMP5	BMP7	0.0824546	0.322297	0.239842
BMP5	BMP8B	0.0388501	0.330943	0.292093
BMP5	CCL16	0.0830173	0.35172	0.268703
BMP5	CCL23	0.0690429	0.294182	0.225139
BMP5	CD70	0.042861	0.225259	0.182398
BMP5	CER1	0.0802235	0.457716	0.377493
BMP5	CNTF	0.0830192	0.427289	0.34427
BMP5	CTF1	0.0453926	0.279624	0.234231
BMP5	FASLG	0.0692939	0.403237	0.333943
BMP5	GDF10	0.0470751	0.367689	0.320614
BMP5	GDF11	0.0635177	0.20004	0.136522
BMP5	GDF2	0.0528857	0.21847	0.165584
BMP5	GDF3	0.0432416	0.345704	0.302462
BMP5	IFNA10	0.0454826	0.402122	0.356639
BMP5	IFNA14	0.128955	0.476788	0.347833
BMP5	IFNA16	0.0703534	0.44405	0.373697
BMP5	IFNA17	0.0857818	0.461268	0.375486
BMP5	IFNA4	0.0780926	0.45342	0.375327
BMP5	IFNA5	0.10517	0.453858	0.348688
BMP5	IFNA7	0.0988811	0.468233	0.369352
BMP5	IL10	0.0606846	0.33957	0.278885
BMP5	IL12A	0.0427267	0.307379	0.264652
BMP5	IL17A	0.067429	0.344526	0.277097
BMP5	IL19	0.0581739	0.324459	0.266285
BMP5	IL1F6	0.0564428	0.384086	0.327643
BMP5	IL21	0.0692446	0.395217	0.325972
BMP5	IL22	0.101441	0.429352	0.327911
BMP5	IL23A	0.0696133	0.31082	0.241207
BMP5	IL9	0.0396257	0.279095	0.239469
BMP5	INHA	0.0489191	0.31687	0.267951
BMP5	LASS1	0.0780997	0.156682	0.0785823
BMP5	LEFTY1	0.0435257	0.121343	0.0778173
BMP5	PF4	0.0653629	0.395085	0.329722
BMP5	TNFSF9	0.0798227	0.409927	0.330104
BMP6	BMP7	0.0507352	0.358632	0.307897
BMP6	CCL23	0.0944672	0.376112	0.281645
BMP6	CCL24	0.0776423	0.261738	0.184096
BMP6	CER1	0.130899	0.574336	0.443437
BMP6	CMTM6	-0.0767249	-0.265647	-0.188922
BMP6	CNTF	0.127218	0.534193	0.406975
BMP6	CSF1	0.0427965	0.295653	0.252856
BMP6	CX3CL1	0.0985726	0.283377	0.184804
BMP6	FASLG	0.117957	0.512421	0.394464
BMP6	FGF2	0.0426191	0.145564	0.102945
BMP6	GDF10	0.14499	0.508311	0.363321
BMP6	GDF2	0.0387876	0.243277	0.204489
BMP6	GDF3	0.0694648	0.431757	0.362292
BMP6	IFNA10	0.0770282	0.49475	0.417722
BMP6	IFNA13	0.0437743	0.481765	0.437991
BMP6	IFNA14	0.136352	0.564811	0.428459
BMP6	IFNA17	0.159854	0.58068	0.420826
BMP6	IFNA4	0.0754181	0.533107	0.457689
BMP6	IFNA5	0.0537532	0.505069	0.451316
BMP6	IFNA7	0.0912697	0.540677	0.449407
BMP6	IL10	0.0679948	0.403078	0.335083
BMP6	IL11	0.0491852	0.398653	0.349468
BMP6	IL12A	0.0719871	0.384125	0.312138
BMP6	IL19	0.0667934	0.390358	0.323565
BMP6	IL1B	0.0897604	0.386084	0.296324
BMP6	IL21	0.0743975	0.480327	0.405929
BMP6	IL22	0.116564	0.513111	0.396547
BMP6	IL23A	0.0752025	0.373387	0.298185
BMP6	IL25	0.0390677	0.278571	0.239503
BMP6	IL6	0.0930082	0.339009	0.246001
BMP6	IL9	0.0501927	0.334846	0.284653
BMP6	LEFTY1	0.0418277	0.14033	0.0985023
BMP6	PF4	0.118843	0.50864	0.389797
BMP6	SECTM1	0.109105	0.293153	0.184048
BMP6	TNFSF18	0.16472	0.548778	0.384058
BMP6	TNFSF8	0.121	0.503618	0.382618
BMP6	TNFSF9	0.0864922	0.492981	0.406489
BMP7	BMP8A	0.101945	0.38499	0.283045
BMP7	BMP8B	0.105363	0.40173	0.296367
BMP7	CCL27	0.042767	0.25001	0.207243
BMP7	CER1	0.082967	0.486969	0.404002
BMP7	CLEC11A	0.0785114	0.226444	0.147933
BMP7	CMTM6	-0.0947358	-0.257689	-0.162953
BMP7	CSPG5	0.068799	0.152872	0.084073
BMP7	CX3CL1	0.078089	0.227202	0.149113
BMP7	FASLG	0.101514	0.452988	0.351474
BMP7	GDF11	0.130996	0.270167	0.139171
BMP7	GDF2	0.0939361	0.260987	0.167051
BMP7	IFNA1	0.0435911	0.257124	0.213533
BMP7	IFNA14	0.0626698	0.474225	0.411555
BMP7	IFNA16	0.0446289	0.453512	0.408883
BMP7	IFNA17	0.12203	0.498339	0.376309
BMP7	IFNA6	0.0449803	0.273696	0.228716
BMP7	IFNA7	0.140992	0.496381	0.355389
BMP7	IL11	0.0576651	0.355381	0.297716
BMP7	IL12A	0.0461342	0.317473	0.271339
BMP7	IL1F5	0.0543623	0.268091	0.213729
BMP7	IL1F6	0.0874384	0.433745	0.346307
BMP7	IL23A	0.0805346	0.337955	0.25742
BMP7	IL5	0.0645052	0.289278	0.224773
BMP7	INHA	0.135664	0.392405	0.256741
BMP7	LASS1	0.0913695	0.180832	0.0894625
BMP7	LIF	0.0725006	0.176459	0.103958
BMP7	NRG1	0.0741412	0.330388	0.256247
BMP7	SLURP1	0.0522128	0.0840468	0.031834
BMP7	TNF	0.100155	0.322218	0.222063
BMP7	TNFSF10	-0.0468626	-0.105416	-0.0585534
BMP7	TNFSF15	0.0585405	0.178643	0.120103
BMP7	TNFSF8	0.063324	0.414618	0.351294
BMP7	TNFSF9	0.144141	0.471098	0.326957
BMP7	WNT1	0.0462189	0.307798	0.261579
BMP8A	BMP8B	0.179413	0.484575	0.305162
BMP8A	CCL1	0.103605	0.322595	0.21899
BMP8A	CCL11	0.0777846	0.334953	0.257168
BMP8A	CCL25	0.100755	0.392881	0.292126
BMP8A	CCL27	0.0632108	0.288986	0.225775
BMP8A	CER1	0.136271	0.555097	0.418826
BMP8A	CNTF	0.0469244	0.472789	0.425865
BMP8A	FAM3C	-0.055933	-0.26214	-0.206207
BMP8A	FASLG	0.0867498	0.477652	0.390902
BMP8A	GDF10	0.0650118	0.449578	0.384566
BMP8A	GDF11	0.0893163	0.252467	0.163151
BMP8A	GDF3	0.0818374	0.431188	0.349351
BMP8A	IFNA1	0.0551059	0.301791	0.246685
BMP8A	IFNA10	0.0464868	0.464241	0.417754
BMP8A	IFNA13	0.111042	0.509675	0.398633
BMP8A	IFNA14	0.0654324	0.509144	0.443712
BMP8A	IFNA16	0.0765754	0.502866	0.426291
BMP8A	IFNA17	0.0995485	0.537257	0.437709
BMP8A	IFNA4	0.0767594	0.515484	0.438725
BMP8A	IFNA5	0.113841	0.523935	0.410094
BMP8A	IFNA6	0.133746	0.372875	0.239129
BMP8A	IFNA7	0.0983253	0.521329	0.423004
BMP8A	IFNB1	0.0732838	0.272972	0.199688
BMP8A	IL11	0.131705	0.444955	0.31325
BMP8A	IL12A	0.0428612	0.350092	0.307231
BMP8A	IL13	0.0440881	0.22612	0.182032
BMP8A	IL17A	0.0487113	0.379157	0.330446
BMP8A	IL1A	0.0626675	0.347654	0.284986
BMP8A	IL1B	0.0495908	0.329536	0.279945
BMP8A	IL1F5	0.053817	0.290113	0.236296
BMP8A	IL1F6	0.133789	0.492968	0.359179
BMP8A	IL2	0.102175	0.40365	0.301475
BMP8A	IL23A	0.0488237	0.348902	0.300078
BMP8A	IL3	0.0401434	0.32444	0.284297
BMP8A	IL4	0.0703787	0.321927	0.251548
BMP8A	INHA	0.0429463	0.368855	0.325909
BMP8A	LTA	0.0724574	0.292144	0.219687
BMP8A	NAMPT	-0.0511571	-0.163055	-0.111898
BMP8A	NRG1	0.0678138	0.360826	0.293012
BMP8A	PF4V1	0.0707825	0.289729	0.218946
BMP8A	PPBP	0.100512	0.239846	0.139334
BMP8A	TNFSF8	0.1271	0.494676	0.367576
BMP8A	TNFSF9	0.156352	0.51504	0.358688
BMP8A	WNT1	0.0887311	0.374907	0.286176
BMP8B	CCL1	0.0846532	0.316026	0.231373
BMP8B	CCL11	0.0602211	0.307419	0.247198
BMP8B	CCL23	0.0702088	0.342393	0.272184
BMP8B	CCL25	0.101013	0.407413	0.3064
BMP8B	CD70	0.0454067	0.285816	0.240409
BMP8B	CER1	0.134528	0.58701	0.452482
BMP8B	CNTF	0.0777487	0.509641	0.431892
BMP8B	CSF3	0.0522719	0.274542	0.22227
BMP8B	CSPG5	0.0565254	0.157577	0.101052
BMP8B	FASLG	0.0626688	0.486621	0.423952
BMP8B	GDF10	0.0622734	0.462236	0.399963
BMP8B	GDF11	0.0937799	0.259442	0.165662
BMP8B	GDF2	0.0701752	0.268029	0.197854
BMP8B	GDF3	0.0981151	0.459528	0.361413
BMP8B	IFNA1	0.0892862	0.340171	0.250885
BMP8B	IFNA10	0.0696238	0.499332	0.429708
BMP8B	IFNA13	0.138111	0.54351	0.405399
BMP8B	IFNA14	0.0536442	0.536722	0.483078
BMP8B	IFNA16	0.1416	0.562184	0.420584
BMP8B	IFNA17	0.133959	0.576739	0.44278
BMP8B	IFNA2	0.0727977	0.253084	0.180286
BMP8B	IFNA21	0.114454	0.427364	0.31291
BMP8B	IFNA4	0.0885282	0.551531	0.463003
BMP8B	IFNA5	0.128725	0.558986	0.430261
BMP8B	IFNA6	0.0883104	0.358515	0.270205
BMP8B	IFNA7	0.104573	0.558388	0.453815
BMP8B	IFNB1	0.0664884	0.279347	0.212859
BMP8B	IL11	0.0717533	0.425784	0.354031
BMP8B	IL12A	0.0606253	0.374801	0.314176
BMP8B	IL13	0.0808739	0.269967	0.189093
BMP8B	IL17A	0.07265	0.420041	0.347391
BMP8B	IL19	0.076493	0.406645	0.330152
BMP8B	IL1F6	0.173138	0.551906	0.378768
BMP8B	IL2	0.115184	0.430336	0.315152
BMP8B	IL21	0.0766633	0.483865	0.407202
BMP8B	IL22	0.0781178	0.494827	0.416709
BMP8B	IL23A	0.0595858	0.368979	0.309393
BMP8B	IL25	0.0627235	0.301856	0.239132
BMP8B	IL3	0.170003	0.431505	0.261502
BMP8B	IL4	0.0651829	0.340401	0.275218
BMP8B	IL9	0.0805347	0.365049	0.284514
BMP8B	INHA	0.0815313	0.406576	0.325045
BMP8B	MSTN	0.052969	0.189537	0.136568
BMP8B	NRG1	0.0425259	0.353185	0.310659
BMP8B	PF4V1	0.0720413	0.309985	0.237944
BMP8B	THPO	0.0715271	0.315187	0.24366
BMP8B	TNFSF18	0.0530303	0.502052	0.449022
BMP8B	TNFSF8	0.056736	0.47634	0.419604
BMP8B	TNFSF9	0.106574	0.505089	0.398515
BMP8B	WNT1	0.0645831	0.373947	0.309364
BMP8B	WNT7A	0.0576962	0.311355	0.253659
BTC	CCL1	0.0694671	0.138005	0.0685379
BTC	CCL27	0.0477804	0.108322	0.0605416
BTC	CD70	0.0545083	0.119577	0.0650687
BTC	CECR1	-0.0785882	-0.128539	-0.0499508
BTC	CRLF1	0.107897	0.132933	0.025036
BTC	CSF2	0.0439337	0.110029	0.0660953
BTC	CXCL12	-0.0783339	-0.132136	-0.0538021
BTC	CXCL13	-0.0421346	-0.0677525	-0.0256179
BTC	GDF5	0.0535885	0.0946456	0.0410571
BTC	HMGB1	0.0690321	0.111783	0.0427509
BTC	IFNA1	0.0390753	0.115007	0.0759317
BTC	IFNA2	0.0633513	0.124561	0.0612097
BTC	IFNA8	0.106437	0.146564	0.040127
BTC	IFNW1	0.0841296	0.141969	0.0578394
BTC	IL1F5	0.0516662	0.123203	0.0715368
BTC	IL1F6	0.0703704	0.154341	0.0839706
BTC	IL1F7	0.0411735	0.0937609	0.0525874
BTC	IL26	0.0938067	0.133507	0.0397003
BTC	IL8	0.0777196	0.12942	0.0517004
BTC	LIF	0.0574979	0.114847	0.0573491
BTC	OSM	0.0387931	0.0872231	0.04843
BTC	SLURP1	0.0478275	0.0692955	0.021468
BTC	TNFSF15	0.0453289	0.085086	0.0397571
BTC	WNT5A	-0.0420276	-0.0797791	-0.0377515
C5	CCL14	0.051473	0.204417	0.152944
C5	CCL18	-0.048856	-0.13772	-0.088864
C5	CCL25	0.0619374	0.244741	0.182804
C5	CKLF	-0.0679592	-0.201454	-0.133495
C5	CNTF	0.0411749	0.297094	0.255919
C5	CTF1	0.0742918	0.242394	0.168102
C5	CXCL10	-0.0400223	-0.193137	-0.153115
C5	CXCL14	0.0491295	0.102529	0.0533995
C5	FGF2	0.056126	0.119407	0.063281
C5	GDF3	0.0393728	0.264579	0.225206
C5	GPI	-0.125519	-0.201499	-0.07598
C5	IFNA10	0.125942	0.340247	0.214305
C5	IL11	0.0604343	0.261452	0.201018
C5	IL1A	0.10211	0.275979	0.173869
C5	IL22	0.0552821	0.304605	0.249323
C5	IL32	-0.0403497	-0.188748	-0.148398
C5	IL9	0.0553482	0.223803	0.168455
C5	MIF	-0.0538857	-0.16582	-0.111934
C5	NAMPT	-0.0468761	-0.129877	-0.0830009
C5	NDP	0.0668914	0.0922381	0.0253467
C5	SPP1	-0.0501435	-0.149194	-0.0990505
C5	TGFB2	0.0509931	0.153592	0.102599
C5	THNSL2	0.163107	0.26205	0.098943
C5	TNFSF12	0.0648417	0.160353	0.0955113
C5	TNFSF15	0.0404044	0.121342	0.0809376
CCL1	CCL11	0.0931552	0.252286	0.159131
CCL1	CCL17	0.0907272	0.158865	0.0681378
CCL1	CCL23	0.0533062	0.220109	0.166803
CCL1	CCL24	0.100544	0.213572	0.113028
CCL1	CCL25	0.0750998	0.276476	0.201376
CCL1	CSF2	0.0693711	0.227463	0.158092
CCL1	CSF3	0.150639	0.312892	0.162253
CCL1	CXCL3	0.0406817	0.125663	0.0849813
CCL1	CXCL6	0.0387952	0.151719	0.112924
CCL1	GDF11	0.0410524	0.160339	0.119287
CCL1	IFNA1	0.110214	0.312128	0.201914
CCL1	IFNA13	0.0445023	0.319157	0.274655
CCL1	IFNA16	0.0793985	0.353871	0.274473
CCL1	IFNA2	0.146741	0.303562	0.156821
CCL1	IFNA5	0.076923	0.346577	0.269654
CCL1	IFNA6	0.101259	0.290576	0.189317
CCL1	IFNB1	0.150148	0.308759	0.158611
CCL1	IFNW1	0.0696407	0.222998	0.153357
CCL1	IL12B	0.0447104	0.217405	0.172695
CCL1	IL17A	0.05606	0.269987	0.213927
CCL1	IL18	-0.0407452	-0.0964099	-0.0556647
CCL1	IL1F6	0.13248	0.383871	0.251391
CCL1	IL1F7	0.137202	0.248857	0.111655
CCL1	IL2	0.131553	0.351392	0.219839
CCL1	IL25	0.100567	0.254969	0.154402
CCL1	IL3	0.135892	0.336327	0.200435
CCL1	IL4	0.12839	0.297664	0.169274
CCL1	LIF	0.0501418	0.135726	0.0855842
CCL1	LTA	0.114262	0.278064	0.163802
CCL1	MSTN	0.0551552	0.14865	0.0934948
CCL1	OSM	0.135337	0.237022	0.101685
CCL1	PPBP	0.084374	0.184939	0.100565
CCL1	TNFSF14	0.0799322	0.229721	0.149789
CCL1	WNT7A	0.0853674	0.233117	0.14775
CCL11	CCL13	0.0725611	0.280578	0.208017
CCL11	CCL22	0.041527	0.20247	0.160943
CCL11	CECR1	0.116648	0.311789	0.195141
CCL11	CXCL9	0.058	0.309186	0.251186
CCL11	FASLG	0.0947631	0.433434	0.338671
CCL11	GDF11	0.044526	0.177153	0.132627
CCL11	IFNA1	0.0528736	0.250208	0.197334
CCL11	IFNA13	0.111608	0.379993	0.268385
CCL11	IFNA6	0.0616339	0.25279	0.191156
CCL11	IFNB1	0.0721955	0.216217	0.144021
CCL11	IL1F6	0.0491296	0.330112	0.280982
CCL11	IL2	0.0474649	0.280427	0.232962
CCL11	IL4	0.0630446	0.24143	0.178385
CCL11	LIF	0.0471482	0.157713	0.110565
CCL11	NRG1	0.0623021	0.277767	0.215465
CCL11	PPBP	0.0774275	0.191174	0.113747
CCL11	TNFSF14	0.105585	0.27722	0.171635
CCL11	TNFSF15	0.079905	0.176771	0.096866
CCL11	TNFSF4	0.111703	0.389305	0.277602
CCL11	TNFSF8	0.0869538	0.369218	0.282264
CCL11	WNT2	0.224544	0.40415	0.179606
CCL13	CCL17	0.194573	0.295227	0.100654
CCL13	CCL18	0.543943	0.639112	0.095169
CCL13	CCL22	0.0569272	0.234856	0.177929
CCL13	CCL23	0.121124	0.348249	0.227125
CCL13	CCL4	0.0686126	0.36004	0.291427
CCL13	CCL5	0.0628138	0.36787	0.305056
CCL13	CCL8	0.103227	0.357944	0.254717
CCL13	CSF2	0.0575083	0.189372	0.131864
CCL13	CX3CL1	0.106178	0.261376	0.155198
CCL13	CXCL3	0.0805177	0.202242	0.121724
CCL13	FASLG	0.0576687	0.411508	0.353839
CCL13	IFNG	0.126244	0.465929	0.339685
CCL13	IL12A	0.0457278	0.267568	0.22184
CCL13	IL15	0.0540398	0.253717	0.199677
CCL13	IL7	0.0470752	0.224606	0.177531
CCL13	PF4V1	0.0401428	0.178362	0.138219
CCL13	PPBP	0.0534958	0.180657	0.127161
CCL13	SLURP1	0.0717043	0.112029	0.0403247
CCL14	CCL23	0.0614401	0.349447	0.288007
CCL14	CKLF	-0.0653355	-0.207721	-0.142385
CCL14	CX3CL1	0.0491599	0.23188	0.18272
CCL14	CXCL12	0.279963	0.589889	0.309926
CCL14	FGF2	0.077528	0.192407	0.114879
CCL14	FLT3LG	0.0580703	0.298683	0.240613
CCL14	GDF10	0.256153	0.462471	0.206318
CCL14	GDF9	0.0439277	0.109244	0.0653163
CCL14	GPI	-0.0476619	-0.223188	-0.175526
CCL14	GREM2	0.128736	0.361201	0.232465
CCL14	IL33	0.398535	0.642195	0.24366
CCL14	IL6	0.223235	0.422157	0.198922
CCL14	INHBB	0.100591	0.188968	0.088377
CCL14	MIF	-0.0414119	-0.283065	-0.241653
CCL14	PLGF	0.0561452	0.16035	0.104205
CCL14	SPP1	-0.127904	-0.283026	-0.155122
CCL14	TNFSF12	0.115086	0.333631	0.218545
CCL14	VEGFA	-0.0601143	-0.249176	-0.189062
CCL16	CCL23	0.0522892	0.325097	0.272808
CCL16	CCL27	0.0521999	0.284683	0.232483
CCL16	CD70	0.0510576	0.263832	0.212774
CCL16	CER1	0.16252	0.567382	0.404862
CCL16	CNTF	0.0694355	0.488673	0.419237
CCL16	CTF1	0.0578029	0.342024	0.284221
CCL16	CX3CL1	0.0414786	0.210998	0.169519
CCL16	FAM3C	-0.0389389	-0.246531	-0.207592
CCL16	FASLG	0.0624954	0.463463	0.400968
CCL16	GDF10	0.0656522	0.454188	0.388536
CCL16	GDF3	0.0483033	0.41106	0.362757
CCL16	IFNA13	0.128361	0.520934	0.392573
CCL16	IFNA14	0.0799902	0.535229	0.455239
CCL16	IFNA16	0.0981721	0.535005	0.436833
CCL16	IFNA17	0.0412389	0.523863	0.482624
CCL16	IFNA4	0.160672	0.563198	0.402526
CCL16	IFNA5	0.0489436	0.498122	0.449178
CCL16	IFNA7	0.0973872	0.543888	0.446501
CCL16	IFNW1	0.0468896	0.258273	0.211383
CCL16	IL10	0.0718888	0.390908	0.319019
CCL16	IL19	0.0502303	0.37404	0.32381
CCL16	IL1A	0.0639515	0.359134	0.295183
CCL16	IL1F6	0.0694437	0.460202	0.390758
CCL16	IL1F7	0.0468727	0.208013	0.16114
CCL16	IL21	0.0561203	0.462268	0.406148
CCL16	IL25	0.068867	0.295766	0.226899
CCL16	IL5	0.108401	0.346194	0.237793
CCL16	LEFTY1	0.0431349	0.135772	0.0926371
CCL16	NRG1	0.0460722	0.344492	0.29842
CCL16	PF4	0.055936	0.463515	0.407579
CCL16	WNT1	0.0579441	0.347192	0.289248
CCL16	WNT7A	0.0549337	0.299028	0.244094
CCL17	CCL22	0.192036	0.307575	0.115539
CCL17	CCL24	0.0887465	0.171935	0.0831885
CCL17	CD40LG	0.0550995	0.223478	0.168378
CCL17	CKLF	0.0599127	0.117201	0.0572883
CCL17	EBI3	0.132022	0.267047	0.135025
CCL17	FLT3LG	0.0510137	0.232361	0.181347
CCL17	IFNA8	0.0402144	0.0841461	0.0439317
CCL17	IL24	0.0552959	0.0662628	0.0109669
CCL17	INHBB	-0.0387185	-0.0820127	-0.0432942
CCL17	LTB	0.118618	0.288253	0.169635
CCL17	TNFSF14	0.0593678	0.1958	0.136432
CCL17	TXLNA	-0.0392586	-0.0725035	-0.0332449
CCL18	CCL4	0.0392422	0.322394	0.283152
CCL18	CCL8	0.0393055	0.322667	0.283361
CCL18	CECR1	0.0686443	0.294084	0.22544
CCL18	CKLF	0.0480965	0.166536	0.11844
CCL18	CXCL1	0.0520229	0.219758	0.167735
CCL18	CXCL14	-0.0734226	-0.135138	-0.0617154
CCL18	CXCL9	0.166887	0.410269	0.243382
CCL18	DKK1	0.0473656	0.116301	0.0689354
CCL18	GPI	0.10378	0.188137	0.084357
CCL18	GRN	0.0636489	0.230145	0.166496
CCL18	IL18	0.0471498	0.212657	0.165507
CCL18	IL32	0.0660601	0.296509	0.230449
CCL18	IL8	0.101391	0.222086	0.120695
CCL18	NAMPT	0.0416	0.11801	0.07641
CCL18	THNSL2	-0.0985106	-0.204637	-0.106126
CCL18	WNT2	0.0403446	0.162452	0.122107
CCL19	CCL5	0.0868415	0.45882	0.371978
CCL19	CD40LG	0.222283	0.573465	0.351182
CCL19	CXCL13	0.0419911	0.187055	0.145064
CCL19	CXCL9	0.0798977	0.473659	0.393761
CCL19	EBI3	0.1543	0.502532	0.348232
CCL19	FLT3LG	0.11633	0.552649	0.436319
CCL19	IL16	0.347128	0.682416	0.335288
CCL19	IL33	0.230117	0.426602	0.196485
CCL19	LTB	0.162016	0.606116	0.4441
CCL19	TNFSF14	0.0409498	0.359313	0.318363
CCL19	VEGFA	-0.0423462	-0.206143	-0.163797
CCL19	XCL1	0.149597	0.528957	0.37936
CCL2	CCL25	-0.0552621	-0.13523	-0.0799679
CCL2	CCL4	0.104845	0.415432	0.310587
CCL2	CCL7	0.129393	0.454514	0.325121
CCL2	CCL8	0.307764	0.57891	0.271146
CCL2	CD70	0.0391728	0.144493	0.10532
CCL2	CRLF1	0.060223	0.149982	0.089759
CCL2	CSPG5	-0.0528302	-0.0865319	-0.0337017
CCL2	CXCL1	0.0688467	0.239193	0.170346
CCL2	CXCL3	0.100883	0.242192	0.141309
CCL2	CXCL5	0.0625478	0.222003	0.159455
CCL2	EDN1	0.0409629	0.176134	0.135171
CCL2	EGF	-0.04227	-0.105965	-0.063695
CCL2	IL32	0.162685	0.42216	0.259475
CCL2	IL6	0.275786	0.41061	0.134824
CCL2	IL8	0.0396659	0.190903	0.151237
CCL2	LIF	0.0470396	0.215379	0.168339
CCL2	NAMPT	0.0392382	0.119439	0.0802008
CCL2	OSM	0.0574823	0.0951599	0.0376776
CCL2	THNSL2	-0.0949549	-0.222043	-0.127088
CCL2	TNF	0.0418644	0.2537	0.211836
CCL2	TNFRSF11B	0.125923	0.202513	0.07659
CCL20	CXCL1	0.0942721	0.377931	0.283659
CCL20	CXCL5	0.199512	0.370784	0.171272
CCL20	HMGB1	0.071956	0.108885	0.036929
CCL20	IL1F9	0.207954	0.371862	0.163908
CCL20	IL32	0.0544294	0.185797	0.131368
CCL20	IL8	0.171666	0.36986	0.198194
CCL20	LIF	0.15992	0.276166	0.116246
CCL20	NAMPT	0.0429756	0.126239	0.0832634
CCL20	TNF	0.0701126	0.190178	0.120065
CCL20	TNFRSF11B	0.169944	0.236666	0.066722
CCL21	IL33	0.0985959	0.327639	0.229043
CCL21	IL7	0.100359	0.348217	0.247858
CCL21	LTA	0.310979	0.541593	0.230614
CCL21	LTB	0.417989	0.671318	0.253329
CCL21	TNFSF11	0.0434147	0.0940455	0.0506308
CCL22	CD320	-0.0604169	-0.0963995	-0.0359826
CCL22	CD40LG	0.113941	0.330304	0.216363
CCL22	CECR1	0.0645155	0.274061	0.209545
CCL22	CX3CL1	0.124103	0.222789	0.098686
CCL22	EBI3	0.0485883	0.265505	0.216917
CCL22	GRN	0.0459669	0.199794	0.153827
CCL22	IL12B	0.0717726	0.232669	0.160896
CCL22	IL16	0.0794875	0.374852	0.295364
CCL22	IL8	0.0620763	0.150442	0.0883657
CCL22	KITLG	-0.0403363	-0.107861	-0.0675247
CCL22	LEFTY1	0.0437721	0.0871727	0.0434006
CCL22	LIF	0.0792829	0.152307	0.0730241
CCL22	LTB	0.137133	0.37489	0.237757
CCL22	TNFSF13	0.0524668	0.184506	0.132039
CCL22	WNT2	0.0529632	0.191843	0.13888
CCL22	WNT7A	0.0697237	0.172455	0.102731
CCL23	CCL24	0.0715066	0.237858	0.166351
CCL23	CCL7	0.0427844	0.17806	0.135276
CCL23	CD70	0.0650701	0.255701	0.190631
CCL23	CER1	0.07836	0.441605	0.363245
CCL23	CMTM6	-0.0410908	-0.201988	-0.160897
CCL23	CNTF	0.052522	0.397729	0.345207
CCL23	CSF2	0.0461704	0.222877	0.176707
CCL23	CX3CL1	0.0488537	0.227426	0.178572
CCL23	CXCL3	0.0963759	0.220703	0.124327
CCL23	CXCL6	0.05229	0.221268	0.168978
CCL23	FASLG	0.0848991	0.474388	0.389489
CCL23	GDF10	0.097838	0.432607	0.334769
CCL23	GDF11	0.0727857	0.218783	0.145997
CCL23	GDF2	0.0621982	0.228636	0.166438
CCL23	GDF3	0.0677175	0.351119	0.283401
CCL23	IFNA10	0.0387554	0.390976	0.352221
CCL23	IFNA14	0.102346	0.450956	0.34861
CCL23	IFNA16	0.0631592	0.422908	0.359749
CCL23	IFNA17	0.093408	0.454025	0.360617
CCL23	IFNA21	0.0630313	0.314068	0.251037
CCL23	IFNA5	0.0396483	0.406167	0.366519
CCL23	IFNA6	0.0627347	0.265262	0.202527
CCL23	IFNA7	0.0849587	0.4446	0.359641
CCL23	IL10	0.0596704	0.345556	0.285886
CCL23	IL12A	0.0649513	0.327767	0.262816
CCL23	IL13	0.0503128	0.198745	0.148432
CCL23	IL16	0.165102	0.471653	0.306551
CCL23	IL1F6	0.0741132	0.375346	0.301233
CCL23	IL1F7	0.119584	0.24124	0.121656
CCL23	IL22	0.0501129	0.384908	0.334795
CCL23	IL25	0.0688216	0.253367	0.184545
CCL23	IL33	0.0636137	0.328068	0.264454
CCL23	IL4	0.0433553	0.251025	0.20767
CCL23	IL6	0.104834	0.326478	0.221644
CCL23	IL9	0.0519642	0.282053	0.230089
CCL23	MIF	-0.0644008	-0.241842	-0.177441
CCL23	NRG1	0.0393056	0.282595	0.243289
CCL23	PF4V1	0.0537849	0.238119	0.184334
CCL23	TNFSF18	0.0398155	0.383122	0.343307
CCL23	TNFSF9	0.0889942	0.411977	0.322983
CCL24	CCL7	0.0581474	0.141651	0.0835036
CCL24	CD70	0.0447639	0.176835	0.132071
CCL24	CER1	0.0449157	0.298853	0.253937
CCL24	CSF2	0.0650291	0.181294	0.116265
CCL24	CXCL1	0.0543113	0.13843	0.0841187
CCL24	CXCL3	0.0613682	0.153686	0.0923178
CCL24	FASLG	0.0985373	0.327084	0.228547
CCL24	GDF11	0.0406167	0.140074	0.0994573
CCL24	GDF2	0.0908828	0.200589	0.109706
CCL24	IFNA17	0.0679428	0.308612	0.240669
CCL24	IL10	0.0415659	0.233645	0.192079
CCL24	IL11	0.0393137	0.222674	0.18336
CCL24	IL2	0.0484055	0.220319	0.171913
CCL24	IL22	0.0565018	0.275502	0.219
CCL24	IL23A	0.0483615	0.22495	0.176589
CCL24	IL25	0.0398901	0.169167	0.129277
CCL24	IL4	0.0450692	0.188972	0.143903
CCL24	IL5	0.0537551	0.187844	0.134089
CCL24	IL9	0.0476153	0.198696	0.151081
CCL24	INHA	0.0591968	0.230084	0.170887
CCL24	PPBP	0.0405025	0.128149	0.0876465
CCL24	TNFSF15	0.053295	0.132611	0.079316
CCL24	TNFSF8	0.0545485	0.275959	0.221411
CCL24	TNFSF9	0.0631048	0.285355	0.22225
CCL24	WNT1	0.0484502	0.204418	0.155968
CCL24	WNT7A	0.0719097	0.200258	0.128348
CCL25	CCL27	0.0458924	0.250896	0.205004
CCL25	CER1	0.0741118	0.488435	0.414323
CCL25	CSPG5	0.0475807	0.138212	0.0906313
CCL25	CTF1	0.0653393	0.310591	0.245252
CCL25	GDF10	0.0427614	0.399355	0.356594
CCL25	GDF3	0.0745052	0.397154	0.322649
CCL25	GDF9	0.0414624	0.110749	0.0692866
CCL25	IFNA10	0.0797872	0.44485	0.365063
CCL25	IFNA13	0.113044	0.475192	0.362148
CCL25	IFNA14	0.0915233	0.481874	0.390351
CCL25	IFNA16	0.111879	0.478592	0.366713
CCL25	IFNA4	0.0804968	0.478054	0.397557
CCL25	IFNA5	0.0872236	0.472648	0.385424
CCL25	IFNA6	0.0699757	0.30815	0.238174
CCL25	IFNA7	0.0635983	0.46748	0.403882
CCL25	IL11	0.0486893	0.36338	0.314691
CCL25	IL19	0.0433287	0.333668	0.290339
CCL25	IL1F6	0.120614	0.462267	0.341653
CCL25	IL2	0.041244	0.333134	0.29189
CCL25	IL32	-0.0473958	-0.159949	-0.112553
CCL25	IL4	0.050911	0.290278	0.239367
CCL25	INHA	0.0864193	0.36897	0.282551
CCL25	LTA	0.0473997	0.25716	0.20976
CCL25	PF4	0.0692929	0.42674	0.357447
CCL25	THNSL2	0.0591348	0.185151	0.126016
CCL25	THPO	0.0988139	0.303671	0.204857
CCL25	TNFSF18	0.0866143	0.457966	0.371352
CCL25	TNFSF8	0.094257	0.440336	0.346079
CCL25	WNT1	0.193077	0.425845	0.232768
CCL25	WNT7A	0.0412924	0.268368	0.227076
CCL27	CD70	0.138223	0.275065	0.136842
CCL27	CER1	0.13089	0.397887	0.266997
CCL27	CSF2	0.0831659	0.230022	0.146856
CCL27	EFEMP1	-0.0408088	-0.0735051	-0.0326963
CCL27	GDF3	0.0572894	0.302233	0.244944
CCL27	IFNA1	0.061132	0.220154	0.159022
CCL27	IFNA13	0.0747396	0.35173	0.27699
CCL27	IFNA14	0.0395156	0.365894	0.326378
CCL27	IFNA16	0.0469614	0.360744	0.313783
CCL27	IFNA21	0.0528403	0.27187	0.21903
CCL27	IFNA4	0.0433206	0.365259	0.321938
CCL27	IFNA5	0.0799937	0.370449	0.290455
CCL27	IFNA7	0.0763331	0.378386	0.302053
CCL27	IFNA8	0.0770624	0.182382	0.10532
CCL27	IFNW1	0.0654011	0.205313	0.139912
CCL27	IL1F5	0.042602	0.213833	0.171231
CCL27	IL1F6	0.0697246	0.335016	0.265291
CCL27	IL1F7	0.0453884	0.164201	0.118813
CCL27	IL21	0.0649936	0.327151	0.262157
CCL27	IL23A	0.0446849	0.254538	0.209853
CCL27	IL25	0.049857	0.209944	0.160087
CCL27	IL3	0.106873	0.284844	0.177971
CCL27	INHA	0.0523764	0.272043	0.219667
CCL27	PF4V1	0.0541376	0.211595	0.157457
CCL27	TNFSF9	0.0513047	0.327577	0.276272
CCL3	CCL4	0.566255	0.724698	0.158443
CCL3	CXCL12	0.0752953	0.254069	0.178774
CCL3	IL1B	0.264764	0.582321	0.317557
CCL3	IL6	0.048402	0.361971	0.313569
CCL3	TNFSF12	0.103267	0.256432	0.153165
CCL3	TNFSF4	0.0761636	0.303078	0.226914
CCL4	CCL5	0.24152	0.539576	0.298056
CCL4	CCL8	0.0793509	0.438002	0.358651
CCL4	CXCL9	0.0573341	0.482708	0.425374
CCL4	EBI3	0.0571628	0.354399	0.297236
CCL4	GRN	0.0499142	0.298672	0.248758
CCL4	IFNG	0.177729	0.526603	0.348874
CCL4	IL15	0.0657049	0.324368	0.258663
CCL4	IL1B	0.120968	0.541718	0.42075
CCL4	TNFSF14	0.040082	0.253252	0.21317
CCL5	CD40LG	0.117278	0.432689	0.315411
CCL5	CECR1	0.0770508	0.399862	0.322811
CCL5	CXCL1	0.0766225	0.202368	0.125746
CCL5	CXCL10	0.174068	0.636736	0.462668
CCL5	CXCL13	0.0800455	0.222338	0.142292
CCL5	CXCL9	0.233858	0.69437	0.460512
CCL5	EBI3	0.177734	0.492702	0.314968
CCL5	FLT3LG	0.0889542	0.411733	0.322779
CCL5	IFNG	0.0499718	0.509597	0.459625
CCL5	IL15	0.163533	0.451558	0.288025
CCL5	IL18	0.0562364	0.320109	0.263873
CCL5	IL32	0.188383	0.553266	0.364883
CCL5	IL7	0.0919408	0.338798	0.246857
CCL5	INHBB	-0.0389236	-0.164005	-0.125081
CCL5	LTB	0.0628375	0.462794	0.399956
CCL5	TNF	0.0632001	0.344404	0.281204
CCL5	TNFSF14	0.043055	0.32184	0.278785
CCL5	XCL1	0.248641	0.661229	0.412588
CCL7	CCL8	0.399524	0.611003	0.211479
CCL7	CD70	0.0472267	0.163723	0.116496
CCL7	CX3CL1	0.0804073	0.199546	0.119139
CCL7	GPI	0.080523	0.183722	0.103199
CCL7	GRN	0.0648881	0.184437	0.119549
CCL7	IFNA1	0.0492213	0.134367	0.0851457
CCL7	SLURP1	0.0508475	0.107793	0.0569455
CCL7	SPP1	0.0585522	0.184302	0.12575
CCL7	TNF	0.050027	0.257084	0.207057
CCL7	WNT5A	-0.0476681	-0.126405	-0.0787369
CCL8	CKLF	0.0543819	0.264885	0.210503
CCL8	CXCL10	0.23567	0.673953	0.438283
CCL8	CXCL11	0.150483	0.628685	0.478202
CCL8	IL15	0.0642792	0.364096	0.299817
CD320	CMTM6	-0.0655678	-0.109844	-0.0442762
CD320	CSF1	0.0514757	0.117885	0.0664093
CD320	CXCL5	0.0673069	0.117105	0.0497981
CD320	FGF2	0.0593366	0.086813	0.0274764
CD320	GDF5	0.0477778	0.0695032	0.0217254
CD320	GPI	0.161769	0.210226	0.048457
CD320	GREM1	-0.0926522	-0.168092	-0.0754398
CD320	GRN	0.062949	0.13633	0.073381
CD320	IL18	-0.0538276	-0.0983257	-0.0444981
CD320	IL1F7	-0.0462879	-0.0738698	-0.0275819
CD320	INHBB	-0.0675348	-0.0992218	-0.031687
CD320	LASS1	0.103454	0.140775	0.037321
CD320	LEFTY2	0.0488917	0.0796285	0.0307368
CD320	SCG2	0.072788	0.0856485	0.0128605
CD320	TNFSF10	-0.100806	-0.164571	-0.063765
CD320	TXLNA	0.0652842	0.126465	0.0611808
CD320	WNT2	-0.0632617	-0.14712	-0.0838583
CD320	WNT5A	-0.122562	-0.184124	-0.061562
CD40LG	CECR1	0.116795	0.414693	0.297898
CD40LG	CXCL9	0.0681167	0.422002	0.353885
CD40LG	EBI3	0.134031	0.453076	0.319045
CD40LG	FLT3LG	0.092691	0.49734	0.404649
CD40LG	IL16	0.29626	0.622031	0.325771
CD40LG	LTB	0.0686855	0.503664	0.434978
CD40LG	SPP1	-0.045246	-0.209269	-0.164023
CD40LG	TNFSF14	0.0756807	0.349643	0.273962
CD40LG	XCL1	0.0815792	0.454345	0.372766
CD70	CSF2	0.0860094	0.233203	0.147194
CD70	CSF3	0.0582333	0.198709	0.140476
CD70	CXCL5	0.0418183	0.138552	0.0967337
CD70	DKK1	0.0537588	0.101148	0.0473892
CD70	FASLG	0.0790533	0.369727	0.290674
CD70	GDF11	0.0469949	0.167047	0.120052
CD70	GDF2	0.118438	0.245517	0.127079
CD70	GDF3	0.0850067	0.306443	0.221436
CD70	GDF5	0.0430135	0.132624	0.0896105
CD70	IFNA10	0.0657845	0.328948	0.263163
CD70	IFNA13	0.0609038	0.326024	0.26512
CD70	IFNA16	0.0533669	0.348296	0.294929
CD70	IFNA21	0.0906306	0.291141	0.20051
CD70	IFNA4	0.0632955	0.348999	0.285703
CD70	IFNA5	0.0418939	0.333086	0.291192
CD70	IFNA7	0.0630866	0.356474	0.293387
CD70	IFNA8	0.0592733	0.160901	0.101628
CD70	IFNB1	0.0597524	0.206283	0.146531
CD70	IFNG	0.0715723	0.330833	0.259261
CD70	IFNW1	0.079112	0.222011	0.142899
CD70	IL12B	0.0691934	0.262	0.192807
CD70	IL17A	0.0562488	0.280746	0.224497
CD70	IL1F6	0.1733	0.383147	0.209847
CD70	IL1F7	0.0942079	0.207448	0.11324
CD70	IL21	0.0827919	0.324027	0.241235
CD70	IL23A	0.112064	0.302113	0.190049
CD70	IL25	0.0832643	0.230903	0.147639
CD70	IL26	0.0663076	0.141617	0.0753094
CD70	IL3	0.130885	0.308964	0.178079
CD70	IL4	0.0854195	0.257672	0.172253
CD70	IL5	0.0653171	0.239693	0.174376
CD70	IL9	0.0785378	0.254446	0.175908
CD70	INHA	0.113056	0.307574	0.194518
CD70	INHBB	-0.0591925	-0.0984967	-0.0393042
CD70	LASS1	0.0892463	0.158673	0.0694267
CD70	PF4V1	0.0775594	0.231416	0.153857
CD70	PPBP	0.0595976	0.162487	0.102889
CD70	TGFB1	0.127988	0.233462	0.105474
CD70	TNFSF12	-0.0670941	-0.109791	-0.0426969
CD70	TNFSF9	0.107812	0.355028	0.247216
CECR1	CSF1	0.0896827	0.323273	0.23359
CECR1	CXCL9	0.160462	0.436229	0.275767
CECR1	EBI3	0.132537	0.410348	0.277811
CECR1	GRN	0.25418	0.463166	0.208986
CECR1	HMGB1	-0.0620724	-0.23542	-0.173348
CECR1	IFNG	0.0417818	0.395376	0.353594
CECR1	IL16	0.214772	0.491874	0.277102
CECR1	IL18	0.143703	0.326913	0.18321
CECR1	SCG2	0.0669839	0.100553	0.0335691
CECR1	TGFB1	0.122774	0.382693	0.259919
CECR1	TNFSF12	0.0643688	0.260387	0.196018
CECR1	TNFSF13	0.201684	0.40711	0.205426
CER1	CNTF	0.194353	0.710536	0.516183
CER1	CSF2	0.0889812	0.356664	0.267683
CER1	CTF1	0.119869	0.473684	0.353815
CER1	CXCL6	0.0496581	0.284203	0.234545
CER1	FASLG	0.181547	0.680885	0.499338
CER1	GDF10	0.176727	0.64468	0.467953
CER1	GDF3	0.138354	0.596538	0.458184
CER1	IFNA10	0.178958	0.687804	0.508846
CER1	IFNA13	0.189669	0.700274	0.510605
CER1	IFNA14	0.2694	0.777545	0.508145
CER1	IFNA16	0.230987	0.747175	0.516188
CER1	IFNA17	0.323149	0.798098	0.474949
CER1	IFNA21	0.117236	0.525732	0.408496
CER1	IFNA4	0.221468	0.759363	0.537895
CER1	IFNA5	0.16958	0.721926	0.552346
CER1	IFNA6	0.0746658	0.413889	0.339223
CER1	IFNA7	0.217235	0.756705	0.53947
CER1	IL10	0.0886621	0.532103	0.443441
CER1	IL11	0.15006	0.572611	0.422551
CER1	IL12A	0.110775	0.511312	0.400537
CER1	IL17A	0.0735637	0.53524	0.461676
CER1	IL19	0.157722	0.549311	0.391589
CER1	IL1A	0.0906296	0.48554	0.39491
CER1	IL1B	0.0746757	0.443807	0.369131
CER1	IL1F5	0.0843931	0.406162	0.321769
CER1	IL1F6	0.125076	0.657433	0.532357
CER1	IL21	0.12328	0.647387	0.524107
CER1	IL22	0.159887	0.676065	0.516178
CER1	IL23A	0.120422	0.497677	0.377255
CER1	IL25	0.0758801	0.381615	0.305735
CER1	IL3	0.0403394	0.424753	0.384414
CER1	IL4	0.0599678	0.421584	0.361616
CER1	IL5	0.0910366	0.422047	0.33101
CER1	IL9	0.109891	0.467604	0.357713
CER1	INHA	0.12937	0.531347	0.401977
CER1	LASS1	0.0405316	0.166114	0.125582
CER1	NRG1	0.0992485	0.486432	0.387184
CER1	PF4	0.179656	0.674256	0.4946
CER1	PF4V1	0.0420108	0.365121	0.32311
CER1	PPBP	0.0411106	0.239519	0.198408
CER1	THPO	0.0508371	0.38484	0.334003
CER1	TNFSF15	0.0709834	0.23836	0.167377
CER1	TNFSF18	0.147691	0.693752	0.546061
CER1	TNFSF4	0.0665055	0.396207	0.329701
CER1	TNFSF8	0.181701	0.670784	0.489083
CER1	TNFSF9	0.133007	0.660217	0.52721
CER1	WNT1	0.0808165	0.479704	0.398888
CER1	WNT7A	0.0686721	0.397063	0.328391
CKLF	CMTM6	0.109709	0.230494	0.120785
CKLF	CNTF	-0.0487161	-0.259124	-0.210408
CKLF	CSF2	-0.0611034	-0.185195	-0.124092
CKLF	CSF3	-0.0523166	-0.186404	-0.134087
CKLF	CTF1	-0.0930713	-0.240765	-0.147694
CKLF	CXCL11	0.088513	0.293902	0.205389
CKLF	CXCL14	-0.074941	-0.143412	-0.068471
CKLF	FAM3C	0.286548	0.405757	0.119209
CKLF	GREM1	0.0399989	0.225901	0.185902
CKLF	IFNA4	-0.0503303	-0.276014	-0.225684
CKLF	IFNA6	-0.0397336	-0.181113	-0.141379
CKLF	IFNA7	-0.0419955	-0.273837	-0.231842
CKLF	IFNW1	-0.0524436	-0.182341	-0.129897
CKLF	IL11	-0.119189	-0.290437	-0.171248
CKLF	IL15	0.0615136	0.219122	0.157608
CKLF	IL17A	-0.051687	-0.222542	-0.170855
CKLF	IL18	0.189942	0.323519	0.133577
CKLF	IL1F6	-0.0843924	-0.285926	-0.201534
CKLF	IL22	-0.0531989	-0.256904	-0.203705
CKLF	IL26	-0.0492463	-0.115113	-0.0658667
CKLF	IL5	-0.070671	-0.217077	-0.146406
CKLF	IL9	-0.049337	-0.190636	-0.141299
CKLF	MSTN	-0.0805286	-0.157978	-0.0774494
CKLF	NAMPT	0.0410492	0.19092	0.149871
CKLF	PF4	-0.0411435	-0.243749	-0.202605
CKLF	SPP1	0.174094	0.286573	0.112479
CKLF	THNSL2	-0.116398	-0.225705	-0.109307
CKLF	THPO	-0.0678431	-0.197945	-0.130102
CKLF	TXLNA	-0.0671493	-0.128775	-0.0616257
CKLF	WNT1	-0.0560392	-0.217768	-0.161729
CKLF	WNT2	0.0502839	0.180524	0.13024
CLCF1	CMTM6	-0.0638349	-0.160584	-0.0967491
CLCF1	CSF1	0.0444758	0.188762	0.144286
CLCF1	CXCL13	-0.0482633	-0.0703068	-0.0220435
CLCF1	FGF2	0.0700344	0.123416	0.0533816
CLCF1	GDF15	0.0532523	0.0839986	0.0307463
CLCF1	IL1B	0.0690175	0.248354	0.179337
CLCF1	IL1F6	0.0475164	0.222827	0.175311
CLCF1	IL6	0.146503	0.279658	0.133155
CLCF1	INHBB	0.0456386	0.0927228	0.0470842
CLCF1	KITLG	-0.0434569	-0.082669	-0.0392121
CLCF1	LEFTY2	0.065143	0.110563	0.04542
CLCF1	LIF	0.146374	0.245729	0.099355
CLCF1	MIF	-0.0720017	-0.148672	-0.0766703
CLCF1	SCG2	0.0804412	0.0962353	0.0157941
CLCF1	THPO	0.043811	0.153095	0.109284
CLCF1	TNFSF12	0.0534641	0.134891	0.0814269
CLCF1	TNFSF13	0.0454887	0.149488	0.103999
CLEC11A	CXCL10	-0.0697094	-0.210963	-0.141254
CLEC11A	CXCL12	0.174176	0.363481	0.189305
CLEC11A	CXCL14	0.0540313	0.120904	0.0668727
CLEC11A	GDF11	0.0645616	0.163224	0.0986624
CLEC11A	GREM2	0.0886968	0.244912	0.156215
CLEC11A	IL11	0.0423484	0.237579	0.195231
CLEC11A	IL22	0.0564115	0.257076	0.200664
CLEC11A	INHBA	0.226454	0.497368	0.270914
CLEC11A	INHBB	0.0600351	0.156969	0.0969339
CLEC11A	LIF	0.0672439	0.191635	0.124391
CLEC11A	NRG1	0.0563979	0.23915	0.182752
CLEC11A	PLGF	0.0822898	0.202973	0.120683
CLEC11A	TGFB2	0.0537109	0.226955	0.173244
CLEC11A	TNFSF12	0.12393	0.282916	0.158986
CLEC11A	TNFSF4	0.0936001	0.38197	0.28837
CLEC11A	TNFSF9	0.0421686	0.300087	0.257918
CLEC11A	WNT2	0.0459427	0.35747	0.311527
CLEC11A	WNT5A	0.13103	0.245354	0.114324
CMTM6	CX3CL1	-0.0763464	-0.179909	-0.103563
CMTM6	CXCL3	-0.0449128	-0.129993	-0.0850802
CMTM6	DKK1	-0.0882475	-0.129082	-0.0408345
CMTM6	FAM3C	0.0995872	0.243392	0.143805
CMTM6	FASLG	-0.0511052	-0.297483	-0.246378
CMTM6	GPI	-0.0719571	-0.111239	-0.0392819
CMTM6	IFNA17	-0.0753726	-0.319011	-0.243638
CMTM6	IFNA7	-0.0543109	-0.30357	-0.249259
CMTM6	IFNG	-0.0393743	-0.258105	-0.218731
CMTM6	IL11	-0.0533672	-0.246649	-0.193282
CMTM6	IL12A	-0.117028	-0.277447	-0.160419
CMTM6	IL13	-0.05329	-0.155736	-0.102446
CMTM6	IL22	-0.0829448	-0.300698	-0.217753
CMTM6	IL6	-0.081805	-0.193209	-0.111404
CMTM6	LEFTY2	-0.0753247	-0.131867	-0.0565423
CMTM6	SCG2	0.0488305	0.0737947	0.0249642
CMTM6	SECTM1	-0.0520288	-0.166478	-0.114449
CMTM6	SLURP1	-0.0452455	-0.0770107	-0.0317652
CMTM6	THPO	-0.0480205	-0.18565	-0.137629
CMTM6	TNF	-0.0764232	-0.223959	-0.147536
CMTM6	TNFSF10	0.0478648	0.0973286	0.0494638
CMTM6	TNFSF9	-0.077215	-0.295062	-0.217847
CMTM6	WNT1	-0.0489219	-0.217631	-0.168709
CMTM6	WNT5A	0.103416	0.146143	0.042727
CNTF	CSF1	0.0756582	0.331718	0.25606
CNTF	CTF1	0.134701	0.456675	0.321974
CNTF	EGF	0.0638953	0.163346	0.0994507
CNTF	FASLG	0.0443495	0.576808	0.532458
CNTF	GDF10	0.171093	0.601988	0.430895
CNTF	GDF3	0.12922	0.547453	0.418233
CNTF	GRN	0.0682483	0.288524	0.220276
CNTF	IFNA10	0.169758	0.64176	0.472002
CNTF	IFNA13	0.14518	0.630538	0.485358
CNTF	IFNA14	0.191607	0.707094	0.515487
CNTF	IFNA16	0.170604	0.682104	0.5115
CNTF	IFNA17	0.280004	0.73452	0.454516
CNTF	IFNA21	0.0405029	0.454019	0.413516
CNTF	IFNA4	0.169708	0.695935	0.526227
CNTF	IFNA5	0.129638	0.654177	0.524539
CNTF	IFNA7	0.183003	0.695063	0.51206
CNTF	IL10	0.0865036	0.493295	0.406791
CNTF	IL11	0.133341	0.523274	0.389933
CNTF	IL12A	0.116157	0.480717	0.36456
CNTF	IL19	0.129465	0.501981	0.372516
CNTF	IL1A	0.0635551	0.429672	0.366117
CNTF	IL1F5	0.0677625	0.368577	0.300814
CNTF	IL21	0.208739	0.641167	0.432428
CNTF	IL22	0.183545	0.643641	0.460096
CNTF	IL23A	0.0646389	0.437259	0.37262
CNTF	IL9	0.107777	0.44014	0.332363
CNTF	INHA	0.0791212	0.472704	0.393583
CNTF	NRG1	0.0678009	0.436365	0.368564
CNTF	OSM	-0.0398126	-0.100595	-0.0607824
CNTF	PF4	0.193404	0.639031	0.445627
CNTF	PPBP	0.0483224	0.224604	0.176282
CNTF	THPO	0.076947	0.372862	0.295915
CNTF	TNFSF18	0.158101	0.642914	0.484813
CNTF	TNFSF8	0.0954516	0.58724	0.491788
CNTF	TNFSF9	0.139087	0.620644	0.481557
CNTF	TXLNA	0.0618435	0.198907	0.137064
CRLF1	CTGF	0.185837	0.256948	0.071111
CRLF1	CXCL14	-0.0497711	-0.0925399	-0.0427688
CRLF1	CXCL3	0.0565922	0.110247	0.0536548
CRLF1	EDN1	0.147881	0.235488	0.087607
CRLF1	GDF15	-0.0645436	-0.0986011	-0.0340575
CRLF1	GDF5	0.0724211	0.110786	0.0383649
CRLF1	HMGB1	0.0622218	0.113155	0.0509332
CRLF1	IL8	0.0398185	0.120994	0.0811755
CRLF1	KITLG	-0.0687084	-0.101893	-0.0331846
CRLF1	LEFTY2	0.134911	0.17989	0.044979
CRLF1	LIF	0.0519411	0.1404	0.0884589
CRLF1	NDP	-0.052525	-0.0740508	-0.0215258
CRLF1	THPO	-0.0802937	-0.123311	-0.0430173
CRLF1	TNF	0.061126	0.11619	0.055064
CRLF1	TNFSF10	-0.0392015	-0.0686919	-0.0294904
CRLF1	TNFSF13	-0.039547	-0.107369	-0.067822
CRLF1	VEGFA	0.13186	0.194383	0.062523
CSF1	CTF1	0.0886922	0.276474	0.187782
CSF1	CXCL14	0.0687542	0.122341	0.0535868
CSF1	EBI3	0.0413037	0.205334	0.16403
CSF1	FGF2	0.0772204	0.151831	0.0746106
CSF1	GRN	0.196463	0.428757	0.232294
CSF1	HMGB1	-0.0869828	-0.247306	-0.160323
CSF1	IL1B	0.4028	0.555085	0.152285
CSF1	MIF	-0.0438627	-0.192501	-0.148638
CSF1	PF4	0.0465479	0.309356	0.262808
CSF1	SECTM1	0.0938949	0.283806	0.189911
CSF1	TGFB1	0.200475	0.387934	0.187459
CSF1	THPO	0.039137	0.22747	0.188333
CSF1	TNFSF12	0.0561418	0.244415	0.188273
CSF1	TNFSF13	0.189216	0.425228	0.236012
CSF1	TNFSF18	0.0552603	0.328052	0.272792
CSF1	TNFSF8	0.0812856	0.346162	0.264876
CSF2	CSF3	0.1544	0.281633	0.127233
CSF2	FAM3C	-0.0700596	-0.21097	-0.14091
CSF2	FASLG	0.0494981	0.303802	0.254304
CSF2	GDF10	0.0793046	0.306937	0.227632
CSF2	GDF3	0.0446029	0.2699	0.225297
CSF2	GDF5	0.0939267	0.175055	0.0811283
CSF2	GPI	-0.0487452	-0.110867	-0.0621218
CSF2	IFNA1	0.0415954	0.205857	0.164262
CSF2	IFNA10	0.081653	0.328435	0.246782
CSF2	IFNA16	0.0718093	0.34478	0.272971
CSF2	IFNA2	0.077183	0.208611	0.131428
CSF2	IFNA21	0.0836969	0.279361	0.195664
CSF2	IFNA6	0.0895499	0.257639	0.168089
CSF2	IFNB1	0.0948441	0.23272	0.137876
CSF2	IFNW1	0.039552	0.188961	0.149409
CSF2	IL12B	0.0443657	0.214578	0.170212
CSF2	IL13	0.0743329	0.197085	0.122752
CSF2	IL1A	0.0721806	0.252825	0.180644
CSF2	IL1F6	0.135044	0.358036	0.222992
CSF2	IL1F7	0.0550356	0.166545	0.111509
CSF2	IL2	0.0675249	0.2629	0.195375
CSF2	IL25	0.0750074	0.219724	0.144717
CSF2	IL26	0.113896	0.198953	0.085057
CSF2	IL4	0.0784793	0.246025	0.167546
CSF2	IL5	0.117495	0.276342	0.158847
CSF2	LEFTY2	0.0393397	0.0987608	0.0594211
CSF2	LTA	0.061263	0.217799	0.156536
CSF2	NAMPT	-0.0570948	-0.137871	-0.0807762
CSF2	OSM	0.0699936	0.155087	0.0850934
CSF2	TNFSF15	0.0595825	0.15309	0.0935075
CSF3	FAM3C	-0.111001	-0.242135	-0.131134
CSF3	GPI	-0.0642942	-0.119028	-0.0547338
CSF3	IFNA1	0.0701992	0.246722	0.176523
CSF3	IFNA16	0.0962562	0.329374	0.233118
CSF3	IFNA2	0.191386	0.329571	0.138185
CSF3	IFNA21	0.0694458	0.259254	0.189808
CSF3	IFNA6	0.087328	0.258355	0.171027
CSF3	IFNB1	0.116309	0.265831	0.149522
CSF3	IFNW1	0.133676	0.265595	0.131919
CSF3	IL13	0.0477426	0.174066	0.126323
CSF3	IL18	-0.0425103	-0.119392	-0.0768817
CSF3	IL1A	0.0483058	0.219728	0.171422
CSF3	IL1F6	0.100446	0.344105	0.243659
CSF3	IL1F7	0.0584923	0.178943	0.120451
CSF3	IL2	0.0780354	0.295987	0.217952
CSF3	IL25	0.0604063	0.211144	0.150738
CSF3	IL26	0.162403	0.257432	0.095029
CSF3	IL3	0.0816214	0.267529	0.185908
CSF3	IL4	0.116896	0.278338	0.161442
CSF3	IL5	0.113771	0.262617	0.148846
CSF3	LTA	0.142168	0.292032	0.149864
CSF3	MSTN	0.0518035	0.144352	0.0925485
CSF3	OSM	0.115532	0.226359	0.110827
CSF3	TNFSF14	0.0591855	0.207476	0.14829
CSF3	TNFSF15	0.0460688	0.133813	0.0877442
CSPG5	CXCL12	-0.0730663	-0.124905	-0.0518387
CSPG5	CXCL6	0.0428779	0.110029	0.0671511
CSPG5	EDN1	0.0438185	0.0849869	0.0411684
CSPG5	EFEMP1	-0.0448606	-0.0940816	-0.049221
CSPG5	GPI	0.0812752	0.127879	0.0466038
CSPG5	IFNA13	0.0632542	0.174454	0.1112
CSPG5	IL13	0.0399507	0.0982799	0.0583292
CSPG5	IL18	-0.0526014	-0.0920861	-0.0394847
CSPG5	INHA	0.056184	0.149417	0.093233
CSPG5	INHBB	0.10506	0.144526	0.039466
CSPG5	KITLG	-0.0486525	-0.077306	-0.0286535
CSPG5	LASS1	0.0791209	0.117455	0.0383341
CSPG5	NAMPT	0.121312	0.147839	0.026527
CSPG5	SECTM1	0.0483295	0.115843	0.0675135
CTF1	CXCL11	-0.0589617	-0.155927	-0.0969653
CTF1	FGF2	0.111147	0.17735	0.066203
CTF1	GDF10	0.0729886	0.389353	0.316364
CTF1	GDF3	0.0659417	0.362013	0.296071
CTF1	IFNA10	0.044979	0.402717	0.357738
CTF1	IFNA13	0.0549347	0.404711	0.349776
CTF1	IFNA14	0.0801714	0.454168	0.373997
CTF1	IFNA17	0.113903	0.474417	0.360514
CTF1	IFNA4	0.121219	0.466394	0.345175
CTF1	IFNA7	0.0402237	0.435462	0.395238
CTF1	IL19	0.0595719	0.332832	0.27326
CTF1	IL21	0.0596035	0.393112	0.333508
CTF1	IL22	0.0854851	0.41584	0.330355
CTF1	INHBB	0.0894116	0.162828	0.0734164
CTF1	LEFTY2	0.04527	0.121611	0.076341
CTF1	OSM	-0.044686	-0.0935427	-0.0488567
CTF1	PF4	0.147631	0.447807	0.300176
CTF1	THNSL2	0.129645	0.235837	0.106192
CTF1	THPO	0.108018	0.300886	0.192868
CTF1	TNFSF13	0.0834238	0.254728	0.171304
CTF1	TNFSF18	0.129401	0.446796	0.317395
CTF1	TNFSF8	0.0707235	0.396866	0.326143
CTF1	TXLNA	0.0527447	0.155542	0.102797
CTGF	CXCL12	0.202095	0.35555	0.153455
CTGF	EDN1	0.200568	0.307599	0.107031
CTGF	EFEMP1	0.0412556	0.162211	0.120955
CTGF	FAM3C	0.0419793	0.189182	0.147203
CTGF	GREM1	0.175398	0.432302	0.256904
CTGF	GREM2	0.106969	0.249534	0.142565
CTGF	IL6	0.124239	0.277581	0.153342
CTGF	INHBA	0.275064	0.511135	0.236071
CTGF	LEFTY2	0.0716206	0.138526	0.0669054
CTGF	LIF	0.092356	0.2488	0.156444
CTGF	SECTM1	-0.0511517	-0.106645	-0.0554933
CTGF	TGFB2	0.125528	0.262687	0.137159
CTGF	TNFRSF11B	0.0626207	0.122089	0.0594683
CTGF	TNFSF13	-0.0410809	-0.10936	-0.0682791
CTGF	WNT5A	0.0673505	0.198631	0.13128
CX3CL1	CXCL1	0.125159	0.322073	0.196914
CX3CL1	CXCL14	-0.0514701	-0.101784	-0.0503139
CX3CL1	CXCL2	0.275459	0.429216	0.153757
CX3CL1	CXCL3	0.112013	0.33854	0.226527
CX3CL1	CXCL5	0.118455	0.30406	0.185605
CX3CL1	DKK1	0.0609571	0.113148	0.0521909
CX3CL1	EDN1	0.198309	0.276953	0.078644
CX3CL1	EGF	0.0921262	0.172403	0.0802768
CX3CL1	FGF2	0.0402416	0.129279	0.0890374
CX3CL1	GREM2	0.0491037	0.162709	0.113605
CX3CL1	IFNG	0.0858249	0.302166	0.216341
CX3CL1	IL12A	0.111716	0.278045	0.166329
CX3CL1	IL15	0.03927	0.172894	0.133624
CX3CL1	IL17B	0.0603254	0.113081	0.0527556
CX3CL1	IL24	-0.0530601	-0.0804465	-0.0273864
CX3CL1	IL32	0.045153	0.192773	0.14762
CX3CL1	IL7	0.066272	0.194246	0.127974
CX3CL1	INHBB	0.08861	0.160945	0.072335
CX3CL1	KITLG	-0.0804247	-0.133657	-0.0532323
CX3CL1	LEFTY2	0.104732	0.169296	0.064564
CX3CL1	LIF	0.0833593	0.222818	0.139459
CX3CL1	NDP	-0.0434378	-0.0773058	-0.033868
CX3CL1	NRG1	0.0944368	0.246588	0.152151
CX3CL1	OSM	-0.0554073	-0.0877884	-0.0323811
CX3CL1	SECTM1	0.0906333	0.227868	0.137235
CX3CL1	TNF	0.0481882	0.224838	0.17665
CX3CL1	WNT7A	0.113808	0.241794	0.127986
CXCL1	CXCL2	0.104652	0.320967	0.216315
CXCL1	CXCL3	0.181405	0.381038	0.199633
CXCL1	CXCL5	0.335401	0.49567	0.160269
CXCL1	CXCL6	0.335318	0.459898	0.12458
CXCL1	IL1B	0.0853199	0.26041	0.17509
CXCL1	IL1F9	0.2243	0.437684	0.213384
CXCL1	IL6	0.0524938	0.246884	0.19439
CXCL1	IL8	0.354439	0.520355	0.165916
CXCL1	LIF	0.130149	0.295308	0.165159
CXCL1	SECTM1	0.0457583	0.151427	0.105669
CXCL10	CXCL11	0.524425	0.825624	0.301199
CXCL10	CXCL14	-0.0540648	-0.146945	-0.0928802
CXCL10	CXCL9	0.0527186	0.649856	0.597137
CXCL10	DKK1	0.0850295	0.136512	0.0514825
CXCL10	IL32	0.314448	0.615938	0.30149
CXCL10	INHBB	-0.040074	-0.173134	-0.13306
CXCL10	SECTM1	0.0790155	0.252041	0.173025
CXCL10	THNSL2	-0.0513738	-0.249016	-0.197642
CXCL10	TNF	0.0447272	0.301417	0.25669
CXCL10	WNT5A	-0.0486268	-0.157578	-0.108951
CXCL11	CXCL9	0.300871	0.688644	0.387773
CXCL11	GREM1	0.0533135	0.16554	0.112227
CXCL11	IL15	0.14713	0.454434	0.307304
CXCL11	IL18	0.085711	0.347431	0.26172
CXCL11	NAMPT	0.0391549	0.127885	0.0887301
CXCL12	CXCL2	0.0904619	0.315268	0.224806
CXCL12	EFEMP1	0.147243	0.291399	0.144156
CXCL12	FLT3LG	0.0568533	0.348527	0.291674
CXCL12	GPI	-0.100599	-0.247358	-0.146759
CXCL12	GREM2	0.145694	0.366491	0.220797
CXCL12	HMGB1	-0.0396203	-0.176816	-0.137196
CXCL12	IL16	0.121438	0.400403	0.278965
CXCL12	IL33	0.293399	0.591612	0.298213
CXCL12	IL6	0.0431418	0.335179	0.292037
CXCL12	IL7	0.0412369	0.245975	0.204738
CXCL12	MIF	-0.127673	-0.330649	-0.202976
CXCL12	TGFB1	0.0495604	0.309184	0.259624
CXCL12	TNFSF12	0.202638	0.397146	0.194508
CXCL12	VEGFA	-0.124761	-0.272142	-0.147381
CXCL12	WNT2	0.0943606	0.266196	0.171835
CXCL13	CXCL9	0.0565703	0.215451	0.158881
CXCL13	IL16	0.047383	0.193704	0.146321
CXCL13	INHBA	-0.0483023	-0.105505	-0.0572027
CXCL13	INHBB	-0.052786	-0.0969324	-0.0441464
CXCL13	LTB	0.042725	0.19059	0.147865
CXCL13	NAMPT	0.0720263	0.147157	0.0751307
CXCL13	TNFSF11	0.385412	0.405479	0.020067
CXCL14	DKK1	-0.0804949	-0.113884	-0.0333891
CXCL14	EDN1	-0.0455593	-0.0931546	-0.0475953
CXCL14	EFEMP1	0.0603907	0.0994657	0.039075
CXCL14	GPI	-0.0795059	-0.145805	-0.0662991
CXCL14	IL24	0.0923964	0.104753	0.0123566
CXCL14	IL8	-0.0466174	-0.113099	-0.0664816
CXCL14	NAMPT	-0.10815	-0.157302	-0.049152
CXCL14	OSM	0.039915	0.0646802	0.0247652
CXCL14	THPO	0.0489562	0.0998869	0.0509307
CXCL14	TNFSF12	0.120251	0.170433	0.050182
CXCL14	VEGFA	-0.105961	-0.163563	-0.057602
CXCL2	CXCL3	0.360784	0.485993	0.125209
CXCL2	EFEMP1	0.0556663	0.15911	0.103444
CXCL2	EGF	0.0809835	0.152989	0.0720055
CXCL2	IL33	0.145362	0.333631	0.188269
CXCL2	IL6	0.267642	0.420491	0.152849
CXCL2	LTB	0.0445786	0.170492	0.125913
CXCL3	CXCL5	0.134003	0.326304	0.192301
CXCL3	CXCL6	0.0860438	0.276208	0.190164
CXCL3	IFNA2	0.0436018	0.114867	0.0712652
CXCL3	IFNW1	0.0598657	0.133663	0.0737973
CXCL3	IL12B	0.0510082	0.156293	0.105285
CXCL3	IL15	0.0552709	0.16096	0.105689
CXCL3	IL1A	0.0506314	0.198254	0.147623
CXCL3	IL1B	0.139066	0.290073	0.151007
CXCL3	IL2	0.0455709	0.158215	0.112644
CXCL3	IL23A	0.0712662	0.193935	0.122669
CXCL3	IL3	0.0807427	0.17436	0.0936173
CXCL3	IL7	0.0394643	0.141445	0.101981
CXCL3	IL8	0.0542603	0.268413	0.214153
CXCL3	LIF	0.0638251	0.217128	0.153303
CXCL3	PPBP	0.0992595	0.211711	0.112451
CXCL3	TNF	0.0801898	0.222453	0.142263
CXCL3	TNFSF14	0.0927696	0.176198	0.0834284
CXCL5	CXCL6	0.0817129	0.314601	0.232888
CXCL5	GDF2	0.0415928	0.117039	0.0754462
CXCL5	IL1B	0.039164	0.21127	0.172106
CXCL5	IL23A	0.059481	0.173269	0.113788
CXCL5	IL32	0.0995577	0.219767	0.120209
CXCL5	LTB	0.0484383	0.175214	0.126776
CXCL5	PPBP	0.0596021	0.175789	0.116187
CXCL5	TNF	0.13358	0.252579	0.118999
CXCL5	TNFRSF11B	0.0618398	0.17148	0.10964
CXCL5	TNFSF11	0.0602065	0.0932665	0.03306
CXCL5	TNFSF12	-0.0391925	-0.0784752	-0.0392827
CXCL6	GDF10	0.0419811	0.238879	0.196898
CXCL6	GDF11	0.0513978	0.137431	0.0860332
CXCL6	GDF2	0.0387546	0.151427	0.112672
CXCL6	IFNA16	0.042859	0.277971	0.235112
CXCL6	IFNA17	0.0698411	0.293162	0.223321
CXCL6	IFNA7	0.0777417	0.293127	0.215385
CXCL6	IL10	0.0616124	0.225178	0.163566
CXCL6	IL11	0.0753586	0.236959	0.1616
CXCL6	IL3	0.0619212	0.202686	0.140765
CXCL6	IL5	0.0433784	0.174161	0.130783
CXCL6	INHA	0.0441636	0.206584	0.16242
CXCL6	PF4V1	0.0944862	0.228658	0.134172
CXCL6	PPBP	0.115965	0.235774	0.119809
CXCL6	TNFSF11	0.0408897	0.0795172	0.0386275
CXCL9	EBI3	0.107078	0.488468	0.38139
CXCL9	IFNG	0.247096	0.58266	0.335564
CXCL9	IL18	0.0858796	0.365701	0.279821
CXCL9	WNT2	0.0512617	0.214498	0.163236
CXCL9	XCL1	0.488434	0.744158	0.255724
DKK1	EDN1	0.0516256	0.104799	0.0531734
DKK1	GPI	0.102352	0.154194	0.051842
DKK1	IL8	0.117143	0.158935	0.041792
DKK1	LASS1	0.0437219	0.0720261	0.0283042
DKK1	MIF	0.061438	0.116463	0.055025
DKK1	NAMPT	0.0726819	0.115541	0.0428591
DKK1	TGFB2	0.128263	0.166192	0.037929
DKK1	THNSL2	-0.0541259	-0.103569	-0.0494431
DKK1	TNFRSF11B	0.0837061	0.117035	0.0333289
DKK1	TNFSF12	-0.0544415	-0.0956232	-0.0411817
DKK1	VEGFA	0.0394608	0.109613	0.0701522
EBI3	FLT3LG	0.128514	0.468102	0.339588
EBI3	IL16	0.186084	0.523903	0.337819
EBI3	IL18	0.14206	0.328831	0.186771
EBI3	IL32	0.0583446	0.354762	0.296417
EBI3	LTB	0.109263	0.482654	0.373391
EBI3	TNFSF14	0.0926057	0.343994	0.251388
EBI3	XCL1	0.143832	0.506724	0.362892
EDN1	GDF15	-0.0628712	-0.105931	-0.0430598
EDN1	HMGB1	0.0952517	0.133394	0.0381423
EDN1	IFNA8	-0.0430059	-0.0628143	-0.0198084
EDN1	IL12A	0.0469646	0.152272	0.105307
EDN1	IL6	0.10011	0.235669	0.135559
EDN1	IL7	0.0444582	0.117869	0.0734108
EDN1	IL8	0.047275	0.147448	0.100173
EDN1	INHBB	0.113002	0.176449	0.063447
EDN1	LIF	0.13438	0.246574	0.112194
EDN1	NAMPT	0.0693676	0.118379	0.0490114
EDN1	TGFB2	0.105937	0.206807	0.10087
EDN1	TXLNA	0.0632707	0.120381	0.0571103
EDN1	VEGFA	0.100627	0.166692	0.066065
EFEMP1	FGF2	0.041999	0.105181	0.063182
EFEMP1	GPI	-0.0806553	-0.16092	-0.0802647
EFEMP1	HMGB1	-0.0606619	-0.118944	-0.0582821
EFEMP1	IL33	0.0656711	0.25153	0.185859
EFEMP1	KITLG	0.0465649	0.0889223	0.0423574
EFEMP1	NDP	0.111099	0.131035	0.019936
EFEMP1	TGFB2	0.0822251	0.139317	0.0570919
EFEMP1	TNFRSF11B	0.0500751	0.0812446	0.0311695
EGF	FGF2	0.0428349	0.0790308	0.0361959
EGF	HMGB1	-0.0757354	-0.11715	-0.0414146
EGF	IL32	-0.0797333	-0.134866	-0.0551327
EGF	INHBB	0.0639604	0.126098	0.0621376
EGF	NRG1	0.0494196	0.135557	0.0861374
EGF	SCG2	-0.0428473	-0.0554593	-0.012612
EGF	SECTM1	0.0437856	0.109023	0.0652374
EGF	SPP1	-0.0493179	-0.104782	-0.0554641
EGF	THNSL2	0.0424283	0.0933668	0.0509385
EGF	TNFSF10	0.0611239	0.0893821	0.0282582
EGF	TNFSF11	0.0528068	0.0720419	0.0192351
EGF	TNFSF13	0.0473744	0.114364	0.0669896
FAM3C	FASLG	-0.0407795	-0.293062	-0.252283
FAM3C	FGF2	0.0633684	0.0995257	0.0361573
FAM3C	GDF2	-0.0814762	-0.194934	-0.113458
FAM3C	GREM1	0.164805	0.295131	0.130326
FAM3C	HMGB1	-0.0482741	-0.0945396	-0.0462655
FAM3C	IFNA16	-0.0749858	-0.333952	-0.258966
FAM3C	IFNA7	-0.0391791	-0.326754	-0.287575
FAM3C	IFNB1	-0.0697411	-0.203373	-0.133632
FAM3C	IFNW1	-0.0838278	-0.22519	-0.141362
FAM3C	IL11	-0.0836307	-0.309119	-0.225488
FAM3C	IL12A	-0.040352	-0.23116	-0.190808
FAM3C	IL12B	-0.040232	-0.203275	-0.163043
FAM3C	IL17A	-0.04212	-0.253407	-0.211287
FAM3C	IL18	0.0842248	0.234269	0.150044
FAM3C	IL1F6	-0.0903233	-0.335261	-0.244938
FAM3C	IL25	-0.0549538	-0.200369	-0.145415
FAM3C	IL33	0.10431	0.184509	0.080199
FAM3C	IL4	-0.0830498	-0.246417	-0.163367
FAM3C	IL5	-0.0816668	-0.249911	-0.168244
FAM3C	KITLG	0.0692357	0.173605	0.104369
FAM3C	LTA	-0.0452948	-0.201989	-0.156694
FAM3C	NAMPT	0.260032	0.330363	0.070331
FAM3C	SCG2	0.0531419	0.080126	0.0269841
FAM3C	THNSL2	-0.0401665	-0.167112	-0.126945
FAM3C	TNF	-0.0697311	-0.21863	-0.148899
FAM3C	TNFSF13	-0.065025	-0.175637	-0.110612
FAM3C	VEGFA	0.0563273	0.149311	0.0929837
FAM3C	WNT1	-0.0713809	-0.260236	-0.188855
FASLG	GDF10	0.0662666	0.529444	0.463177
FASLG	GDF11	0.0565653	0.268735	0.21217
FASLG	GDF2	0.0780627	0.310809	0.232746
FASLG	GDF3	0.062718	0.496539	0.433821
FASLG	IFNA1	0.0650965	0.345419	0.280322
FASLG	IFNA13	0.0503973	0.565373	0.514976
FASLG	IFNA14	0.149893	0.665281	0.515388
FASLG	IFNA16	0.103677	0.630939	0.527262
FASLG	IFNA17	0.228688	0.690267	0.461579
FASLG	IFNA21	0.0414004	0.429954	0.388554
FASLG	IFNA4	0.0797489	0.636852	0.557103
FASLG	IFNA5	0.109805	0.627087	0.517282
FASLG	IFNA6	0.0859669	0.374841	0.288874
FASLG	IFNA7	0.205874	0.670705	0.464831
FASLG	IFNG	0.416057	0.740458	0.324401
FASLG	IL10	0.188691	0.530421	0.34173
FASLG	IL11	0.0419273	0.458567	0.41664
FASLG	IL12A	0.0969519	0.49722	0.400268
FASLG	IL12B	0.0832633	0.468822	0.385559
FASLG	IL16	0.257267	0.627978	0.370711
FASLG	IL17A	0.0943274	0.488206	0.393879
FASLG	IL19	0.0961242	0.466382	0.370258
FASLG	IL1A	0.0666601	0.413041	0.346381
FASLG	IL1F6	0.0758714	0.552606	0.476735
FASLG	IL2	0.100122	0.457799	0.357677
FASLG	IL21	0.104345	0.57106	0.466715
FASLG	IL22	0.0635026	0.56597	0.502467
FASLG	IL23A	0.126622	0.49596	0.369338
FASLG	IL25	0.0738106	0.342323	0.268512
FASLG	IL4	0.0401348	0.358365	0.31823
FASLG	IL5	0.0409301	0.350079	0.309149
FASLG	IL9	0.048982	0.3915	0.342518
FASLG	NRG1	0.0466057	0.407503	0.360897
FASLG	PF4	0.0634905	0.55656	0.493069
FASLG	SPP1	-0.0580448	-0.238781	-0.180736
FASLG	TNF	0.0843271	0.457367	0.37304
FASLG	TNFSF15	0.0465279	0.216108	0.16958
FASLG	TNFSF4	0.0627601	0.391498	0.328738
FASLG	TNFSF8	0.196547	0.612471	0.415924
FASLG	TNFSF9	0.158452	0.612953	0.454501
FGF2	GDF15	-0.0483153	-0.0779536	-0.0296383
FGF2	IL17B	0.0448675	0.0723953	0.0275278
FGF2	INHBB	0.0861907	0.135009	0.0488183
FGF2	TGFB2	0.11237	0.15891	0.04654
FGF2	TNFSF10	0.0396792	0.0631298	0.0234506
FGF2	TXLNA	0.0502197	0.0912356	0.0410159
FLT3LG	IL16	0.401969	0.677297	0.275328
FLT3LG	IL18	0.0452866	0.231731	0.186444
FLT3LG	IL7	0.0511712	0.311562	0.260391
FLT3LG	LTB	0.114151	0.55707	0.442919
FLT3LG	TGFB1	0.109798	0.321307	0.211509
FLT3LG	TNFSF12	0.0681711	0.241525	0.173354
FLT3LG	TNFSF14	0.064092	0.355754	0.291662
FLT3LG	XCL1	0.0451125	0.436358	0.391246
GDF10	GDF3	0.09514	0.495136	0.399996
GDF10	GREM2	0.114798	0.320349	0.205551
GDF10	IFNA1	0.0778285	0.338286	0.260458
GDF10	IFNA10	0.138503	0.587433	0.44893
GDF10	IFNA13	0.202763	0.622269	0.419506
GDF10	IFNA14	0.0857486	0.602641	0.516892
GDF10	IFNA16	0.123102	0.60842	0.485318
GDF10	IFNA17	0.133068	0.627672	0.494604
GDF10	IFNA21	0.0395654	0.406485	0.36692
GDF10	IFNA4	0.195799	0.640195	0.444396
GDF10	IFNA5	0.141177	0.608752	0.467575
GDF10	IFNA6	0.0715309	0.352089	0.280558
GDF10	IFNB1	0.0457725	0.259596	0.213823
GDF10	IL11	0.0638881	0.453772	0.389884
GDF10	IL12A	0.0831998	0.422398	0.339198
GDF10	IL12B	0.0695804	0.360126	0.290546
GDF10	IL19	0.0506017	0.418497	0.367895
GDF10	IL1A	0.0642207	0.403993	0.339772
GDF10	IL1F6	0.0461773	0.515733	0.469556
GDF10	IL2	0.12111	0.455457	0.334347
GDF10	IL21	0.110165	0.554519	0.444354
GDF10	IL22	0.0810402	0.540154	0.459114
GDF10	IL23A	0.0701389	0.408943	0.338804
GDF10	IL5	0.0623283	0.350461	0.288133
GDF10	IL6	0.0632242	0.35916	0.295936
GDF10	IL9	0.0708355	0.384956	0.314121
GDF10	INHA	0.0794016	0.440482	0.36108
GDF10	NRG1	0.0833714	0.414158	0.330787
GDF10	PF4	0.0955181	0.549076	0.453558
GDF10	PF4V1	0.0646928	0.322104	0.257411
GDF10	PPBP	0.0393273	0.216951	0.177624
GDF10	TGFB2	0.0863241	0.288508	0.202184
GDF10	TNFSF18	0.123809	0.57471	0.450901
GDF10	TNFSF8	0.0591956	0.518714	0.459518
GDF10	TNFSF9	0.0645601	0.527009	0.462449
GDF10	WNT7A	0.0389515	0.327275	0.288324
GDF11	GDF2	0.0493576	0.15206	0.102702
GDF11	IFNA1	0.0599092	0.187952	0.128043
GDF11	IFNA21	0.0421747	0.194013	0.151838
GDF11	IL11	0.0628422	0.228637	0.165795
GDF11	IL13	0.0824374	0.171204	0.0887666
GDF11	IL17A	0.046182	0.211701	0.165519
GDF11	IL1F6	0.0609688	0.253844	0.192875
GDF11	IL25	0.077234	0.187508	0.110274
GDF11	LASS1	0.137893	0.1923	0.054407
GDF11	PF4V1	0.0531795	0.166268	0.113088
GDF11	TNFSF10	-0.070254	-0.112975	-0.042721
GDF11	TNFSF4	0.0522356	0.190256	0.13802
GDF11	TNFSF8	0.0392306	0.238175	0.198944
GDF11	TNFSF9	0.0972336	0.28153	0.184296
GDF11	WNT7A	0.0421836	0.166206	0.124022
GDF15	IL15	-0.0505748	-0.129243	-0.0786682
GDF15	IL17B	-0.0391699	-0.0595977	-0.0204278
GDF15	IL32	-0.0652813	-0.147544	-0.0822627
GDF15	IL33	-0.040233	-0.111247	-0.071014
GDF15	IL7	-0.0858992	-0.150629	-0.0647298
GDF15	LASS1	0.192164	0.215648	0.023484
GDF15	NAMPT	-0.0398909	-0.0864252	-0.0465343
GDF15	SECTM1	0.123478	0.171134	0.047656
GDF15	TGFB2	-0.0607288	-0.0997571	-0.0390283
GDF15	THPO	0.0434827	0.109691	0.0662083
GDF15	TXLNA	-0.0473855	-0.0729845	-0.025599
GDF15	WNT5A	-0.0989124	-0.136165	-0.0372526
GDF2	IFNA14	0.0756834	0.334855	0.259172
GDF2	IFNA16	0.0668095	0.323094	0.256285
GDF2	IFNA17	0.0835699	0.33567	0.2521
GDF2	IFNA4	0.0503633	0.320989	0.270626
GDF2	IFNA7	0.0651553	0.326701	0.261546
GDF2	IL10	0.0578641	0.258082	0.200218
GDF2	IL12B	0.0563237	0.218841	0.162517
GDF2	IL13	0.117759	0.222041	0.104282
GDF2	IL17A	0.0528029	0.250613	0.19781
GDF2	IL1F6	0.0668461	0.288036	0.22119
GDF2	IL22	0.067725	0.303694	0.235969
GDF2	IL4	0.065198	0.213037	0.147839
GDF2	IL9	0.0985083	0.255919	0.157411
GDF2	INHA	0.0981697	0.270592	0.172422
GDF2	NRG1	0.04227	0.214969	0.172699
GDF2	TNFSF12	-0.05792	-0.0969136	-0.0389936
GDF2	TNFSF9	0.0844612	0.312449	0.227988
GDF2	WNT5A	-0.0504371	-0.0929221	-0.042485
GDF3	IFNA10	0.132652	0.548383	0.415731
GDF3	IFNA13	0.14692	0.559677	0.412757
GDF3	IFNA14	0.101379	0.571733	0.470354
GDF3	IFNA16	0.102251	0.559355	0.457104
GDF3	IFNA17	0.135093	0.588046	0.452953
GDF3	IFNA21	0.0725378	0.40126	0.328722
GDF3	IFNA4	0.132057	0.585037	0.45298
GDF3	IFNA5	0.120945	0.568428	0.447483
GDF3	IFNA6	0.0636899	0.333329	0.269639
GDF3	IFNA7	0.140874	0.586641	0.445767
GDF3	IL10	0.0529433	0.402411	0.349468
GDF3	IL11	0.0551485	0.423156	0.368007
GDF3	IL12A	0.051658	0.380325	0.328667
GDF3	IL19	0.0774758	0.413906	0.33643
GDF3	IL1A	0.0777911	0.390737	0.312946
GDF3	IL1B	0.0473987	0.345509	0.29811
GDF3	IL1F6	0.0825655	0.506163	0.423598
GDF3	IL2	0.0673823	0.401441	0.334059
GDF3	IL21	0.0955203	0.508546	0.413026
GDF3	IL22	0.102623	0.524381	0.421758
GDF3	IL23A	0.108514	0.407156	0.298642
GDF3	IL3	0.0713728	0.356491	0.285118
GDF3	IL4	0.0938047	0.361144	0.267339
GDF3	IL9	0.0500543	0.351154	0.3011
GDF3	INHA	0.126028	0.444373	0.318345
GDF3	LEFTY1	0.067296	0.161395	0.094099
GDF3	NRG1	0.0394031	0.36115	0.321747
GDF3	PF4	0.173362	0.551832	0.37847
GDF3	PPBP	0.0402302	0.19685	0.15662
GDF3	TGFB1	0.0548249	0.248626	0.193801
GDF3	TNFSF18	0.0806849	0.523468	0.442783
GDF3	TNFSF8	0.142326	0.529576	0.38725
GDF3	TNFSF9	0.107994	0.517859	0.409865
GDF5	IFNA2	0.0561024	0.14423	0.0881276
GDF5	IFNA5	0.0515796	0.213559	0.161979
GDF5	IFNA6	0.0496794	0.163042	0.113363
GDF5	IL17A	0.0483263	0.175035	0.126709
GDF5	IL17B	0.0424632	0.0693489	0.0268857
GDF5	IL1F7	0.0888813	0.158278	0.0693967
GDF5	IL23A	0.0553775	0.168687	0.113309
GDF5	LEFTY2	0.0397932	0.0913257	0.0515325
GDF5	NRG1	0.0490409	0.166104	0.117063
GDF5	THPO	0.0417856	0.134289	0.0925034
GDF5	VEGFA	0.0880816	0.11886	0.0307784
GDF9	IFNA2	0.044267	0.0850825	0.0408155
GDF9	IFNA4	0.0434319	0.136697	0.0932651
GDF9	MIF	-0.0796101	-0.121716	-0.0421059
GDF9	TNFSF10	0.0926547	0.121016	0.0283613
GDF9	WNT5A	0.075587	0.108169	0.032582
GPI	GRN	0.0819549	0.171792	0.0898371
GPI	IL1A	-0.102295	-0.177906	-0.075611
GPI	IL32	0.102409	0.212036	0.109627
GPI	IL33	-0.047782	-0.216095	-0.168313
GPI	IL8	0.0848185	0.188822	0.104003
GPI	LASS1	0.0516771	0.0927721	0.041095
GPI	MIF	0.203535	0.291667	0.088132
GPI	MSTN	-0.048814	-0.100491	-0.051677
GPI	SLURP1	0.0680821	0.124668	0.0565859
GPI	SPP1	0.135399	0.228401	0.093002
GPI	THNSL2	-0.0458879	-0.1278	-0.0819121
GPI	TNFSF12	-0.0520475	-0.164791	-0.112743
GPI	TNFSF14	-0.0426873	-0.104901	-0.0622137
GPI	TXLNA	0.138354	0.206524	0.06817
GPI	VEGFA	0.212843	0.299782	0.086939
GREM1	IL13	-0.0465159	-0.111148	-0.0646321
GREM1	INHBA	0.233633	0.496816	0.263183
GREM1	KITLG	0.049924	0.137773	0.087849
GREM1	NAMPT	0.0477416	0.169156	0.121414
GREM1	SPP1	0.327851	0.42265	0.094799
GREM1	THNSL2	-0.0995297	-0.192116	-0.0925863
GREM1	TNFSF13	-0.038802	-0.117623	-0.078821
GREM1	TNFSF4	0.0932763	0.348705	0.255429
GREM1	WNT2	0.154316	0.415168	0.260852
GREM1	WNT5A	0.109176	0.229051	0.119875
GREM2	IL5	0.0779264	0.19563	0.117704
GREM2	INHBB	0.0514092	0.136647	0.0852378
GREM2	LIF	0.0439479	0.141373	0.0974251
GREM2	NRG1	0.0815809	0.22437	0.142789
GREM2	TGFB2	0.0669344	0.193027	0.126093
GREM2	WNT5A	0.0389722	0.116957	0.0779848
GREM2	WNT7A	0.0754791	0.189124	0.113645
GRN	HMGB1	-0.151637	-0.309166	-0.157529
GRN	IFNA17	0.0571295	0.287968	0.230839
GRN	IL10	0.103332	0.266537	0.163205
GRN	INHA	0.0565205	0.216757	0.160237
GRN	PF4	0.0623268	0.283229	0.220902
GRN	PPBP	0.0436565	0.147569	0.103913
GRN	SECTM1	0.207649	0.33223	0.124581
[truncated: 858 more rows]

## Sheet: BC_0.01_correlation
element 1	element 2	partcorr	correlation	correlation-partcorr
ADIPOQ	ANG1	0.127868	0.182397	0.054529
ADIPOQ	CCL14	0.330374	0.536726	0.206352
ADIPOQ	CCL3	0.0554388	0.185555	0.130116
ADIPOQ	CXCL12	0.11657	0.419436	0.302866
ADIPOQ	EFEMP1	0.145499	0.265654	0.120155
ADIPOQ	FGF2	0.0841012	0.181428	0.0973268
ADIPOQ	IL33	0.0766263	0.424246	0.34762
ADIPOQ	MIF	-0.0646809	-0.228315	-0.163634
AGT	CSF1	0.0743267	0.123382	0.0490553
AGT	IL3	0.0633341	0.107845	0.0445109
AGT	TGFB2	0.096259	0.131323	0.035064
AGT	THPO	0.0948101	0.135849	0.0410389
AGT	TXLNA	0.068876	0.103201	0.034325
AGT	WNT5A	0.0866543	0.118972	0.0323177
AIMP1	ANG1	-0.057952	-0.12712	-0.069168
AIMP1	BMP1	-0.0982502	-0.249888	-0.151638
AIMP1	BMP10	-0.0582214	-0.249977	-0.191756
AIMP1	BMP2	-0.0911933	-0.179674	-0.0884807
AIMP1	CCL1	-0.0650718	-0.173214	-0.108142
AIMP1	CCL11	-0.0611208	-0.192221	-0.1311
AIMP1	CCL14	-0.0734893	-0.193051	-0.119562
AIMP1	CCL22	-0.0845822	-0.183569	-0.0989868
AIMP1	CCL23	-0.058812	-0.198259	-0.139447
AIMP1	CD70	-0.0656058	-0.184898	-0.119292
AIMP1	CSF2	-0.0931112	-0.191607	-0.0984958
AIMP1	CSF3	-0.0928147	-0.19275	-0.0999353
AIMP1	EDN1	-0.0972264	-0.159323	-0.0620966
AIMP1	EGF	0.0863706	0.109756	0.0233854
AIMP1	FAM3C	0.205485	0.299108	0.093623
AIMP1	GREM2	-0.0618627	-0.15857	-0.0967073
AIMP1	IFNW1	-0.0700486	-0.170385	-0.100336
AIMP1	IL16	-0.0640758	-0.222627	-0.158551
AIMP1	IL1F6	-0.0588644	-0.231635	-0.172771
AIMP1	IL23A	-0.0851212	-0.213143	-0.128022
AIMP1	IL26	-0.0887794	-0.152062	-0.0632826
AIMP1	IL5	-0.0832554	-0.203611	-0.120356
AIMP1	KITLG	0.225376	0.277404	0.052028
AIMP1	LIF	-0.0880493	-0.166128	-0.0780787
AIMP1	PF4V1	-0.056624	-0.156984	-0.10036
AIMP1	PPBP	-0.0634131	-0.137961	-0.0745479
AIMP1	TGFB1	-0.0734931	-0.229301	-0.155808
AIMP1	TNFSF10	0.0773978	0.117389	0.0399912
AMBN	BMP10	0.0899156	0.457774	0.367858
AMBN	BMP15	0.118261	0.473799	0.355538
AMBN	BMP3	0.295861	0.51618	0.220319
AMBN	BMP7	0.0647843	0.306298	0.241514
AMBN	BMP8A	0.0811367	0.374591	0.293454
AMBN	BMP8B	0.116157	0.403606	0.287449
AMBN	CCL1	0.196973	0.398361	0.201388
AMBN	CCL11	0.126212	0.318681	0.192469
AMBN	CCL25	0.0665134	0.328937	0.262424
AMBN	CSF2	0.0585711	0.243108	0.184537
AMBN	CSF3	0.105929	0.314712	0.208783
AMBN	GDF11	0.0748599	0.214642	0.139782
AMBN	IFNA1	0.239497	0.431749	0.192252
AMBN	IFNA10	0.0555126	0.390138	0.334625
AMBN	IFNA13	0.153132	0.464245	0.311113
AMBN	IFNA2	0.176746	0.347109	0.170363
AMBN	IFNA21	0.0959397	0.341062	0.245122
AMBN	IFNA5	0.0755194	0.427432	0.351913
AMBN	IFNA6	0.129908	0.347455	0.217547
AMBN	IFNB1	0.158789	0.343631	0.184842
AMBN	IFNW1	0.0749801	0.261115	0.186135
AMBN	IL1F6	0.129516	0.456452	0.326936
AMBN	IL2	0.117145	0.401937	0.284792
AMBN	IL3	0.187406	0.399233	0.211827
AMBN	IL4	0.0858891	0.309456	0.223567
AMBN	LTA	0.0880217	0.300805	0.212783
AMBN	NRG1	0.0814067	0.3209	0.239493
AMBN	OSM	0.0707627	0.203705	0.132942
AMBN	TNFSF14	0.125951	0.283651	0.1577
AMBN	TNFSF8	0.0668172	0.389145	0.322328
AMELX	BMP15	0.067787	0.252766	0.184979
AMELX	CCL1	0.0720315	0.169816	0.0977845
AMELX	CSF2	0.0695875	0.163855	0.0942675
AMELX	IFNA16	0.0709083	0.252818	0.18191
AMELX	IL17A	0.0777008	0.218702	0.141001
AMELX	IL3	0.0574231	0.181197	0.123774
AMELX	MSTN	0.0633112	0.122094	0.0587828
AMELX	TNFSF15	0.055282	0.117189	0.061907
AMH	BMP2	-0.0566877	-0.089562	-0.0328743
AMH	BMP4	0.0569278	0.0706895	0.0137617
AMH	C5	0.124611	0.155531	0.03092
AMH	CSPG5	0.0549682	0.0748534	0.0198852
AMH	CXCL3	-0.0626101	-0.0988264	-0.0362163
AMH	LTA	0.0591632	0.101729	0.0425658
AMH	OSM	0.0774966	0.117531	0.0400344
ANG1	AREG	-0.0592551	-0.097913	-0.0386579
ANG1	BMP5	0.0802691	0.178973	0.0987039
ANG1	CRLF1	0.0568436	0.110738	0.0538944
ANG1	CSPG5	0.0575644	0.107933	0.0503686
ANG1	EDN1	0.133622	0.178398	0.044776
ANG1	GDF5	0.0731963	0.128634	0.0554377
ANG1	GPI	0.0705196	0.115747	0.0452274
ANG1	IL12A	0.0577427	0.180177	0.122434
ANG1	LASS1	0.0773494	0.122616	0.0452666
ANG1	LEFTY2	0.0689286	0.120231	0.0513024
ANG2	BMP15	-0.0745219	-0.218155	-0.143633
ANG2	CTGF	0.0940199	0.256644	0.162624
ANG2	GREM1	0.189131	0.34119	0.152059
ANG2	KITLG	0.123786	0.173478	0.049692
ANG2	NAMPT	0.0692414	0.148719	0.0794776
ANG2	PLGF	0.145329	0.221188	0.075859
ANG2	SECTM1	-0.0579821	-0.141872	-0.0838899
ANG2	SPP1	0.109305	0.264491	0.155186
ANG2	TGFB1	0.0589708	0.196108	0.137137
ANG2	VEGFA	0.124783	0.211603	0.08682
ANGPTL3	BTC	0.0703572	0.128294	0.0579368
ANGPTL3	CCL1	0.109318	0.241372	0.132054
ANGPTL3	CCL27	0.0944558	0.206181	0.111725
ANGPTL3	CD70	0.0698826	0.201485	0.131602
ANGPTL3	CSF2	0.0905251	0.215426	0.124901
ANGPTL3	CSF3	0.103678	0.226258	0.12258
ANGPTL3	FAM3C	-0.058599	-0.179787	-0.121188
ANGPTL3	IFNA21	0.0603451	0.225586	0.165241
ANGPTL3	IFNA8	0.063738	0.144963	0.081225
ANGPTL3	IFNB1	0.0577687	0.188569	0.1308
ANGPTL3	IFNW1	0.0954747	0.215776	0.120301
ANGPTL3	IL12B	0.123578	0.252184	0.128606
ANGPTL3	IL17A	0.104179	0.265511	0.161332
ANGPTL3	IL1F6	0.172438	0.32698	0.154542
ANGPTL3	IL1F7	0.0980456	0.195939	0.0978934
ANGPTL3	IL2	0.0741506	0.23141	0.157259
ANGPTL3	IL25	0.0586968	0.176171	0.117474
ANGPTL3	IL26	0.0638573	0.140473	0.0766157
ANGPTL3	IL3	0.0563609	0.220897	0.164536
ANGPTL3	IL4	0.0593169	0.20505	0.145733
ANGPTL3	IL5	0.0644296	0.20931	0.14488
ANGPTL3	LTA	0.0698436	0.203612	0.133768
ANGPTL3	MSTN	0.0551159	0.131723	0.0766071
ANGPTL3	OSM	0.0880934	0.163454	0.0753606
AREG	BMP2	-0.0599603	-0.10966	-0.0496997
AREG	BTC	0.0650093	0.0821651	0.0171558
AREG	CSF1	-0.0657051	-0.132758	-0.0670529
AREG	DKK1	0.0965033	0.112356	0.0158527
AREG	GPI	-0.0666813	-0.10861	-0.0419287
AREG	IL24	0.104446	0.115414	0.010968
AREG	SECTM1	-0.0712151	-0.135322	-0.0641069
ARTN	BDNF	0.0981971	0.185055	0.0868579
ARTN	BMP15	0.0763949	0.210573	0.134178
ARTN	BMP7	0.0626585	0.173589	0.110931
ARTN	CD320	0.150617	0.200158	0.049541
ARTN	CKLF	-0.078586	-0.159228	-0.080642
ARTN	CXCL5	0.0775729	0.124617	0.0470441
ARTN	GDF15	0.14241	0.194935	0.052525
ARTN	GDF3	0.0633182	0.185015	0.121697
ARTN	IL33	-0.0574441	-0.131828	-0.0743839
ARTN	NAMPT	-0.0927679	-0.151984	-0.0592161
ARTN	SECTM1	0.139425	0.217336	0.077911
ARTN	THNSL2	0.113453	0.17356	0.060107
ARTN	THPO	0.0708523	0.164429	0.0935767
ARTN	TNFSF10	-0.175631	-0.217108	-0.041477
ARTN	TNFSF15	0.0698963	0.11888	0.0489837
ARTN	WNT5A	-0.0612639	-0.12553	-0.0642661
BDNF	BMP15	0.0846881	0.403795	0.319107
BDNF	BMP7	0.0856636	0.296984	0.21132
BDNF	CCL25	0.059707	0.278057	0.21835
BDNF	CER1	0.0907027	0.412466	0.321763
BDNF	CXCL6	0.0682701	0.192957	0.124687
BDNF	IFNA14	0.10237	0.41624	0.31387
BDNF	IFNA7	0.0893853	0.406963	0.317578
BDNF	IL18	-0.0656212	-0.13178	-0.0661588
BDNF	IL1F6	0.055328	0.345428	0.2901
BDNF	IL9	0.0574361	0.264238	0.206802
BMP1	BMP10	0.0867569	0.392315	0.305558
BMP1	BMP8A	0.150582	0.426025	0.275443
BMP1	CCL22	0.06931	0.200653	0.131343
BMP1	CLEC11A	0.264614	0.533424	0.26881
BMP1	CTGF	0.0551134	0.396457	0.341344
BMP1	CXCL12	0.0974841	0.34153	0.244046
BMP1	GRN	0.0902127	0.351667	0.261454
BMP1	HMGB1	-0.056306	-0.205762	-0.149456
BMP1	IFNA13	0.0834174	0.36422	0.280803
BMP1	IL11	0.0599967	0.302154	0.242157
BMP1	INHBA	0.322909	0.579556	0.256647
BMP1	LIF	0.0627347	0.207479	0.144744
BMP1	NRG1	0.0704722	0.303051	0.232579
BMP1	PF4	0.0849963	0.361478	0.276482
BMP1	TGFB1	0.369025	0.540053	0.171028
BMP1	TGFB2	0.12002	0.303102	0.183082
BMP1	TNFSF4	0.169596	0.500636	0.33104
BMP1	TNFSF9	0.140719	0.411808	0.271089
BMP1	TXLNA	0.0976851	0.274421	0.176736
BMP1	WNT2	0.119007	0.467176	0.348169
BMP1	WNT5A	0.0609192	0.21391	0.152991
BMP10	BMP15	0.333954	0.784351	0.450397
BMP10	BMP3	0.101261	0.509849	0.408588
BMP10	BMP5	0.104767	0.453635	0.348868
BMP10	BMP6	0.151377	0.570629	0.419252
BMP10	BMP7	0.0863157	0.477044	0.390728
BMP10	BMP8A	0.18854	0.569645	0.381105
BMP10	BMP8B	0.136911	0.576786	0.439875
BMP10	CCL16	0.145221	0.554559	0.409338
BMP10	CCL23	0.0860733	0.442995	0.356922
BMP10	CCL24	0.0607508	0.302606	0.241855
BMP10	CCL25	0.152467	0.513703	0.361236
BMP10	CER1	0.262136	0.775744	0.513608
BMP10	CMTM6	-0.0633323	-0.313914	-0.250582
BMP10	CNTF	0.220218	0.700062	0.479844
BMP10	CSF1	0.0582363	0.362186	0.30395
BMP10	CTF1	0.0956314	0.454037	0.358406
BMP10	CX3CL1	0.0727816	0.285525	0.212743
BMP10	FASLG	0.207056	0.675383	0.468327
BMP10	GDF10	0.225721	0.654654	0.428933
BMP10	GDF11	0.0672443	0.283091	0.215847
BMP10	GDF3	0.174074	0.600574	0.4265
BMP10	IFNA1	0.08654	0.387896	0.301356
BMP10	IFNA10	0.188064	0.678363	0.490299
BMP10	IFNA13	0.279575	0.72074	0.441165
BMP10	IFNA14	0.156951	0.721768	0.564817
BMP10	IFNA16	0.136031	0.699714	0.563683
BMP10	IFNA17	0.255036	0.761222	0.506186
BMP10	IFNA21	0.0599095	0.481402	0.421492
BMP10	IFNA4	0.222809	0.73683	0.514021
BMP10	IFNA5	0.246873	0.731455	0.484582
BMP10	IFNA6	0.0900716	0.414895	0.324823
BMP10	IFNA7	0.172013	0.725082	0.553069
BMP10	IL10	0.110619	0.521387	0.410768
BMP10	IL11	0.149013	0.567317	0.418304
BMP10	IL12A	0.131994	0.503479	0.371485
BMP10	IL17A	0.0907904	0.529487	0.438697
BMP10	IL19	0.0953984	0.514188	0.41879
BMP10	IL1A	0.0840097	0.473909	0.389899
BMP10	IL1B	0.127525	0.466136	0.338611
BMP10	IL1F5	0.0552241	0.380101	0.324877
BMP10	IL1F6	0.0815812	0.620925	0.539344
BMP10	IL2	0.0985251	0.503573	0.405048
BMP10	IL21	0.227773	0.671018	0.443245
BMP10	IL22	0.205204	0.677163	0.471959
BMP10	IL23A	0.138767	0.498941	0.360174
BMP10	IL25	0.0932653	0.380923	0.287658
BMP10	IL3	0.105331	0.44278	0.337449
BMP10	IL4	0.0742568	0.415349	0.341092
BMP10	IL5	0.0958201	0.418072	0.322252
BMP10	IL9	0.0854667	0.451086	0.365619
BMP10	INHA	0.183396	0.542824	0.359428
BMP10	NRG1	0.139163	0.490815	0.351652
BMP10	PF4	0.234128	0.677442	0.443314
BMP10	SECTM1	0.115046	0.330153	0.215107
BMP10	THPO	0.101777	0.399811	0.298034
BMP10	TNFSF18	0.221859	0.704996	0.483137
BMP10	TNFSF4	0.0904784	0.416746	0.326268
BMP10	TNFSF8	0.202348	0.66473	0.462382
BMP10	TNFSF9	0.18623	0.661306	0.475076
BMP10	WNT1	0.137484	0.494605	0.357121
BMP10	WNT7A	0.142002	0.420316	0.278314
BMP15	BMP3	0.163267	0.543899	0.380632
BMP15	BMP5	0.0684928	0.446571	0.378078
BMP15	BMP6	0.142925	0.572023	0.429098
BMP15	BMP7	0.144428	0.499398	0.35497
BMP15	BMP8A	0.121221	0.553592	0.432371
BMP15	BMP8B	0.194724	0.602498	0.407774
BMP15	C5	0.122625	0.34323	0.220605
BMP15	CCL16	0.083498	0.53687	0.453372
BMP15	CCL25	0.137387	0.515498	0.378111
BMP15	CER1	0.34285	0.798706	0.455856
BMP15	CKLF	-0.062236	-0.292588	-0.230352
BMP15	CLCF1	0.0907218	0.258727	0.168005
BMP15	CMTM6	-0.0816741	-0.322373	-0.240699
BMP15	CNTF	0.148889	0.686138	0.537249
BMP15	CTF1	0.0801836	0.45415	0.373966
BMP15	FAM3C	-0.124883	-0.362903	-0.23802
BMP15	FASLG	0.182732	0.673501	0.490769
BMP15	GDF10	0.155218	0.639788	0.48457
BMP15	GDF11	0.0597499	0.28014	0.22039
BMP15	GDF3	0.183091	0.610135	0.427044
BMP15	IFNA1	0.0788108	0.401258	0.322447
BMP15	IFNA10	0.159987	0.676547	0.51656
BMP15	IFNA13	0.225887	0.713103	0.487216
BMP15	IFNA14	0.208584	0.750849	0.542265
BMP15	IFNA16	0.169736	0.721024	0.551288
BMP15	IFNA17	0.247725	0.771294	0.523569
BMP15	IFNA21	0.101161	0.510019	0.408858
BMP15	IFNA4	0.206099	0.744019	0.53792
BMP15	IFNA5	0.230916	0.735798	0.504882
BMP15	IFNA6	0.0697441	0.422089	0.352345
BMP15	IFNA7	0.202915	0.74188	0.538965
BMP15	IFNW1	0.11232	0.3639	0.25158
BMP15	IL11	0.166286	0.580069	0.413783
BMP15	IL12A	0.0930665	0.497948	0.404882
BMP15	IL17A	0.152121	0.554592	0.402471
BMP15	IL19	0.132792	0.534485	0.401693
BMP15	IL1A	0.137847	0.495698	0.357851
BMP15	IL1B	0.114264	0.459265	0.345001
BMP15	IL1F6	0.284339	0.691938	0.407599
BMP15	IL2	0.180834	0.535592	0.354758
BMP15	IL21	0.161603	0.65657	0.494967
BMP15	IL22	0.153135	0.666867	0.513732
BMP15	IL23A	0.0997856	0.490109	0.390323
BMP15	IL25	0.0751723	0.377709	0.302537
BMP15	IL4	0.117643	0.436306	0.318663
BMP15	IL5	0.0977952	0.428384	0.330589
BMP15	INHA	0.0952533	0.520859	0.425606
BMP15	LTA	0.0776623	0.385329	0.307667
BMP15	NRG1	0.104147	0.485076	0.380929
BMP15	PF4	0.153368	0.660345	0.506977
BMP15	PF4V1	0.060266	0.367966	0.3077
BMP15	PPBP	0.0573814	0.243322	0.185941
BMP15	THNSL2	0.0704816	0.222103	0.151621
BMP15	THPO	0.0735239	0.392453	0.318929
BMP15	TNFSF18	0.252381	0.717087	0.464706
BMP15	TNFSF8	0.189077	0.667807	0.47873
BMP15	TNFSF9	0.134473	0.652174	0.517701
BMP15	WNT1	0.154933	0.505689	0.350756
BMP15	WNT7A	0.07963	0.402467	0.322837
BMP2	BMP5	0.0690743	0.21954	0.150466
BMP2	BMP6	0.191409	0.344181	0.152772
BMP2	BMP7	0.084815	0.240986	0.156171
BMP2	BTC	0.0643154	0.117924	0.0536086
BMP2	CCL13	0.0911389	0.221421	0.130282
BMP2	CD70	0.0741509	0.198106	0.123955
BMP2	CRLF1	0.0757933	0.134338	0.0585447
BMP2	CTF1	0.0548318	0.197291	0.142459
BMP2	CX3CL1	0.171628	0.312576	0.140948
BMP2	CXCL3	0.0719582	0.223131	0.151173
BMP2	CXCL5	0.216335	0.327064	0.110729
BMP2	DKK1	0.0552536	0.10358	0.0483264
BMP2	EDN1	0.0749753	0.190681	0.115706
BMP2	FGF2	0.147444	0.203725	0.056281
BMP2	GDF11	0.0758188	0.167629	0.0918102
BMP2	IFNA7	0.0717578	0.285291	0.213533
BMP2	IL10	0.0629349	0.22958	0.166645
BMP2	IL23A	0.0990058	0.24488	0.145874
BMP2	IL5	0.0592542	0.191031	0.131777
BMP2	IL6	0.130003	0.289902	0.159899
BMP2	IL7	0.114752	0.206508	0.091756
BMP2	LEFTY2	0.0688667	0.141289	0.0724223
BMP2	LIF	0.138406	0.267993	0.129587
BMP2	NRG1	0.0697975	0.231423	0.161626
BMP2	PPBP	0.0847991	0.183469	0.0986699
BMP2	TNF	0.0766433	0.239808	0.163165
BMP2	VEGFA	0.0646141	0.114517	0.0499029
BMP2	WNT7A	0.0803813	0.220883	0.140502
BMP3	BMP8A	0.168256	0.447758	0.279502
BMP3	BMP8B	0.119239	0.440968	0.321729
BMP3	CCL1	0.17739	0.403982	0.226592
BMP3	CCL25	0.108097	0.38436	0.276263
BMP3	CSF2	0.0555218	0.27013	0.214608
BMP3	CSF3	0.194122	0.377167	0.183045
BMP3	CXCL3	0.0575913	0.162784	0.105193
BMP3	FAM3C	-0.0833502	-0.289059	-0.205709
BMP3	GDF10	0.0748131	0.429233	0.35442
BMP3	GDF5	0.126008	0.239088	0.11308
BMP3	IFNA1	0.132454	0.392392	0.259938
BMP3	IFNA13	0.120094	0.494764	0.37467
BMP3	IFNA2	0.134315	0.332498	0.198183
BMP3	IFNA6	0.113778	0.362471	0.248693
BMP3	IFNB1	0.136003	0.347033	0.21103
BMP3	IFNW1	0.0622727	0.278938	0.216665
BMP3	IL11	0.0615893	0.382155	0.320566
BMP3	IL1F6	0.186365	0.522798	0.336433
BMP3	IL2	0.215242	0.480724	0.265482
BMP3	IL25	0.0859908	0.298972	0.212981
BMP3	IL3	0.0949246	0.375467	0.280542
BMP3	IL4	0.0881236	0.335672	0.247548
BMP3	INHA	0.0654081	0.364736	0.299328
BMP3	LTA	0.0896939	0.317143	0.227449
BMP3	NRG1	0.0747089	0.345962	0.271253
BMP3	OSM	0.0573625	0.190284	0.132921
BMP3	PF4V1	0.101453	0.3056	0.204147
BMP3	TNFSF14	0.0766107	0.270718	0.194107
BMP3	TNFSF8	0.0620215	0.430123	0.368102
BMP3	WNT1	0.147186	0.401203	0.254017
BMP3	WNT5A	-0.0612758	-0.117704	-0.0564282
BMP4	CLEC11A	0.0697817	0.112106	0.0423243
BMP4	GPI	0.0869751	0.100261	0.0132859
BMP4	IL13	0.0765129	0.100135	0.0236221
BMP4	TNFSF10	0.122353	0.139314	0.016961
BMP5	BMP6	0.0839723	0.363974	0.280002
BMP5	BMP7	0.0824546	0.322297	0.239842
BMP5	CCL16	0.0830173	0.35172	0.268703
BMP5	CCL23	0.0690429	0.294182	0.225139
BMP5	CER1	0.0802235	0.457716	0.377493
BMP5	CNTF	0.0830192	0.427289	0.34427
BMP5	FASLG	0.0692939	0.403237	0.333943
BMP5	GDF11	0.0635177	0.20004	0.136522
BMP5	IFNA14	0.128955	0.476788	0.347833
BMP5	IFNA16	0.0703534	0.44405	0.373697
BMP5	IFNA17	0.0857818	0.461268	0.375486
BMP5	IFNA4	0.0780926	0.45342	0.375327
BMP5	IFNA5	0.10517	0.453858	0.348688
BMP5	IFNA7	0.0988811	0.468233	0.369352
BMP5	IL10	0.0606846	0.33957	0.278885
BMP5	IL17A	0.067429	0.344526	0.277097
BMP5	IL19	0.0581739	0.324459	0.266285
BMP5	IL1F6	0.0564428	0.384086	0.327643
BMP5	IL21	0.0692446	0.395217	0.325972
BMP5	IL22	0.101441	0.429352	0.327911
BMP5	IL23A	0.0696133	0.31082	0.241207
BMP5	LASS1	0.0780997	0.156682	0.0785823
BMP5	PF4	0.0653629	0.395085	0.329722
BMP5	TNFSF9	0.0798227	0.409927	0.330104
BMP6	CCL23	0.0944672	0.376112	0.281645
BMP6	CCL24	0.0776423	0.261738	0.184096
BMP6	CER1	0.130899	0.574336	0.443437
BMP6	CMTM6	-0.0767249	-0.265647	-0.188922
BMP6	CNTF	0.127218	0.534193	0.406975
BMP6	CX3CL1	0.0985726	0.283377	0.184804
BMP6	FASLG	0.117957	0.512421	0.394464
BMP6	GDF10	0.14499	0.508311	0.363321
BMP6	GDF3	0.0694648	0.431757	0.362292
BMP6	IFNA10	0.0770282	0.49475	0.417722
BMP6	IFNA14	0.136352	0.564811	0.428459
BMP6	IFNA17	0.159854	0.58068	0.420826
BMP6	IFNA4	0.0754181	0.533107	0.457689
BMP6	IFNA7	0.0912697	0.540677	0.449407
BMP6	IL10	0.0679948	0.403078	0.335083
BMP6	IL12A	0.0719871	0.384125	0.312138
BMP6	IL19	0.0667934	0.390358	0.323565
BMP6	IL1B	0.0897604	0.386084	0.296324
BMP6	IL21	0.0743975	0.480327	0.405929
BMP6	IL22	0.116564	0.513111	0.396547
BMP6	IL23A	0.0752025	0.373387	0.298185
BMP6	IL6	0.0930082	0.339009	0.246001
BMP6	PF4	0.118843	0.50864	0.389797
BMP6	SECTM1	0.109105	0.293153	0.184048
BMP6	TNFSF18	0.16472	0.548778	0.384058
BMP6	TNFSF8	0.121	0.503618	0.382618
BMP6	TNFSF9	0.0864922	0.492981	0.406489
BMP7	BMP8A	0.101945	0.38499	0.283045
BMP7	BMP8B	0.105363	0.40173	0.296367
BMP7	CER1	0.082967	0.486969	0.404002
BMP7	CLEC11A	0.0785114	0.226444	0.147933
BMP7	CMTM6	-0.0947358	-0.257689	-0.162953
BMP7	CSPG5	0.068799	0.152872	0.084073
BMP7	CX3CL1	0.078089	0.227202	0.149113
BMP7	FASLG	0.101514	0.452988	0.351474
BMP7	GDF11	0.130996	0.270167	0.139171
BMP7	GDF2	0.0939361	0.260987	0.167051
BMP7	IFNA14	0.0626698	0.474225	0.411555
BMP7	IFNA17	0.12203	0.498339	0.376309
BMP7	IFNA7	0.140992	0.496381	0.355389
BMP7	IL11	0.0576651	0.355381	0.297716
BMP7	IL1F6	0.0874384	0.433745	0.346307
BMP7	IL23A	0.0805346	0.337955	0.25742
BMP7	IL5	0.0645052	0.289278	0.224773
BMP7	INHA	0.135664	0.392405	0.256741
BMP7	LASS1	0.0913695	0.180832	0.0894625
BMP7	LIF	0.0725006	0.176459	0.103958
BMP7	NRG1	0.0741412	0.330388	0.256247
BMP7	TNF	0.100155	0.322218	0.222063
BMP7	TNFSF15	0.0585405	0.178643	0.120103
BMP7	TNFSF8	0.063324	0.414618	0.351294
BMP7	TNFSF9	0.144141	0.471098	0.326957
BMP8A	BMP8B	0.179413	0.484575	0.305162
BMP8A	CCL1	0.103605	0.322595	0.21899
BMP8A	CCL11	0.0777846	0.334953	0.257168
BMP8A	CCL25	0.100755	0.392881	0.292126
BMP8A	CCL27	0.0632108	0.288986	0.225775
BMP8A	CER1	0.136271	0.555097	0.418826
BMP8A	FAM3C	-0.055933	-0.26214	-0.206207
BMP8A	FASLG	0.0867498	0.477652	0.390902
BMP8A	GDF10	0.0650118	0.449578	0.384566
BMP8A	GDF11	0.0893163	0.252467	0.163151
BMP8A	GDF3	0.0818374	0.431188	0.349351
BMP8A	IFNA1	0.0551059	0.301791	0.246685
BMP8A	IFNA13	0.111042	0.509675	0.398633
BMP8A	IFNA14	0.0654324	0.509144	0.443712
BMP8A	IFNA16	0.0765754	0.502866	0.426291
BMP8A	IFNA17	0.0995485	0.537257	0.437709
BMP8A	IFNA4	0.0767594	0.515484	0.438725
BMP8A	IFNA5	0.113841	0.523935	0.410094
BMP8A	IFNA6	0.133746	0.372875	0.239129
BMP8A	IFNA7	0.0983253	0.521329	0.423004
BMP8A	IFNB1	0.0732838	0.272972	0.199688
BMP8A	IL11	0.131705	0.444955	0.31325
BMP8A	IL1A	0.0626675	0.347654	0.284986
BMP8A	IL1F6	0.133789	0.492968	0.359179
BMP8A	IL2	0.102175	0.40365	0.301475
BMP8A	IL4	0.0703787	0.321927	0.251548
BMP8A	LTA	0.0724574	0.292144	0.219687
BMP8A	NRG1	0.0678138	0.360826	0.293012
BMP8A	PF4V1	0.0707825	0.289729	0.218946
BMP8A	PPBP	0.100512	0.239846	0.139334
BMP8A	TNFSF8	0.1271	0.494676	0.367576
BMP8A	TNFSF9	0.156352	0.51504	0.358688
BMP8A	WNT1	0.0887311	0.374907	0.286176
BMP8B	CCL1	0.0846532	0.316026	0.231373
BMP8B	CCL11	0.0602211	0.307419	0.247198
BMP8B	CCL23	0.0702088	0.342393	0.272184
BMP8B	CCL25	0.101013	0.407413	0.3064
BMP8B	CER1	0.134528	0.58701	0.452482
BMP8B	CNTF	0.0777487	0.509641	0.431892
BMP8B	CSPG5	0.0565254	0.157577	0.101052
BMP8B	FASLG	0.0626688	0.486621	0.423952
BMP8B	GDF10	0.0622734	0.462236	0.399963
BMP8B	GDF11	0.0937799	0.259442	0.165662
BMP8B	GDF2	0.0701752	0.268029	0.197854
BMP8B	GDF3	0.0981151	0.459528	0.361413
BMP8B	IFNA1	0.0892862	0.340171	0.250885
BMP8B	IFNA10	0.0696238	0.499332	0.429708
BMP8B	IFNA13	0.138111	0.54351	0.405399
BMP8B	IFNA16	0.1416	0.562184	0.420584
BMP8B	IFNA17	0.133959	0.576739	0.44278
BMP8B	IFNA2	0.0727977	0.253084	0.180286
BMP8B	IFNA21	0.114454	0.427364	0.31291
BMP8B	IFNA4	0.0885282	0.551531	0.463003
BMP8B	IFNA5	0.128725	0.558986	0.430261
BMP8B	IFNA6	0.0883104	0.358515	0.270205
BMP8B	IFNA7	0.104573	0.558388	0.453815
BMP8B	IFNB1	0.0664884	0.279347	0.212859
BMP8B	IL11	0.0717533	0.425784	0.354031
BMP8B	IL12A	0.0606253	0.374801	0.314176
BMP8B	IL13	0.0808739	0.269967	0.189093
BMP8B	IL17A	0.07265	0.420041	0.347391
BMP8B	IL19	0.076493	0.406645	0.330152
BMP8B	IL1F6	0.173138	0.551906	0.378768
BMP8B	IL2	0.115184	0.430336	0.315152
BMP8B	IL21	0.0766633	0.483865	0.407202
BMP8B	IL22	0.0781178	0.494827	0.416709
BMP8B	IL23A	0.0595858	0.368979	0.309393
BMP8B	IL25	0.0627235	0.301856	0.239132
BMP8B	IL3	0.170003	0.431505	0.261502
BMP8B	IL4	0.0651829	0.340401	0.275218
BMP8B	IL9	0.0805347	0.365049	0.284514
BMP8B	INHA	0.0815313	0.406576	0.325045
BMP8B	PF4V1	0.0720413	0.309985	0.237944
BMP8B	THPO	0.0715271	0.315187	0.24366
BMP8B	TNFSF8	0.056736	0.47634	0.419604
BMP8B	TNFSF9	0.106574	0.505089	0.398515
BMP8B	WNT1	0.0645831	0.373947	0.309364
BMP8B	WNT7A	0.0576962	0.311355	0.253659
BTC	CCL1	0.0694671	0.138005	0.0685379
BTC	CECR1	-0.0785882	-0.128539	-0.0499508
BTC	CRLF1	0.107897	0.132933	0.025036
BTC	CXCL12	-0.0783339	-0.132136	-0.0538021
BTC	HMGB1	0.0690321	0.111783	0.0427509
BTC	IFNA2	0.0633513	0.124561	0.0612097
BTC	IFNA8	0.106437	0.146564	0.040127
BTC	IFNW1	0.0841296	0.141969	0.0578394
BTC	IL1F6	0.0703704	0.154341	0.0839706
BTC	IL26	0.0938067	0.133507	0.0397003
BTC	IL8	0.0777196	0.12942	0.0517004
BTC	LIF	0.0574979	0.114847	0.0573491
C5	CCL25	0.0619374	0.244741	0.182804
C5	CKLF	-0.0679592	-0.201454	-0.133495
C5	CTF1	0.0742918	0.242394	0.168102
C5	FGF2	0.056126	0.119407	0.063281
C5	GPI	-0.125519	-0.201499	-0.07598
C5	IFNA10	0.125942	0.340247	0.214305
C5	IL11	0.0604343	0.261452	0.201018
C5	IL1A	0.10211	0.275979	0.173869
C5	IL22	0.0552821	0.304605	0.249323
C5	IL9	0.0553482	0.223803	0.168455
C5	NDP	0.0668914	0.0922381	0.0253467
C5	THNSL2	0.163107	0.26205	0.098943
C5	TNFSF12	0.0648417	0.160353	0.0955113
CCL1	CCL11	0.0931552	0.252286	0.159131
CCL1	CCL17	0.0907272	0.158865	0.0681378
CCL1	CCL24	0.100544	0.213572	0.113028
CCL1	CCL25	0.0750998	0.276476	0.201376
CCL1	CSF2	0.0693711	0.227463	0.158092
CCL1	CSF3	0.150639	0.312892	0.162253
CCL1	IFNA1	0.110214	0.312128	0.201914
CCL1	IFNA16	0.0793985	0.353871	0.274473
CCL1	IFNA2	0.146741	0.303562	0.156821
CCL1	IFNA5	0.076923	0.346577	0.269654
CCL1	IFNA6	0.101259	0.290576	0.189317
CCL1	IFNB1	0.150148	0.308759	0.158611
CCL1	IFNW1	0.0696407	0.222998	0.153357
CCL1	IL17A	0.05606	0.269987	0.213927
CCL1	IL1F6	0.13248	0.383871	0.251391
CCL1	IL1F7	0.137202	0.248857	0.111655
CCL1	IL2	0.131553	0.351392	0.219839
CCL1	IL25	0.100567	0.254969	0.154402
CCL1	IL3	0.135892	0.336327	0.200435
CCL1	IL4	0.12839	0.297664	0.169274
CCL1	LTA	0.114262	0.278064	0.163802
CCL1	MSTN	0.0551552	0.14865	0.0934948
CCL1	OSM	0.135337	0.237022	0.101685
CCL1	PPBP	0.084374	0.184939	0.100565
CCL1	TNFSF14	0.0799322	0.229721	0.149789
CCL1	WNT7A	0.0853674	0.233117	0.14775
CCL11	CCL13	0.0725611	0.280578	0.208017
CCL11	CECR1	0.116648	0.311789	0.195141
CCL11	CXCL9	0.058	0.309186	0.251186
CCL11	FASLG	0.0947631	0.433434	0.338671
CCL11	IFNA13	0.111608	0.379993	0.268385
CCL11	IFNA6	0.0616339	0.25279	0.191156
CCL11	IFNB1	0.0721955	0.216217	0.144021
CCL11	IL4	0.0630446	0.24143	0.178385
CCL11	NRG1	0.0623021	0.277767	0.215465
CCL11	PPBP	0.0774275	0.191174	0.113747
CCL11	TNFSF14	0.105585	0.27722	0.171635
CCL11	TNFSF15	0.079905	0.176771	0.096866
CCL11	TNFSF4	0.111703	0.389305	0.277602
CCL11	TNFSF8	0.0869538	0.369218	0.282264
CCL11	WNT2	0.224544	0.40415	0.179606
CCL13	CCL17	0.194573	0.295227	0.100654
CCL13	CCL18	0.543943	0.639112	0.095169
CCL13	CCL22	0.0569272	0.234856	0.177929
CCL13	CCL23	0.121124	0.348249	0.227125
CCL13	CCL4	0.0686126	0.36004	0.291427
CCL13	CCL5	0.0628138	0.36787	0.305056
CCL13	CCL8	0.103227	0.357944	0.254717
CCL13	CSF2	0.0575083	0.189372	0.131864
CCL13	CX3CL1	0.106178	0.261376	0.155198
CCL13	CXCL3	0.0805177	0.202242	0.121724
CCL13	FASLG	0.0576687	0.411508	0.353839
CCL13	IFNG	0.126244	0.465929	0.339685
CCL13	SLURP1	0.0717043	0.112029	0.0403247
CCL14	CCL23	0.0614401	0.349447	0.288007
CCL14	CKLF	-0.0653355	-0.207721	-0.142385
CCL14	CXCL12	0.279963	0.589889	0.309926
CCL14	FGF2	0.077528	0.192407	0.114879
CCL14	FLT3LG	0.0580703	0.298683	0.240613
CCL14	GDF10	0.256153	0.462471	0.206318
CCL14	GREM2	0.128736	0.361201	0.232465
CCL14	IL33	0.398535	0.642195	0.24366
CCL14	IL6	0.223235	0.422157	0.198922
CCL14	INHBB	0.100591	0.188968	0.088377
CCL14	PLGF	0.0561452	0.16035	0.104205
CCL14	SPP1	-0.127904	-0.283026	-0.155122
CCL14	TNFSF12	0.115086	0.333631	0.218545
CCL14	VEGFA	-0.0601143	-0.249176	-0.189062
CCL16	CER1	0.16252	0.567382	0.404862
CCL16	CNTF	0.0694355	0.488673	0.419237
CCL16	CTF1	0.0578029	0.342024	0.284221
CCL16	FASLG	0.0624954	0.463463	0.400968
CCL16	GDF10	0.0656522	0.454188	0.388536
CCL16	IFNA13	0.128361	0.520934	0.392573
CCL16	IFNA14	0.0799902	0.535229	0.455239
CCL16	IFNA16	0.0981721	0.535005	0.436833
CCL16	IFNA4	0.160672	0.563198	0.402526
CCL16	IFNA7	0.0973872	0.543888	0.446501
CCL16	IL10	0.0718888	0.390908	0.319019
CCL16	IL1A	0.0639515	0.359134	0.295183
CCL16	IL1F6	0.0694437	0.460202	0.390758
CCL16	IL21	0.0561203	0.462268	0.406148
CCL16	IL25	0.068867	0.295766	0.226899
CCL16	IL5	0.108401	0.346194	0.237793
CCL16	PF4	0.055936	0.463515	0.407579
CCL16	WNT1	0.0579441	0.347192	0.289248
CCL16	WNT7A	0.0549337	0.299028	0.244094
CCL17	CCL22	0.192036	0.307575	0.115539
CCL17	CCL24	0.0887465	0.171935	0.0831885
CCL17	CD40LG	0.0550995	0.223478	0.168378
CCL17	CKLF	0.0599127	0.117201	0.0572883
CCL17	EBI3	0.132022	0.267047	0.135025
CCL17	IL24	0.0552959	0.0662628	0.0109669
CCL17	LTB	0.118618	0.288253	0.169635
CCL17	TNFSF14	0.0593678	0.1958	0.136432
CCL18	CECR1	0.0686443	0.294084	0.22544
CCL18	CXCL14	-0.0734226	-0.135138	-0.0617154
CCL18	CXCL9	0.166887	0.410269	0.243382
CCL18	GPI	0.10378	0.188137	0.084357
CCL18	GRN	0.0636489	0.230145	0.166496
CCL18	IL32	0.0660601	0.296509	0.230449
CCL18	IL8	0.101391	0.222086	0.120695
CCL18	THNSL2	-0.0985106	-0.204637	-0.106126
CCL19	CCL5	0.0868415	0.45882	0.371978
CCL19	CD40LG	0.222283	0.573465	0.351182
CCL19	CXCL9	0.0798977	0.473659	0.393761
CCL19	EBI3	0.1543	0.502532	0.348232
CCL19	FLT3LG	0.11633	0.552649	0.436319
CCL19	IL16	0.347128	0.682416	0.335288
CCL19	IL33	0.230117	0.426602	0.196485
CCL19	LTB	0.162016	0.606116	0.4441
CCL19	XCL1	0.149597	0.528957	0.37936
CCL2	CCL25	-0.0552621	-0.13523	-0.0799679
CCL2	CCL4	0.104845	0.415432	0.310587
CCL2	CCL7	0.129393	0.454514	0.325121
CCL2	CCL8	0.307764	0.57891	0.271146
CCL2	CRLF1	0.060223	0.149982	0.089759
CCL2	CXCL1	0.0688467	0.239193	0.170346
CCL2	CXCL3	0.100883	0.242192	0.141309
CCL2	CXCL5	0.0625478	0.222003	0.159455
CCL2	IL32	0.162685	0.42216	0.259475
CCL2	IL6	0.275786	0.41061	0.134824
CCL2	OSM	0.0574823	0.0951599	0.0376776
CCL2	THNSL2	-0.0949549	-0.222043	-0.127088
CCL2	TNFRSF11B	0.125923	0.202513	0.07659
CCL20	CXCL1	0.0942721	0.377931	0.283659
CCL20	CXCL5	0.199512	0.370784	0.171272
CCL20	HMGB1	0.071956	0.108885	0.036929
CCL20	IL1F9	0.207954	0.371862	0.163908
CCL20	IL8	0.171666	0.36986	0.198194
CCL20	LIF	0.15992	0.276166	0.116246
CCL20	TNF	0.0701126	0.190178	0.120065
CCL20	TNFRSF11B	0.169944	0.236666	0.066722
CCL21	IL33	0.0985959	0.327639	0.229043
CCL21	IL7	0.100359	0.348217	0.247858
CCL21	LTA	0.310979	0.541593	0.230614
CCL21	LTB	0.417989	0.671318	0.253329
CCL22	CD320	-0.0604169	-0.0963995	-0.0359826
CCL22	CD40LG	0.113941	0.330304	0.216363
CCL22	CECR1	0.0645155	0.274061	0.209545
CCL22	CX3CL1	0.124103	0.222789	0.098686
CCL22	IL12B	0.0717726	0.232669	0.160896
CCL22	IL16	0.0794875	0.374852	0.295364
CCL22	IL8	0.0620763	0.150442	0.0883657
CCL22	LIF	0.0792829	0.152307	0.0730241
CCL22	LTB	0.137133	0.37489	0.237757
CCL22	WNT7A	0.0697237	0.172455	0.102731
CCL23	CCL24	0.0715066	0.237858	0.166351
CCL23	CD70	0.0650701	0.255701	0.190631
CCL23	CER1	0.07836	0.441605	0.363245
CCL23	CXCL3	0.0963759	0.220703	0.124327
CCL23	FASLG	0.0848991	0.474388	0.389489
CCL23	GDF10	0.097838	0.432607	0.334769
CCL23	GDF11	0.0727857	0.218783	0.145997
CCL23	GDF2	0.0621982	0.228636	0.166438
CCL23	GDF3	0.0677175	0.351119	0.283401
CCL23	IFNA14	0.102346	0.450956	0.34861
CCL23	IFNA16	0.0631592	0.422908	0.359749
CCL23	IFNA17	0.093408	0.454025	0.360617
CCL23	IFNA21	0.0630313	0.314068	0.251037
CCL23	IFNA6	0.0627347	0.265262	0.202527
CCL23	IFNA7	0.0849587	0.4446	0.359641
CCL23	IL10	0.0596704	0.345556	0.285886
CCL23	IL12A	0.0649513	0.327767	0.262816
CCL23	IL16	0.165102	0.471653	0.306551
CCL23	IL1F6	0.0741132	0.375346	0.301233
CCL23	IL1F7	0.119584	0.24124	0.121656
CCL23	IL25	0.0688216	0.253367	0.184545
CCL23	IL33	0.0636137	0.328068	0.264454
CCL23	IL6	0.104834	0.326478	0.221644
CCL23	MIF	-0.0644008	-0.241842	-0.177441
CCL23	TNFSF9	0.0889942	0.411977	0.322983
CCL24	CCL7	0.0581474	0.141651	0.0835036
CCL24	CSF2	0.0650291	0.181294	0.116265
CCL24	CXCL3	0.0613682	0.153686	0.0923178
CCL24	FASLG	0.0985373	0.327084	0.228547
CCL24	GDF2	0.0908828	0.200589	0.109706
CCL24	IFNA17	0.0679428	0.308612	0.240669
CCL24	IL22	0.0565018	0.275502	0.219
CCL24	INHA	0.0591968	0.230084	0.170887
CCL24	TNFSF9	0.0631048	0.285355	0.22225
CCL24	WNT7A	0.0719097	0.200258	0.128348
CCL25	CER1	0.0741118	0.488435	0.414323
CCL25	CTF1	0.0653393	0.310591	0.245252
CCL25	GDF3	0.0745052	0.397154	0.322649
CCL25	IFNA10	0.0797872	0.44485	0.365063
CCL25	IFNA13	0.113044	0.475192	0.362148
CCL25	IFNA14	0.0915233	0.481874	0.390351
CCL25	IFNA16	0.111879	0.478592	0.366713
CCL25	IFNA4	0.0804968	0.478054	0.397557
CCL25	IFNA5	0.0872236	0.472648	0.385424
CCL25	IFNA6	0.0699757	0.30815	0.238174
CCL25	IFNA7	0.0635983	0.46748	0.403882
CCL25	IL1F6	0.120614	0.462267	0.341653
CCL25	INHA	0.0864193	0.36897	0.282551
CCL25	PF4	0.0692929	0.42674	0.357447
CCL25	THNSL2	0.0591348	0.185151	0.126016
CCL25	THPO	0.0988139	0.303671	0.204857
CCL25	TNFSF18	0.0866143	0.457966	0.371352
CCL25	TNFSF8	0.094257	0.440336	0.346079
CCL25	WNT1	0.193077	0.425845	0.232768
CCL27	CD70	0.138223	0.275065	0.136842
CCL27	CER1	0.13089	0.397887	0.266997
CCL27	CSF2	0.0831659	0.230022	0.146856
CCL27	GDF3	0.0572894	0.302233	0.244944
CCL27	IFNA1	0.061132	0.220154	0.159022
CCL27	IFNA13	0.0747396	0.35173	0.27699
CCL27	IFNA5	0.0799937	0.370449	0.290455
CCL27	IFNA7	0.0763331	0.378386	0.302053
CCL27	IFNA8	0.0770624	0.182382	0.10532
CCL27	IFNW1	0.0654011	0.205313	0.139912
CCL27	IL1F6	0.0697246	0.335016	0.265291
CCL27	IL21	0.0649936	0.327151	0.262157
CCL27	IL3	0.106873	0.284844	0.177971
CCL3	CCL4	0.566255	0.724698	0.158443
CCL3	CXCL12	0.0752953	0.254069	0.178774
CCL3	IL1B	0.264764	0.582321	0.317557
CCL3	TNFSF12	0.103267	0.256432	0.153165
CCL3	TNFSF4	0.0761636	0.303078	0.226914
CCL4	CCL5	0.24152	0.539576	0.298056
CCL4	CCL8	0.0793509	0.438002	0.358651
CCL4	CXCL9	0.0573341	0.482708	0.425374
CCL4	EBI3	0.0571628	0.354399	0.297236
CCL4	IFNG	0.177729	0.526603	0.348874
CCL4	IL15	0.0657049	0.324368	0.258663
CCL4	IL1B	0.120968	0.541718	0.42075
CCL5	CD40LG	0.117278	0.432689	0.315411
CCL5	CECR1	0.0770508	0.399862	0.322811
CCL5	CXCL1	0.0766225	0.202368	0.125746
CCL5	CXCL10	0.174068	0.636736	0.462668
CCL5	CXCL13	0.0800455	0.222338	0.142292
CCL5	CXCL9	0.233858	0.69437	0.460512
CCL5	EBI3	0.177734	0.492702	0.314968
CCL5	FLT3LG	0.0889542	0.411733	0.322779
CCL5	IL15	0.163533	0.451558	0.288025
CCL5	IL18	0.0562364	0.320109	0.263873
CCL5	IL32	0.188383	0.553266	0.364883
CCL5	IL7	0.0919408	0.338798	0.246857
CCL5	LTB	0.0628375	0.462794	0.399956
CCL5	TNF	0.0632001	0.344404	0.281204
CCL5	XCL1	0.248641	0.661229	0.412588
CCL7	CCL8	0.399524	0.611003	0.211479
CCL7	CX3CL1	0.0804073	0.199546	0.119139
CCL7	GPI	0.080523	0.183722	0.103199
CCL7	GRN	0.0648881	0.184437	0.119549
CCL7	SPP1	0.0585522	0.184302	0.12575
CCL8	CXCL10	0.23567	0.673953	0.438283
CCL8	CXCL11	0.150483	0.628685	0.478202
CCL8	IL15	0.0642792	0.364096	0.299817
CD320	CMTM6	-0.0655678	-0.109844	-0.0442762
CD320	CXCL5	0.0673069	0.117105	0.0497981
CD320	FGF2	0.0593366	0.086813	0.0274764
CD320	GPI	0.161769	0.210226	0.048457
CD320	GREM1	-0.0926522	-0.168092	-0.0754398
CD320	GRN	0.062949	0.13633	0.073381
CD320	INHBB	-0.0675348	-0.0992218	-0.031687
CD320	LASS1	0.103454	0.140775	0.037321
CD320	SCG2	0.072788	0.0856485	0.0128605
CD320	TNFSF10	-0.100806	-0.164571	-0.063765
CD320	TXLNA	0.0652842	0.126465	0.0611808
CD320	WNT2	-0.0632617	-0.14712	-0.0838583
CD320	WNT5A	-0.122562	-0.184124	-0.061562
CD40LG	CECR1	0.116795	0.414693	0.297898
CD40LG	CXCL9	0.0681167	0.422002	0.353885
CD40LG	EBI3	0.134031	0.453076	0.319045
CD40LG	FLT3LG	0.092691	0.49734	0.404649
CD40LG	IL16	0.29626	0.622031	0.325771
CD40LG	LTB	0.0686855	0.503664	0.434978
CD40LG	TNFSF14	0.0756807	0.349643	0.273962
CD40LG	XCL1	0.0815792	0.454345	0.372766
CD70	CSF2	0.0860094	0.233203	0.147194
CD70	CSF3	0.0582333	0.198709	0.140476
CD70	FASLG	0.0790533	0.369727	0.290674
CD70	GDF2	0.118438	0.245517	0.127079
CD70	GDF3	0.0850067	0.306443	0.221436
CD70	IFNA10	0.0657845	0.328948	0.263163
CD70	IFNA13	0.0609038	0.326024	0.26512
CD70	IFNA21	0.0906306	0.291141	0.20051
CD70	IFNA4	0.0632955	0.348999	0.285703
CD70	IFNA7	0.0630866	0.356474	0.293387
CD70	IFNA8	0.0592733	0.160901	0.101628
CD70	IFNB1	0.0597524	0.206283	0.146531
CD70	IFNG	0.0715723	0.330833	0.259261
CD70	IFNW1	0.079112	0.222011	0.142899
CD70	IL12B	0.0691934	0.262	0.192807
CD70	IL17A	0.0562488	0.280746	0.224497
CD70	IL1F6	0.1733	0.383147	0.209847
CD70	IL1F7	0.0942079	0.207448	0.11324
CD70	IL21	0.0827919	0.324027	0.241235
CD70	IL23A	0.112064	0.302113	0.190049
CD70	IL25	0.0832643	0.230903	0.147639
CD70	IL26	0.0663076	0.141617	0.0753094
CD70	IL3	0.130885	0.308964	0.178079
CD70	IL4	0.0854195	0.257672	0.172253
CD70	IL5	0.0653171	0.239693	0.174376
CD70	IL9	0.0785378	0.254446	0.175908
CD70	INHA	0.113056	0.307574	0.194518
CD70	INHBB	-0.0591925	-0.0984967	-0.0393042
CD70	LASS1	0.0892463	0.158673	0.0694267
CD70	PF4V1	0.0775594	0.231416	0.153857
CD70	PPBP	0.0595976	0.162487	0.102889
CD70	TGFB1	0.127988	0.233462	0.105474
CD70	TNFSF12	-0.0670941	-0.109791	-0.0426969
CD70	TNFSF9	0.107812	0.355028	0.247216
CECR1	CSF1	0.0896827	0.323273	0.23359
CECR1	CXCL9	0.160462	0.436229	0.275767
CECR1	EBI3	0.132537	0.410348	0.277811
CECR1	GRN	0.25418	0.463166	0.208986
CECR1	HMGB1	-0.0620724	-0.23542	-0.173348
CECR1	IL16	0.214772	0.491874	0.277102
CECR1	IL18	0.143703	0.326913	0.18321
CECR1	SCG2	0.0669839	0.100553	0.0335691
CECR1	TGFB1	0.122774	0.382693	0.259919
CECR1	TNFSF12	0.0643688	0.260387	0.196018
CECR1	TNFSF13	0.201684	0.40711	0.205426
CER1	CNTF	0.194353	0.710536	0.516183
CER1	CSF2	0.0889812	0.356664	0.267683
CER1	CTF1	0.119869	0.473684	0.353815
CER1	FASLG	0.181547	0.680885	0.499338
CER1	GDF10	0.176727	0.64468	0.467953
CER1	GDF3	0.138354	0.596538	0.458184
CER1	IFNA10	0.178958	0.687804	0.508846
CER1	IFNA13	0.189669	0.700274	0.510605
CER1	IFNA14	0.2694	0.777545	0.508145
CER1	IFNA16	0.230987	0.747175	0.516188
CER1	IFNA17	0.323149	0.798098	0.474949
CER1	IFNA21	0.117236	0.525732	0.408496
CER1	IFNA4	0.221468	0.759363	0.537895
CER1	IFNA5	0.16958	0.721926	0.552346
CER1	IFNA6	0.0746658	0.413889	0.339223
CER1	IFNA7	0.217235	0.756705	0.53947
CER1	IL10	0.0886621	0.532103	0.443441
CER1	IL11	0.15006	0.572611	0.422551
CER1	IL12A	0.110775	0.511312	0.400537
CER1	IL17A	0.0735637	0.53524	0.461676
CER1	IL19	0.157722	0.549311	0.391589
CER1	IL1A	0.0906296	0.48554	0.39491
CER1	IL1B	0.0746757	0.443807	0.369131
CER1	IL1F5	0.0843931	0.406162	0.321769
CER1	IL1F6	0.125076	0.657433	0.532357
CER1	IL21	0.12328	0.647387	0.524107
CER1	IL22	0.159887	0.676065	0.516178
CER1	IL23A	0.120422	0.497677	0.377255
CER1	IL25	0.0758801	0.381615	0.305735
CER1	IL4	0.0599678	0.421584	0.361616
CER1	IL5	0.0910366	0.422047	0.33101
CER1	IL9	0.109891	0.467604	0.357713
CER1	INHA	0.12937	0.531347	0.401977
CER1	NRG1	0.0992485	0.486432	0.387184
CER1	PF4	0.179656	0.674256	0.4946
CER1	TNFSF15	0.0709834	0.23836	0.167377
CER1	TNFSF18	0.147691	0.693752	0.546061
CER1	TNFSF4	0.0665055	0.396207	0.329701
CER1	TNFSF8	0.181701	0.670784	0.489083
CER1	TNFSF9	0.133007	0.660217	0.52721
CER1	WNT1	0.0808165	0.479704	0.398888
CER1	WNT7A	0.0686721	0.397063	0.328391
CKLF	CMTM6	0.109709	0.230494	0.120785
CKLF	CSF2	-0.0611034	-0.185195	-0.124092
CKLF	CTF1	-0.0930713	-0.240765	-0.147694
CKLF	CXCL11	0.088513	0.293902	0.205389
CKLF	CXCL14	-0.074941	-0.143412	-0.068471
CKLF	FAM3C	0.286548	0.405757	0.119209
CKLF	IL11	-0.119189	-0.290437	-0.171248
CKLF	IL15	0.0615136	0.219122	0.157608
CKLF	IL18	0.189942	0.323519	0.133577
CKLF	IL1F6	-0.0843924	-0.285926	-0.201534
CKLF	IL5	-0.070671	-0.217077	-0.146406
CKLF	MSTN	-0.0805286	-0.157978	-0.0774494
CKLF	SPP1	0.174094	0.286573	0.112479
CKLF	THNSL2	-0.116398	-0.225705	-0.109307
CKLF	THPO	-0.0678431	-0.197945	-0.130102
CKLF	TXLNA	-0.0671493	-0.128775	-0.0616257
CKLF	WNT1	-0.0560392	-0.217768	-0.161729
CLCF1	CMTM6	-0.0638349	-0.160584	-0.0967491
CLCF1	FGF2	0.0700344	0.123416	0.0533816
CLCF1	IL1B	0.0690175	0.248354	0.179337
CLCF1	IL6	0.146503	0.279658	0.133155
CLCF1	LEFTY2	0.065143	0.110563	0.04542
CLCF1	LIF	0.146374	0.245729	0.099355
CLCF1	MIF	-0.0720017	-0.148672	-0.0766703
CLCF1	SCG2	0.0804412	0.0962353	0.0157941
CLEC11A	CXCL10	-0.0697094	-0.210963	-0.141254
CLEC11A	CXCL12	0.174176	0.363481	0.189305
CLEC11A	GDF11	0.0645616	0.163224	0.0986624
CLEC11A	GREM2	0.0886968	0.244912	0.156215
CLEC11A	IL22	0.0564115	0.257076	0.200664
CLEC11A	INHBA	0.226454	0.497368	0.270914
CLEC11A	INHBB	0.0600351	0.156969	0.0969339
CLEC11A	LIF	0.0672439	0.191635	0.124391
CLEC11A	NRG1	0.0563979	0.23915	0.182752
CLEC11A	PLGF	0.0822898	0.202973	0.120683
CLEC11A	TNFSF12	0.12393	0.282916	0.158986
CLEC11A	TNFSF4	0.0936001	0.38197	0.28837
CLEC11A	WNT5A	0.13103	0.245354	0.114324
CMTM6	CX3CL1	-0.0763464	-0.179909	-0.103563
CMTM6	DKK1	-0.0882475	-0.129082	-0.0408345
CMTM6	FAM3C	0.0995872	0.243392	0.143805
CMTM6	GPI	-0.0719571	-0.111239	-0.0392819
CMTM6	IFNA17	-0.0753726	-0.319011	-0.243638
CMTM6	IL12A	-0.117028	-0.277447	-0.160419
CMTM6	IL22	-0.0829448	-0.300698	-0.217753
CMTM6	IL6	-0.081805	-0.193209	-0.111404
CMTM6	LEFTY2	-0.0753247	-0.131867	-0.0565423
CMTM6	TNF	-0.0764232	-0.223959	-0.147536
CMTM6	TNFSF9	-0.077215	-0.295062	-0.217847
CMTM6	WNT5A	0.103416	0.146143	0.042727
CNTF	CSF1	0.0756582	0.331718	0.25606
CNTF	CTF1	0.134701	0.456675	0.321974
CNTF	EGF	0.0638953	0.163346	0.0994507
CNTF	GDF10	0.171093	0.601988	0.430895
CNTF	GDF3	0.12922	0.547453	0.418233
CNTF	GRN	0.0682483	0.288524	0.220276
CNTF	IFNA10	0.169758	0.64176	0.472002
CNTF	IFNA13	0.14518	0.630538	0.485358
CNTF	IFNA14	0.191607	0.707094	0.515487
CNTF	IFNA16	0.170604	0.682104	0.5115
CNTF	IFNA17	0.280004	0.73452	0.454516
CNTF	IFNA4	0.169708	0.695935	0.526227
CNTF	IFNA5	0.129638	0.654177	0.524539
CNTF	IFNA7	0.183003	0.695063	0.51206
CNTF	IL10	0.0865036	0.493295	0.406791
CNTF	IL11	0.133341	0.523274	0.389933
CNTF	IL12A	0.116157	0.480717	0.36456
CNTF	IL19	0.129465	0.501981	0.372516
CNTF	IL1A	0.0635551	0.429672	0.366117
CNTF	IL1F5	0.0677625	0.368577	0.300814
CNTF	IL21	0.208739	0.641167	0.432428
CNTF	IL22	0.183545	0.643641	0.460096
CNTF	IL23A	0.0646389	0.437259	0.37262
CNTF	IL9	0.107777	0.44014	0.332363
CNTF	INHA	0.0791212	0.472704	0.393583
CNTF	NRG1	0.0678009	0.436365	0.368564
CNTF	PF4	0.193404	0.639031	0.445627
CNTF	THPO	0.076947	0.372862	0.295915
CNTF	TNFSF18	0.158101	0.642914	0.484813
CNTF	TNFSF8	0.0954516	0.58724	0.491788
CNTF	TNFSF9	0.139087	0.620644	0.481557
CNTF	TXLNA	0.0618435	0.198907	0.137064
CRLF1	CTGF	0.185837	0.256948	0.071111
CRLF1	CXCL3	0.0565922	0.110247	0.0536548
CRLF1	EDN1	0.147881	0.235488	0.087607
CRLF1	GDF15	-0.0645436	-0.0986011	-0.0340575
CRLF1	GDF5	0.0724211	0.110786	0.0383649
CRLF1	HMGB1	0.0622218	0.113155	0.0509332
CRLF1	KITLG	-0.0687084	-0.101893	-0.0331846
CRLF1	LEFTY2	0.134911	0.17989	0.044979
CRLF1	THPO	-0.0802937	-0.123311	-0.0430173
CRLF1	TNF	0.061126	0.11619	0.055064
CRLF1	VEGFA	0.13186	0.194383	0.062523
CSF1	CTF1	0.0886922	0.276474	0.187782
CSF1	CXCL14	0.0687542	0.122341	0.0535868
CSF1	FGF2	0.0772204	0.151831	0.0746106
CSF1	GRN	0.196463	0.428757	0.232294
CSF1	HMGB1	-0.0869828	-0.247306	-0.160323
CSF1	IL1B	0.4028	0.555085	0.152285
CSF1	SECTM1	0.0938949	0.283806	0.189911
CSF1	TGFB1	0.200475	0.387934	0.187459
CSF1	TNFSF12	0.0561418	0.244415	0.188273
CSF1	TNFSF13	0.189216	0.425228	0.236012
CSF1	TNFSF18	0.0552603	0.328052	0.272792
CSF1	TNFSF8	0.0812856	0.346162	0.264876
CSF2	CSF3	0.1544	0.281633	0.127233
CSF2	FAM3C	-0.0700596	-0.21097	-0.14091
CSF2	GDF10	0.0793046	0.306937	0.227632
CSF2	GDF5	0.0939267	0.175055	0.0811283
CSF2	IFNA10	0.081653	0.328435	0.246782
CSF2	IFNA16	0.0718093	0.34478	0.272971
CSF2	IFNA2	0.077183	0.208611	0.131428
CSF2	IFNA21	0.0836969	0.279361	0.195664
CSF2	IFNA6	0.0895499	0.257639	0.168089
CSF2	IFNB1	0.0948441	0.23272	0.137876
CSF2	IL13	0.0743329	0.197085	0.122752
CSF2	IL1A	0.0721806	0.252825	0.180644
CSF2	IL1F6	0.135044	0.358036	0.222992
CSF2	IL1F7	0.0550356	0.166545	0.111509
CSF2	IL2	0.0675249	0.2629	0.195375
CSF2	IL25	0.0750074	0.219724	0.144717
CSF2	IL26	0.113896	0.198953	0.085057
CSF2	IL4	0.0784793	0.246025	0.167546
CSF2	IL5	0.117495	0.276342	0.158847
CSF2	LTA	0.061263	0.217799	0.156536
CSF2	NAMPT	-0.0570948	-0.137871	-0.0807762
CSF2	OSM	0.0699936	0.155087	0.0850934
CSF2	TNFSF15	0.0595825	0.15309	0.0935075
CSF3	FAM3C	-0.111001	-0.242135	-0.131134
CSF3	GPI	-0.0642942	-0.119028	-0.0547338
CSF3	IFNA1	0.0701992	0.246722	0.176523
CSF3	IFNA16	0.0962562	0.329374	0.233118
CSF3	IFNA2	0.191386	0.329571	0.138185
CSF3	IFNA21	0.0694458	0.259254	0.189808
CSF3	IFNA6	0.087328	0.258355	0.171027
CSF3	IFNB1	0.116309	0.265831	0.149522
CSF3	IFNW1	0.133676	0.265595	0.131919
CSF3	IL1F6	0.100446	0.344105	0.243659
CSF3	IL1F7	0.0584923	0.178943	0.120451
CSF3	IL2	0.0780354	0.295987	0.217952
CSF3	IL25	0.0604063	0.211144	0.150738
CSF3	IL26	0.162403	0.257432	0.095029
CSF3	IL3	0.0816214	0.267529	0.185908
CSF3	IL4	0.116896	0.278338	0.161442
CSF3	IL5	0.113771	0.262617	0.148846
CSF3	LTA	0.142168	0.292032	0.149864
CSF3	OSM	0.115532	0.226359	0.110827
CSF3	TNFSF14	0.0591855	0.207476	0.14829
CSPG5	CXCL12	-0.0730663	-0.124905	-0.0518387
CSPG5	GPI	0.0812752	0.127879	0.0466038
CSPG5	IFNA13	0.0632542	0.174454	0.1112
CSPG5	INHA	0.056184	0.149417	0.093233
CSPG5	INHBB	0.10506	0.144526	0.039466
CSPG5	LASS1	0.0791209	0.117455	0.0383341
CSPG5	NAMPT	0.121312	0.147839	0.026527
CTF1	CXCL11	-0.0589617	-0.155927	-0.0969653
CTF1	FGF2	0.111147	0.17735	0.066203
CTF1	GDF10	0.0729886	0.389353	0.316364
CTF1	GDF3	0.0659417	0.362013	0.296071
CTF1	IFNA13	0.0549347	0.404711	0.349776
CTF1	IFNA14	0.0801714	0.454168	0.373997
CTF1	IFNA17	0.113903	0.474417	0.360514
CTF1	IFNA4	0.121219	0.466394	0.345175
CTF1	IL19	0.0595719	0.332832	0.27326
CTF1	IL21	0.0596035	0.393112	0.333508
CTF1	IL22	0.0854851	0.41584	0.330355
CTF1	INHBB	0.0894116	0.162828	0.0734164
CTF1	PF4	0.147631	0.447807	0.300176
CTF1	THNSL2	0.129645	0.235837	0.106192
CTF1	THPO	0.108018	0.300886	0.192868
CTF1	TNFSF13	0.0834238	0.254728	0.171304
CTF1	TNFSF18	0.129401	0.446796	0.317395
CTF1	TNFSF8	0.0707235	0.396866	0.326143
CTGF	CXCL12	0.202095	0.35555	0.153455
CTGF	EDN1	0.200568	0.307599	0.107031
CTGF	GREM1	0.175398	0.432302	0.256904
CTGF	GREM2	0.106969	0.249534	0.142565
CTGF	IL6	0.124239	0.277581	0.153342
CTGF	INHBA	0.275064	0.511135	0.236071
CTGF	LEFTY2	0.0716206	0.138526	0.0669054
CTGF	LIF	0.092356	0.2488	0.156444
CTGF	TGFB2	0.125528	0.262687	0.137159
CTGF	TNFRSF11B	0.0626207	0.122089	0.0594683
CTGF	WNT5A	0.0673505	0.198631	0.13128
CX3CL1	CXCL1	0.125159	0.322073	0.196914
CX3CL1	CXCL2	0.275459	0.429216	0.153757
CX3CL1	CXCL3	0.112013	0.33854	0.226527
CX3CL1	CXCL5	0.118455	0.30406	0.185605
CX3CL1	DKK1	0.0609571	0.113148	0.0521909
CX3CL1	EDN1	0.198309	0.276953	0.078644
CX3CL1	EGF	0.0921262	0.172403	0.0802768
CX3CL1	IFNG	0.0858249	0.302166	0.216341
CX3CL1	IL12A	0.111716	0.278045	0.166329
CX3CL1	IL17B	0.0603254	0.113081	0.0527556
CX3CL1	IL7	0.066272	0.194246	0.127974
CX3CL1	INHBB	0.08861	0.160945	0.072335
CX3CL1	KITLG	-0.0804247	-0.133657	-0.0532323
CX3CL1	LEFTY2	0.104732	0.169296	0.064564
CX3CL1	LIF	0.0833593	0.222818	0.139459
CX3CL1	NRG1	0.0944368	0.246588	0.152151
CX3CL1	OSM	-0.0554073	-0.0877884	-0.0323811
CX3CL1	SECTM1	0.0906333	0.227868	0.137235
CX3CL1	WNT7A	0.113808	0.241794	0.127986
CXCL1	CXCL2	0.104652	0.320967	0.216315
CXCL1	CXCL3	0.181405	0.381038	0.199633
CXCL1	CXCL5	0.335401	0.49567	0.160269
CXCL1	CXCL6	0.335318	0.459898	0.12458
CXCL1	IL1B	0.0853199	0.26041	0.17509
CXCL1	IL1F9	0.2243	0.437684	0.213384
CXCL1	IL8	0.354439	0.520355	0.165916
CXCL1	LIF	0.130149	0.295308	0.165159
CXCL10	CXCL11	0.524425	0.825624	0.301199
CXCL10	DKK1	0.0850295	0.136512	0.0514825
CXCL10	IL32	0.314448	0.615938	0.30149
CXCL10	SECTM1	0.0790155	0.252041	0.173025
CXCL11	CXCL9	0.300871	0.688644	0.387773
CXCL11	IL15	0.14713	0.454434	0.307304
CXCL11	IL18	0.085711	0.347431	0.26172
CXCL12	CXCL2	0.0904619	0.315268	0.224806
CXCL12	EFEMP1	0.147243	0.291399	0.144156
CXCL12	FLT3LG	0.0568533	0.348527	0.291674
CXCL12	GPI	-0.100599	-0.247358	-0.146759
CXCL12	GREM2	0.145694	0.366491	0.220797
CXCL12	IL16	0.121438	0.400403	0.278965
CXCL12	IL33	0.293399	0.591612	0.298213
CXCL12	MIF	-0.127673	-0.330649	-0.202976
CXCL12	TNFSF12	0.202638	0.397146	0.194508
CXCL12	VEGFA	-0.124761	-0.272142	-0.147381
CXCL12	WNT2	0.0943606	0.266196	0.171835
CXCL13	CXCL9	0.0565703	0.215451	0.158881
CXCL13	NAMPT	0.0720263	0.147157	0.0751307
CXCL13	TNFSF11	0.385412	0.405479	0.020067
CXCL14	DKK1	-0.0804949	-0.113884	-0.0333891
CXCL14	EFEMP1	0.0603907	0.0994657	0.039075
CXCL14	GPI	-0.0795059	-0.145805	-0.0662991
CXCL14	IL24	0.0923964	0.104753	0.0123566
CXCL14	NAMPT	-0.10815	-0.157302	-0.049152
CXCL14	TNFSF12	0.120251	0.170433	0.050182
CXCL14	VEGFA	-0.105961	-0.163563	-0.057602
CXCL2	CXCL3	0.360784	0.485993	0.125209
CXCL2	EFEMP1	0.0556663	0.15911	0.103444
CXCL2	EGF	0.0809835	0.152989	0.0720055
CXCL2	IL33	0.145362	0.333631	0.188269
CXCL2	IL6	0.267642	0.420491	0.152849
CXCL3	CXCL5	0.134003	0.326304	0.192301
CXCL3	CXCL6	0.0860438	0.276208	0.190164
CXCL3	IFNW1	0.0598657	0.133663	0.0737973
CXCL3	IL15	0.0552709	0.16096	0.105689
CXCL3	IL1B	0.139066	0.290073	0.151007
CXCL3	IL23A	0.0712662	0.193935	0.122669
CXCL3	IL3	0.0807427	0.17436	0.0936173
CXCL3	LIF	0.0638251	0.217128	0.153303
CXCL3	PPBP	0.0992595	0.211711	0.112451
CXCL3	TNF	0.0801898	0.222453	0.142263
CXCL3	TNFSF14	0.0927696	0.176198	0.0834284
CXCL5	CXCL6	0.0817129	0.314601	0.232888
CXCL5	IL23A	0.059481	0.173269	0.113788
CXCL5	IL32	0.0995577	0.219767	0.120209
CXCL5	PPBP	0.0596021	0.175789	0.116187
CXCL5	TNF	0.13358	0.252579	0.118999
CXCL5	TNFRSF11B	0.0618398	0.17148	0.10964
CXCL5	TNFSF11	0.0602065	0.0932665	0.03306
CXCL6	IFNA17	0.0698411	0.293162	0.223321
CXCL6	IFNA7	0.0777417	0.293127	0.215385
CXCL6	IL10	0.0616124	0.225178	0.163566
CXCL6	IL11	0.0753586	0.236959	0.1616
CXCL6	IL3	0.0619212	0.202686	0.140765
CXCL6	PF4V1	0.0944862	0.228658	0.134172
CXCL6	PPBP	0.115965	0.235774	0.119809
CXCL9	EBI3	0.107078	0.488468	0.38139
CXCL9	IFNG	0.247096	0.58266	0.335564
CXCL9	IL18	0.0858796	0.365701	0.279821
CXCL9	XCL1	0.488434	0.744158	0.255724
DKK1	GPI	0.102352	0.154194	0.051842
DKK1	IL8	0.117143	0.158935	0.041792
DKK1	MIF	0.061438	0.116463	0.055025
DKK1	NAMPT	0.0726819	0.115541	0.0428591
DKK1	TGFB2	0.128263	0.166192	0.037929
DKK1	TNFRSF11B	0.0837061	0.117035	0.0333289
EBI3	FLT3LG	0.128514	0.468102	0.339588
EBI3	IL16	0.186084	0.523903	0.337819
EBI3	IL18	0.14206	0.328831	0.186771
EBI3	IL32	0.0583446	0.354762	0.296417
EBI3	LTB	0.109263	0.482654	0.373391
EBI3	TNFSF14	0.0926057	0.343994	0.251388
EBI3	XCL1	0.143832	0.506724	0.362892
EDN1	GDF15	-0.0628712	-0.105931	-0.0430598
EDN1	HMGB1	0.0952517	0.133394	0.0381423
EDN1	IL6	0.10011	0.235669	0.135559
EDN1	INHBB	0.113002	0.176449	0.063447
EDN1	LIF	0.13438	0.246574	0.112194
EDN1	NAMPT	0.0693676	0.118379	0.0490114
EDN1	TGFB2	0.105937	0.206807	0.10087
EDN1	TXLNA	0.0632707	0.120381	0.0571103
EDN1	VEGFA	0.100627	0.166692	0.066065
EFEMP1	GPI	-0.0806553	-0.16092	-0.0802647
EFEMP1	HMGB1	-0.0606619	-0.118944	-0.0582821
EFEMP1	IL33	0.0656711	0.25153	0.185859
EFEMP1	NDP	0.111099	0.131035	0.019936
EFEMP1	TGFB2	0.0822251	0.139317	0.0570919
EGF	HMGB1	-0.0757354	-0.11715	-0.0414146
EGF	IL32	-0.0797333	-0.134866	-0.0551327
EGF	INHBB	0.0639604	0.126098	0.0621376
EGF	TNFSF10	0.0611239	0.0893821	0.0282582
element 1	element 2	part corr	correlation	#VALUE!
FAM3C	FGF2	0.0633684	0.0995257	0.0361573
FAM3C	GDF2	-0.0814762	-0.194934	-0.113458
FAM3C	GREM1	0.164805	0.295131	0.130326
FAM3C	IFNA16	-0.0749858	-0.333952	-0.258966
FAM3C	IFNB1	-0.0697411	-0.203373	-0.133632
FAM3C	IFNW1	-0.0838278	-0.22519	-0.141362
FAM3C	IL11	-0.0836307	-0.309119	-0.225488
FAM3C	IL18	0.0842248	0.234269	0.150044
FAM3C	IL1F6	-0.0903233	-0.335261	-0.244938
FAM3C	IL25	-0.0549538	-0.200369	-0.145415
FAM3C	IL33	0.10431	0.184509	0.080199
FAM3C	IL4	-0.0830498	-0.246417	-0.163367
FAM3C	IL5	-0.0816668	-0.249911	-0.168244
FAM3C	KITLG	0.0692357	0.173605	0.104369
FAM3C	NAMPT	0.260032	0.330363	0.070331
FAM3C	TNF	-0.0697311	-0.21863	-0.148899
FAM3C	TNFSF13	-0.065025	-0.175637	-0.110612
FAM3C	VEGFA	0.0563273	0.149311	0.0929837
FAM3C	WNT1	-0.0713809	-0.260236	-0.188855
FASLG	GDF10	0.0662666	0.529444	0.463177
FASLG	GDF11	0.0565653	0.268735	0.21217
FASLG	GDF2	0.0780627	0.310809	0.232746
FASLG	GDF3	0.062718	0.496539	0.433821
FASLG	IFNA1	0.0650965	0.345419	0.280322
FASLG	IFNA14	0.149893	0.665281	0.515388
FASLG	IFNA16	0.103677	0.630939	0.527262
FASLG	IFNA17	0.228688	0.690267	0.461579
FASLG	IFNA4	0.0797489	0.636852	0.557103
FASLG	IFNA5	0.109805	0.627087	0.517282
FASLG	IFNA6	0.0859669	0.374841	0.288874
FASLG	IFNA7	0.205874	0.670705	0.464831
FASLG	IFNG	0.416057	0.740458	0.324401
FASLG	IL10	0.188691	0.530421	0.34173
FASLG	IL12A	0.0969519	0.49722	0.400268
FASLG	IL12B	0.0832633	0.468822	0.385559
FASLG	IL16	0.257267	0.627978	0.370711
FASLG	IL17A	0.0943274	0.488206	0.393879
FASLG	IL19	0.0961242	0.466382	0.370258
FASLG	IL1A	0.0666601	0.413041	0.346381
FASLG	IL1F6	0.0758714	0.552606	0.476735
FASLG	IL2	0.100122	0.457799	0.357677
FASLG	IL21	0.104345	0.57106	0.466715
FASLG	IL22	0.0635026	0.56597	0.502467
FASLG	IL23A	0.126622	0.49596	0.369338
FASLG	IL25	0.0738106	0.342323	0.268512
FASLG	PF4	0.0634905	0.55656	0.493069
FASLG	SPP1	-0.0580448	-0.238781	-0.180736
FASLG	TNF	0.0843271	0.457367	0.37304
FASLG	TNFSF4	0.0627601	0.391498	0.328738
FASLG	TNFSF8	0.196547	0.612471	0.415924
FASLG	TNFSF9	0.158452	0.612953	0.454501
FGF2	INHBB	0.0861907	0.135009	0.0488183
FGF2	TGFB2	0.11237	0.15891	0.04654
FLT3LG	IL16	0.401969	0.677297	0.275328
FLT3LG	LTB	0.114151	0.55707	0.442919
FLT3LG	TGFB1	0.109798	0.321307	0.211509
FLT3LG	TNFSF12	0.0681711	0.241525	0.173354
FLT3LG	TNFSF14	0.064092	0.355754	0.291662
GDF10	GDF3	0.09514	0.495136	0.399996
GDF10	GREM2	0.114798	0.320349	0.205551
GDF10	IFNA1	0.0778285	0.338286	0.260458
GDF10	IFNA10	0.138503	0.587433	0.44893
GDF10	IFNA13	0.202763	0.622269	0.419506
GDF10	IFNA14	0.0857486	0.602641	0.516892
GDF10	IFNA16	0.123102	0.60842	0.485318
GDF10	IFNA17	0.133068	0.627672	0.494604
GDF10	IFNA4	0.195799	0.640195	0.444396
GDF10	IFNA5	0.141177	0.608752	0.467575
GDF10	IFNA6	0.0715309	0.352089	0.280558
GDF10	IL11	0.0638881	0.453772	0.389884
GDF10	IL12A	0.0831998	0.422398	0.339198
GDF10	IL12B	0.0695804	0.360126	0.290546
GDF10	IL1A	0.0642207	0.403993	0.339772
GDF10	IL2	0.12111	0.455457	0.334347
GDF10	IL21	0.110165	0.554519	0.444354
GDF10	IL22	0.0810402	0.540154	0.459114
GDF10	IL23A	0.0701389	0.408943	0.338804
GDF10	IL5	0.0623283	0.350461	0.288133
GDF10	IL6	0.0632242	0.35916	0.295936
GDF10	IL9	0.0708355	0.384956	0.314121
GDF10	INHA	0.0794016	0.440482	0.36108
GDF10	NRG1	0.0833714	0.414158	0.330787
GDF10	PF4	0.0955181	0.549076	0.453558
GDF10	PF4V1	0.0646928	0.322104	0.257411
GDF10	TGFB2	0.0863241	0.288508	0.202184
GDF10	TNFSF18	0.123809	0.57471	0.450901
GDF10	TNFSF8	0.0591956	0.518714	0.459518
GDF10	TNFSF9	0.0645601	0.527009	0.462449
GDF11	IFNA1	0.0599092	0.187952	0.128043
GDF11	IL11	0.0628422	0.228637	0.165795
GDF11	IL13	0.0824374	0.171204	0.0887666
GDF11	IL1F6	0.0609688	0.253844	0.192875
GDF11	IL25	0.077234	0.187508	0.110274
GDF11	LASS1	0.137893	0.1923	0.054407
GDF11	TNFSF10	-0.070254	-0.112975	-0.042721
GDF11	TNFSF9	0.0972336	0.28153	0.184296
GDF15	IL32	-0.0652813	-0.147544	-0.0822627
GDF15	IL7	-0.0858992	-0.150629	-0.0647298
GDF15	LASS1	0.192164	0.215648	0.023484
GDF15	SECTM1	0.123478	0.171134	0.047656
GDF15	TGFB2	-0.0607288	-0.0997571	-0.0390283
GDF15	WNT5A	-0.0989124	-0.136165	-0.0372526
GDF2	IFNA14	0.0756834	0.334855	0.259172
GDF2	IFNA16	0.0668095	0.323094	0.256285
GDF2	IFNA17	0.0835699	0.33567	0.2521
GDF2	IFNA7	0.0651553	0.326701	0.261546
GDF2	IL10	0.0578641	0.258082	0.200218
GDF2	IL12B	0.0563237	0.218841	0.162517
GDF2	IL13	0.117759	0.222041	0.104282
GDF2	IL1F6	0.0668461	0.288036	0.22119
GDF2	IL22	0.067725	0.303694	0.235969
GDF2	IL4	0.065198	0.213037	0.147839
GDF2	IL9	0.0985083	0.255919	0.157411
GDF2	INHA	0.0981697	0.270592	0.172422
GDF2	TNFSF12	-0.05792	-0.0969136	-0.0389936
GDF2	TNFSF9	0.0844612	0.312449	0.227988
GDF3	IFNA10	0.132652	0.548383	0.415731
GDF3	IFNA13	0.14692	0.559677	0.412757
GDF3	IFNA14	0.101379	0.571733	0.470354
GDF3	IFNA16	0.102251	0.559355	0.457104
GDF3	IFNA17	0.135093	0.588046	0.452953
GDF3	IFNA21	0.0725378	0.40126	0.328722
GDF3	IFNA4	0.132057	0.585037	0.45298
GDF3	IFNA5	0.120945	0.568428	0.447483
GDF3	IFNA6	0.0636899	0.333329	0.269639
GDF3	IFNA7	0.140874	0.586641	0.445767
GDF3	IL11	0.0551485	0.423156	0.368007
GDF3	IL19	0.0774758	0.413906	0.33643
GDF3	IL1A	0.0777911	0.390737	0.312946
GDF3	IL1F6	0.0825655	0.506163	0.423598
GDF3	IL2	0.0673823	0.401441	0.334059
GDF3	IL21	0.0955203	0.508546	0.413026
GDF3	IL22	0.102623	0.524381	0.421758
GDF3	IL23A	0.108514	0.407156	0.298642
GDF3	IL3	0.0713728	0.356491	0.285118
GDF3	IL4	0.0938047	0.361144	0.267339
GDF3	INHA	0.126028	0.444373	0.318345
GDF3	LEFTY1	0.067296	0.161395	0.094099
GDF3	PF4	0.173362	0.551832	0.37847
GDF3	TGFB1	0.0548249	0.248626	0.193801
GDF3	TNFSF18	0.0806849	0.523468	0.442783
GDF3	TNFSF8	0.142326	0.529576	0.38725
GDF3	TNFSF9	0.107994	0.517859	0.409865
GDF5	IFNA2	0.0561024	0.14423	0.0881276
GDF5	IL1F7	0.0888813	0.158278	0.0693967
GDF5	IL23A	0.0553775	0.168687	0.113309
GDF5	VEGFA	0.0880816	0.11886	0.0307784
GDF9	MIF	-0.0796101	-0.121716	-0.0421059
GDF9	TNFSF10	0.0926547	0.121016	0.0283613
GDF9	WNT5A	0.075587	0.108169	0.032582
GPI	GRN	0.0819549	0.171792	0.0898371
GPI	IL1A	-0.102295	-0.177906	-0.075611
GPI	IL32	0.102409	0.212036	0.109627
GPI	IL8	0.0848185	0.188822	0.104003
GPI	MIF	0.203535	0.291667	0.088132
GPI	SLURP1	0.0680821	0.124668	0.0565859
GPI	SPP1	0.135399	0.228401	0.093002
GPI	TXLNA	0.138354	0.206524	0.06817
GPI	VEGFA	0.212843	0.299782	0.086939
GREM1	INHBA	0.233633	0.496816	0.263183
GREM1	SPP1	0.327851	0.42265	0.094799
GREM1	THNSL2	-0.0995297	-0.192116	-0.0925863
GREM1	TNFSF4	0.0932763	0.348705	0.255429
GREM1	WNT2	0.154316	0.415168	0.260852
GREM1	WNT5A	0.109176	0.229051	0.119875
GREM2	IL5	0.0779264	0.19563	0.117704
GREM2	NRG1	0.0815809	0.22437	0.142789
GREM2	TGFB2	0.0669344	0.193027	0.126093
GREM2	WNT7A	0.0754791	0.189124	0.113645
GRN	HMGB1	-0.151637	-0.309166	-0.157529
GRN	IFNA17	0.0571295	0.287968	0.230839
GRN	IL10	0.103332	0.266537	0.163205
GRN	INHA	0.0565205	0.216757	0.160237
GRN	PF4	0.0623268	0.283229	0.220902
GRN	SECTM1	0.207649	0.33223	0.124581
GRN	SPP1	0.0692749	0.135093	0.0658181
GRN	TGFB1	0.23129	0.451358	0.220068
GRN	TNFRSF11B	-0.0563916	-0.0997459	-0.0433543
GRN	TNFSF13	0.234515	0.448428	0.213913
GRN	TXLNA	0.106289	0.253893	0.147604
HMGB1	IL26	0.0557101	0.0851109	0.0294008
HMGB1	IL7	0.106844	0.148474	0.04163
HMGB1	KITLG	-0.10399	-0.137975	-0.033985
HMGB1	TGFB1	-0.0720427	-0.247271	-0.175228
HMGB1	THNSL2	-0.136664	-0.207333	-0.070669
HMGB1	THPO	-0.0556956	-0.156399	-0.100703
HMGB1	TNFSF12	-0.140775	-0.265038	-0.124263
HMGB1	TNFSF13	-0.119466	-0.29073	-0.171264
IFNA1	IFNA13	0.0624926	0.362991	0.300498
IFNA1	IFNA16	0.0832388	0.383534	0.300295
IFNA1	IFNA2	0.119048	0.281742	0.162694
IFNA1	IFNA21	0.0567654	0.29066	0.233895
IFNA1	IFNA6	0.0587046	0.272746	0.214041
IFNA1	IFNA8	0.120602	0.234267	0.113665
IFNA1	IFNW1	0.062743	0.227115	0.164372
IFNA1	IL1F6	0.152106	0.412739	0.260633
IFNA1	IL1F7	0.0880135	0.21555	0.127536
IFNA1	IL2	0.144282	0.367593	0.223311
IFNA1	IL23A	0.107552	0.305452	0.1979
IFNA1	IL3	0.103761	0.32838	0.224619
IFNA1	IL4	0.0582399	0.257537	0.199297
IFNA1	LTA	0.0715074	0.266023	0.194516
IFNA1	OSM	0.0638728	0.172478	0.108605
IFNA1	TNFSF14	0.126536	0.277637	0.151101
IFNA10	IFNA13	0.123256	0.62108	0.497824
IFNA10	IFNA14	0.182564	0.699053	0.516489
IFNA10	IFNA16	0.187951	0.695834	0.507883
IFNA10	IFNA17	0.168371	0.69077	0.522399
IFNA10	IFNA21	0.145209	0.504846	0.359637
IFNA10	IFNA4	0.257359	0.726395	0.469036
IFNA10	IFNA5	0.194897	0.68545	0.490553
IFNA10	IFNA6	0.0547538	0.367146	0.312392
IFNA10	IFNA7	0.242556	0.725644	0.483088
IFNA10	IFNW1	0.0689087	0.327759	0.25885
IFNA10	IL11	0.0654881	0.47458	0.409092
IFNA10	IL12A	0.116412	0.474106	0.357694
IFNA10	IL19	0.0976238	0.480042	0.382418
IFNA10	IL1A	0.112023	0.461818	0.349795
IFNA10	IL1F6	0.094908	0.582053	0.487145
IFNA10	IL2	0.11902	0.483549	0.364529
IFNA10	IL21	0.108185	0.590743	0.482558
IFNA10	IL22	0.213293	0.652814	0.439521
IFNA10	IL23A	0.0738864	0.437809	0.363923
IFNA10	IL25	0.106142	0.373919	0.267777
IFNA10	IL3	0.0919567	0.421391	0.329434
IFNA10	IL4	0.0727121	0.391848	0.319136
IFNA10	IL9	0.130707	0.453363	0.322656
IFNA10	INHA	0.0706242	0.466035	0.395411
IFNA10	NRG1	0.0765289	0.43817	0.361641
IFNA10	PF4	0.149563	0.610572	0.461009
IFNA10	TNFSF18	0.145293	0.615221	0.469928
IFNA10	TNFSF8	0.112269	0.573553	0.461284
IFNA10	TNFSF9	0.113529	0.601187	0.487658
IFNA13	IFNA16	0.0950982	0.639527	0.544429
IFNA13	IFNA17	0.112271	0.665646	0.553375
IFNA13	IFNA21	0.0853558	0.457371	0.372015
IFNA13	IFNA4	0.236473	0.691816	0.455343
IFNA13	IFNA5	0.16295	0.661181	0.498231
IFNA13	IFNA6	0.092644	0.400392	0.307748
IFNA13	IFNB1	0.0694037	0.305249	0.235845
IFNA13	IL12A	0.0574474	0.437437	0.37999
IFNA13	IL17A	0.0697227	0.481116	0.411393
IFNA13	IL1A	0.0823655	0.4458	0.363434
IFNA13	IL1F6	0.146202	0.603436	0.457234
IFNA13	IL2	0.121063	0.4828	0.361737
IFNA13	IL21	0.0969577	0.588806	0.491848
IFNA13	IL22	0.0733257	0.575437	0.502111
IFNA13	IL23A	0.102866	0.456105	0.353239
IFNA13	IL25	0.0899987	0.360677	0.270678
IFNA13	IL3	0.0747037	0.411636	0.336932
IFNA13	IL5	0.0764555	0.385666	0.30921
IFNA13	INHA	0.0864302	0.476903	0.390473
IFNA13	NRG1	0.114626	0.4599	0.345274
IFNA13	PF4	0.0784387	0.582738	0.504299
IFNA13	PPBP	0.0596911	0.234297	0.174606
IFNA13	TGFB2	0.0902924	0.295949	0.205657
IFNA13	TNFSF18	0.111507	0.618918	0.507411
IFNA13	TNFSF8	0.103856	0.583257	0.479401
IFNA13	TNFSF9	0.112152	0.590542	0.47839
IFNA13	WNT1	0.0749668	0.443095	0.368128
IFNA14	IFNA16	0.260759	0.768549	0.50779
IFNA14	IFNA17	0.309528	0.791365	0.481837
IFNA14	IFNA4	0.237368	0.777082	0.539714
IFNA14	IFNA5	0.162923	0.719584	0.556661
IFNA14	IFNA7	0.326749	0.792339	0.46559
IFNA14	IL10	0.216017	0.571267	0.35525
IFNA14	IL11	0.0957366	0.534134	0.438397
IFNA14	IL12A	0.150278	0.517807	0.367529
IFNA14	IL13	0.0758467	0.304964	0.229117
IFNA14	IL19	0.119939	0.530343	0.410404
IFNA14	IL1A	0.0607213	0.464563	0.403842
IFNA14	IL1B	0.0858346	0.434396	0.348561
IFNA14	IL1F5	0.0623033	0.392044	0.329741
IFNA14	IL1F6	0.076398	0.626271	0.549873
IFNA14	IL21	0.121811	0.639924	0.518113
IFNA14	IL22	0.183602	0.690502	0.5069
IFNA14	IL25	0.0767765	0.378329	0.301553
IFNA14	IL4	0.0577188	0.415259	0.35754
IFNA14	IL9	0.0771716	0.457455	0.380283
IFNA14	NRG1	0.111443	0.485231	0.373788
IFNA14	PF4	0.122258	0.643417	0.521159
IFNA14	TNFSF18	0.137023	0.670992	0.533969
IFNA14	TNFSF8	0.0994711	0.62453	0.525059
IFNA14	TNFSF9	0.161072	0.676561	0.515489
IFNA16	IFNA17	0.23202	0.75509	0.52307
IFNA16	IFNA21	0.182419	0.544631	0.362212
IFNA16	IFNA4	0.287387	0.777012	0.489625
IFNA16	IFNA5	0.253117	0.73668	0.483563
IFNA16	IFNA6	0.0685288	0.405635	0.337106
IFNA16	IFNA7	0.27973	0.779624	0.499894
IFNA16	IFNA8	0.0736914	0.269226	0.195535
IFNA16	IFNW1	0.0954513	0.351982	0.256531
IFNA16	IL11	0.0885198	0.514359	0.425839
IFNA16	IL12A	0.0894497	0.483592	0.394142
IFNA16	IL13	0.0642869	0.308059	0.243772
IFNA16	IL19	0.0943694	0.507197	0.412828
IFNA16	IL1A	0.100232	0.476888	0.376656
IFNA16	IL1F6	0.221877	0.661258	0.439381
IFNA16	IL1F7	0.0834287	0.289003	0.205574
IFNA16	IL2	0.154536	0.513654	0.359118
IFNA16	IL21	0.137374	0.634549	0.497175
IFNA16	IL22	0.120421	0.65102	0.530599
IFNA16	IL23A	0.12943	0.482218	0.352788
IFNA16	IL25	0.104163	0.384635	0.280472
IFNA16	IL3	0.122568	0.463451	0.340883
IFNA16	IL4	0.127573	0.438169	0.310596
IFNA16	IL5	0.0560881	0.396037	0.339949
IFNA16	IL9	0.11538	0.467388	0.352008
IFNA16	NRG1	0.10364	0.472438	0.368798
IFNA16	PF4	0.0747746	0.611042	0.536267
IFNA16	PF4V1	0.130406	0.406343	0.275937
IFNA16	TNFSF18	0.0628524	0.618886	0.556034
IFNA16	TNFSF8	0.0649606	0.588232	0.523271
IFNA16	TNFSF9	0.13334	0.649512	0.516172
IFNA16	WNT7A	0.0756613	0.384756	0.309095
IFNA17	IFNA21	0.124648	0.530651	0.406003
IFNA17	IFNA4	0.273368	0.776138	0.50277
IFNA17	IFNA5	0.139312	0.708897	0.569585
IFNA17	IFNA6	0.0804178	0.408991	0.328573
IFNA17	IFNA7	0.217222	0.767825	0.550603
IFNA17	IL10	0.110976	0.546651	0.435675
IFNA17	IL11	0.0843178	0.539858	0.45554
IFNA17	IL12A	0.107879	0.510429	0.40255
IFNA17	IL12B	0.106689	0.441974	0.335285
IFNA17	IL17A	0.11973	0.55326	0.43353
IFNA17	IL19	0.110112	0.531517	0.421405
IFNA17	IL1B	0.0816065	0.443232	0.361625
IFNA17	IL1F5	0.0794269	0.400174	0.320747
IFNA17	IL1F6	0.0922607	0.636756	0.544495
IFNA17	IL21	0.203984	0.672971	0.468987
IFNA17	IL22	0.223904	0.699992	0.476088
IFNA17	IL23A	0.103502	0.489629	0.386127
IFNA17	IL9	0.0998432	0.466641	0.366798
IFNA17	INHA	0.105579	0.519154	0.413575
IFNA17	NRG1	0.0906255	0.481867	0.391242
IFNA17	PF4	0.210488	0.680357	0.469869
IFNA17	PF4V1	0.0685212	0.377568	0.309047
IFNA17	TGFB2	0.0830537	0.299504	0.21645
IFNA17	THPO	0.0995954	0.40506	0.305465
IFNA17	TNFSF18	0.246848	0.708807	0.461959
IFNA17	TNFSF8	0.211588	0.670293	0.458705
IFNA17	TNFSF9	0.256862	0.701214	0.444352
IFNA2	IFNA6	0.0547388	0.210104	0.155365
IFNA2	IFNA8	0.0590036	0.144657	0.0856534
IFNA2	IFNB1	0.149146	0.283101	0.133955
IFNA2	IFNW1	0.0866887	0.211335	0.124646
IFNA2	IL13	0.0824051	0.180753	0.0983479
IFNA2	IL1F6	0.0782947	0.282559	0.204264
IFNA2	IL1F7	0.0780286	0.17916	0.101131
IFNA2	IL2	0.0874108	0.267217	0.179806
IFNA2	IL26	0.151684	0.248604	0.09692
IFNA2	IL3	0.124982	0.28326	0.158278
IFNA2	IL4	0.102814	0.238698	0.135884
IFNA2	LTA	0.155627	0.287314	0.131687
IFNA2	OSM	0.181873	0.2719	0.090027
IFNA2	TNFSF14	0.0963425	0.238005	0.141662
IFNA2	TXLNA	-0.066157	-0.102761	-0.036604
IFNA21	IFNA4	0.065074	0.505599	0.440525
IFNA21	IFNA5	0.0950185	0.498705	0.403687
IFNA21	IFNA6	0.0653031	0.306427	0.241124
IFNA21	IFNA7	0.108108	0.524242	0.416134
IFNA21	IFNW1	0.0688099	0.270744	0.201934
IFNA21	IL1F6	0.107104	0.472795	0.365691
IFNA21	IL2	0.062704	0.36258	0.299876
IFNA21	IL22	0.0664566	0.453249	0.386792
IFNA21	IL23A	0.0651355	0.345013	0.279878
IFNA21	IL25	0.0584494	0.279097	0.220648
IFNA21	IL3	0.0749749	0.338494	0.263519
IFNA21	IL4	0.0620964	0.313041	0.250945
IFNA21	IL9	0.0733776	0.338456	0.265078
IFNA21	TNFSF8	0.0961972	0.450417	0.35422
IFNA4	IFNA5	0.192565	0.733422	0.540857
IFNA4	IFNA7	0.367506	0.804235	0.436729
IFNA4	IL10	0.0817658	0.522374	0.440608
IFNA4	IL17A	0.0948073	0.547125	0.452318
IFNA4	IL19	0.0851406	0.511118	0.425977
IFNA4	IL1A	0.141166	0.497269	0.356103
IFNA4	IL1F5	0.0754127	0.400751	0.325338
IFNA4	IL1F6	0.0739414	0.624985	0.551044
IFNA4	IL21	0.221959	0.668684	0.446725
IFNA4	IL22	0.082813	0.652375	0.569562
IFNA4	IL25	0.0619502	0.373206	0.311256
IFNA4	IL5	0.0854619	0.414257	0.328795
IFNA4	IL9	0.0909185	0.463519	0.372601
IFNA4	INHA	0.0805432	0.505707	0.425164
IFNA4	NRG1	0.101622	0.482499	0.380877
IFNA4	PF4	0.192223	0.667259	0.475036
IFNA4	PF4V1	0.0767416	0.386791	0.310049
IFNA4	PPBP	0.0575418	0.244316	0.186774
IFNA4	TNFSF18	0.121984	0.658072	0.536088
IFNA4	TNFSF8	0.126584	0.626686	0.500102
IFNA4	TNFSF9	0.137367	0.665323	0.527956
IFNA4	WNT1	0.0771041	0.455858	0.378754
IFNA5	IFNA6	0.112627	0.422012	0.309385
IFNA5	IFNA7	0.31406	0.761356	0.447296
IFNA5	IFNA8	0.0834331	0.27102	0.187587
IFNA5	IL11	0.0561621	0.499963	0.443801
IFNA5	IL12A	0.0893713	0.47653	0.387159
IFNA5	IL12B	0.117923	0.425915	0.307992
IFNA5	IL17A	0.100393	0.534582	0.434189
IFNA5	IL19	0.0853103	0.494121	0.408811
IFNA5	IL1A	0.0691046	0.45438	0.385275
IFNA5	IL1F6	0.136782	0.635659	0.498877
IFNA5	IL1F7	0.0718738	0.284791	0.212917
IFNA5	IL2	0.098986	0.498455	0.399469
IFNA5	IL21	0.126736	0.619429	0.492693
IFNA5	IL22	0.162004	0.6587	0.496696
IFNA5	IL23A	0.0778377	0.463445	0.385607
IFNA5	IL3	0.132492	0.461322	0.32883
IFNA5	IL4	0.0687481	0.410981	0.342233
IFNA5	IL5	0.0888663	0.408106	0.31924
IFNA5	IL9	0.12233	0.464537	0.342207
IFNA5	INHA	0.0841247	0.497362	0.413237
IFNA5	MSTN	0.057375	0.213584	0.156209
IFNA5	NRG1	0.0890394	0.46603	0.376991
IFNA5	PF4	0.0784279	0.606596	0.528168
IFNA5	PF4V1	0.0995785	0.386265	0.286687
IFNA5	TNFSF18	0.11409	0.632087	0.517997
IFNA5	TNFSF8	0.115297	0.604632	0.489335
IFNA5	TNFSF9	0.121387	0.630174	0.508787
IFNA5	WNT1	0.0760007	0.451976	0.375975
IFNA6	IFNB1	0.101715	0.271967	0.170252
IFNA6	IL12B	0.0721273	0.276516	0.204389
IFNA6	IL1F6	0.192889	0.444162	0.251273
IFNA6	IL1F7	0.0808572	0.214422	0.133565
IFNA6	IL2	0.123844	0.354744	0.2309
IFNA6	LTA	0.070457	0.261566	0.191109
IFNA6	TNFSF9	0.0590333	0.358374	0.299341
IFNA6	WNT1	0.0598691	0.28298	0.223111
IFNA7	IL11	0.0696744	0.515215	0.445541
IFNA7	IL12A	0.086395	0.492768	0.406373
IFNA7	IL17A	0.196458	0.576144	0.379686
IFNA7	IL19	0.108561	0.519402	0.410841
IFNA7	IL1F5	0.0913297	0.402792	0.311462
IFNA7	IL1F6	0.125137	0.644791	0.519654
IFNA7	IL21	0.102655	0.632976	0.530321
IFNA7	IL22	0.219798	0.693218	0.47342
IFNA7	IL25	0.0732335	0.377414	0.304181
IFNA7	IL4	0.0830117	0.428404	0.345392
IFNA7	IL5	0.083394	0.413021	0.329627
IFNA7	IL9	0.118271	0.474191	0.35592
IFNA7	INHA	0.126253	0.515354	0.389101
IFNA7	NRG1	0.106465	0.483204	0.376739
IFNA7	PF4	0.149325	0.652605	0.50328
IFNA7	THPO	0.0989479	0.395482	0.296534
IFNA7	TNF	0.123683	0.421717	0.298034
IFNA7	TNFSF8	0.1284	0.624197	0.495797
IFNA7	TNFSF9	0.201285	0.677706	0.476421
IFNA7	WNT7A	0.0758478	0.392212	0.316364
IFNA8	PF4V1	0.0735691	0.186909	0.11334
IFNA8	TNFSF14	0.0902618	0.178347	0.0880852
IFNB1	IFNW1	0.0878373	0.22215	0.134313
IFNB1	IL13	0.07742	0.197343	0.119923
IFNB1	IL1A	0.0775172	0.231644	0.154127
IFNB1	IL1F6	0.158476	0.353022	0.194546
IFNB1	IL1F7	0.0676457	0.184141	0.116495
IFNB1	IL2	0.0842857	0.278526	0.19424
IFNB1	IL26	0.0738308	0.170428	0.0965972
IFNB1	IL3	0.10533	0.291232	0.185902
IFNB1	IL4	0.0703737	0.232038	0.161664
IFNB1	LTA	0.113644	0.263161	0.149517
IFNB1	OSM	0.123962	0.224263	0.100301
IFNG	IL12A	0.0962393	0.435494	0.339255
IFNG	IL23A	0.0701154	0.416863	0.346748
IFNG	TNF	0.0707116	0.419132	0.34842
IFNG	TNFSF4	0.0666717	0.353399	0.286727
IFNW1	IL1F6	0.107377	0.349731	0.242354
IFNW1	IL1F7	0.109579	0.215156	0.105577
IFNW1	IL2	0.0983487	0.293462	0.195113
IFNW1	IL26	0.0727945	0.162159	0.0893645
IFNW1	IL3	0.0987746	0.275629	0.176854
IFNW1	IL5	0.107105	0.265801	0.158696
IFNW1	LTA	0.103874	0.255241	0.151367
IL10	IL1A	0.0832897	0.354816	0.271526
IL10	IL1B	0.0792752	0.366061	0.286786
IL10	IL25	0.0966147	0.311693	0.215078
IL10	IL4	0.0701222	0.314058	0.243936
IL10	IL5	0.0736612	0.305709	0.232048
IL10	PF4	0.112243	0.479436	0.367193
IL10	PPBP	0.0917419	0.222444	0.130702
IL10	TNFSF4	0.0751933	0.313864	0.238671
IL10	TNFSF8	0.0680765	0.449729	0.381653
IL10	TNFSF9	0.114999	0.494784	0.379785
IL11	IL1F5	0.0751921	0.307039	0.231847
IL11	IL21	0.0852396	0.474547	0.389307
IL11	IL22	0.143495	0.514572	0.371077
IL11	IL9	0.0647454	0.340065	0.27532
IL11	INHA	0.0813371	0.397847	0.31651
IL11	NAMPT	-0.0649934	-0.186287	-0.121294
IL11	NRG1	0.0717528	0.362468	0.290715
IL11	PF4	0.0593311	0.466739	0.407408
IL11	THNSL2	0.0700196	0.20417	0.13415
IL11	THPO	0.0965315	0.324096	0.227565
IL11	TNFSF18	0.121502	0.52107	0.399568
IL11	TNFSF9	0.0877049	0.475838	0.388133
IL11	WNT1	0.104407	0.392261	0.287854
IL12A	IL17A	0.0664371	0.366108	0.299671
IL12A	IL1F5	0.0548516	0.273076	0.218224
IL12A	IL21	0.0961355	0.444696	0.34856
IL12A	IL22	0.069689	0.445269	0.37558
IL12A	IL23A	0.0740099	0.351412	0.277402
IL12A	INHBB	0.0710741	0.154797	0.0837229
IL12A	LEFTY2	0.069622	0.156951	0.087329
IL12A	LIF	0.0670762	0.188338	0.121262
IL12A	MIF	-0.0556382	-0.197361	-0.141723
IL12A	PF4	0.0874268	0.442014	0.354587
IL12A	TNFSF18	0.0652359	0.443667	0.378431
IL12A	TNFSF9	0.109411	0.460438	0.351027
IL12B	IL16	0.115541	0.422245	0.306704
IL12B	IL17A	0.0752413	0.332164	0.256923
IL12B	IL1F6	0.108164	0.392402	0.284238
IL12B	IL1F7	0.0891485	0.21568	0.126531
IL12B	IL5	0.0693996	0.260729	0.191329
IL12B	IL9	0.0704997	0.290274	0.219774
IL12B	WNT5A	-0.0563278	-0.125444	-0.0691162
IL13	IL1F6	0.131448	0.318287	0.186839
IL13	IL4	0.0590241	0.209087	0.150063
IL13	INHA	0.0827164	0.247466	0.16475
IL13	LTA	0.0637563	0.192021	0.128265
IL13	PF4V1	0.0677089	0.201337	0.133628
IL13	TXLNA	-0.0612054	-0.0943913	-0.0331859
IL13	WNT5A	-0.0780557	-0.119826	-0.0417703
IL15	IL18	0.134611	0.299028	0.164417
IL15	IL32	0.188639	0.434511	0.245872
IL15	IL7	0.141602	0.304697	0.163095
IL15	LTB	0.110774	0.336706	0.225932
IL15	NAMPT	0.0634802	0.135963	0.0724828
IL15	XCL1	0.0769761	0.396254	0.319278
IL16	IL7	0.0906185	0.381186	0.290567
IL16	LTA	0.118134	0.558826	0.440692
IL16	LTB	0.320635	0.691056	0.370421
IL16	MIF	-0.0740305	-0.297778	-0.223747
IL16	TNFSF14	0.137279	0.437994	0.300715
IL16	VEGFA	-0.0647428	-0.221461	-0.156718
IL16	XCL1	0.111294	0.537493	0.426199
IL17A	IL1F5	0.0726486	0.309098	0.236449
IL17A	IL1F6	0.114711	0.495267	0.380556
IL17A	IL1F7	0.133936	0.280458	0.146522
IL17A	IL22	0.0742313	0.484522	0.410291
IL17A	IL4	0.101528	0.351861	0.250333
IL17A	IL5	0.107664	0.348841	0.241177
IL17A	INHA	0.0551499	0.373043	0.317893
IL17A	PF4V1	0.0862465	0.30631	0.220063
IL17A	THPO	0.0682102	0.30503	0.23682
IL17A	TNFSF9	0.0760596	0.480568	0.404508
IL17B	INHBB	0.104272	0.139399	0.035127
IL17B	LEFTY2	0.216307	0.240357	0.02405
IL18	IL5	-0.0578295	-0.142337	-0.0845075
IL18	IL7	0.100973	0.228108	0.127135
IL18	KITLG	0.104412	0.152501	0.048089
IL18	TNFSF13	0.0876203	0.223361	0.135741
IL18	WNT2	0.0854065	0.202506	0.117099
IL19	IL21	0.101277	0.459012	0.357735
IL19	IL22	0.140694	0.49423	0.353536
IL19	INHA	0.0571451	0.359439	0.302294
IL19	PF4	0.161703	0.500409	0.338706
IL19	TNFRSF11B	-0.0679431	-0.115381	-0.0474379
IL19	TNFSF13	0.0669289	0.228627	0.161698
IL19	TNFSF18	0.0746177	0.469254	0.394636
IL19	TNFSF8	0.0668581	0.442243	0.375385
IL1A	IL1B	0.141691	0.379832	0.238141
IL1A	IL1F9	0.276109	0.455572	0.179463
IL1A	IL21	0.0567118	0.411142	0.35443
IL1A	IL25	0.0628954	0.263981	0.201086
IL1A	MSTN	0.0637298	0.173189	0.109459
IL1A	NRG1	0.0862332	0.337908	0.251675
IL1A	PF4	0.103766	0.439768	0.336002
IL1A	TNFSF18	0.0615898	0.426329	0.364739
IL1A	TNFSF8	0.101931	0.430418	0.328487
IL1B	IL6	0.30237	0.491403	0.189033
IL1B	IL9	0.0557245	0.279664	0.22394
IL1B	LIF	0.0976767	0.293114	0.195437
IL1B	MIF	-0.109391	-0.252984	-0.143593
IL1B	PF4	0.0573899	0.385028	0.327638
IL1B	TNF	0.076287	0.368257	0.29197
IL1B	TNFSF13	0.08156	0.346543	0.264983
IL1B	TNFSF18	0.0742036	0.411132	0.336928
IL1B	TNFSF8	0.107468	0.42362	0.316152
IL1B	TNFSF9	0.083378	0.410151	0.326773
IL1F5	IL1F9	0.393419	0.543674	0.150255
IL1F5	IL9	0.0638428	0.26659	0.202747
IL1F5	TNFSF18	0.0695817	0.363251	0.293669
IL1F6	IL1F7	0.076935	0.271605	0.19467
IL1F6	IL2	0.0604563	0.44773	0.387274
IL1F6	IL3	0.188198	0.471182	0.282984
IL1F6	IL4	0.115318	0.413138	0.29782
IL1F6	IL5	0.145169	0.414593	0.269424
IL1F6	INHA	0.120612	0.467801	0.347189
IL1F6	LASS1	0.0559444	0.16854	0.112596
IL1F6	LTA	0.132301	0.375691	0.24339
IL1F6	MSTN	0.0750731	0.219984	0.144911
IL1F6	NRG1	0.0972286	0.433987	0.336758
IL1F6	PF4V1	0.0923875	0.35996	0.267572
IL1F6	TNF	0.0775039	0.360727	0.283223
IL1F6	TNFSF15	0.0719456	0.226073	0.154127
IL1F6	TNFSF8	0.0978408	0.550408	0.452567
IL1F6	TNFSF9	0.0884517	0.554926	0.466474
IL1F6	WNT1	0.0647043	0.414651	0.349947
IL1F7	IL2	0.0562957	0.221458	0.165162
IL1F7	IL26	0.0656135	0.130297	0.0646835
IL1F7	IL3	0.0742545	0.223598	0.149343
IL1F7	IL4	0.0597075	0.200482	0.140774
IL1F7	IL5	0.072634	0.202255	0.129621
IL1F7	LTA	0.066361	0.186503	0.120142
IL1F7	OSM	0.065695	0.14178	0.076085
IL1F7	TNFSF9	0.0613954	0.256717	0.195322
IL1F7	TXLNA	-0.0561005	-0.0838755	-0.027775
IL1F9	IL8	0.186796	0.405035	0.218239
IL2	IL23A	0.0992694	0.366382	0.267113
IL2	IL25	0.0605707	0.27956	0.218989
IL2	IL3	0.144034	0.390335	0.246301
IL2	IL4	0.10639	0.343829	0.237439
IL2	IL5	0.105286	0.330229	0.224943
IL2	IL9	0.0617814	0.319773	0.257992
IL2	LTA	0.0997351	0.315904	0.216169
IL2	NRG1	0.0682397	0.340542	0.272302
IL2	TNFSF14	0.0629049	0.248893	0.185988
IL2	TNFSF8	0.0813848	0.43634	0.354955
IL21	IL22	0.160109	0.601383	0.441274
IL21	IL25	0.113291	0.366402	0.253111
IL21	IL5	0.0692126	0.364076	0.294863
IL21	INHA	0.063447	0.441583	0.378136
IL21	NRG1	0.0776783	0.421468	0.34379
IL21	PF4	0.118554	0.575719	0.457165
IL21	PF4V1	0.0554643	0.325681	0.270217
IL21	TNFSF18	0.139644	0.603554	0.46391
IL21	TNFSF4	0.0607338	0.349658	0.288924
IL21	TNFSF9	0.0948404	0.565398	0.470558
IL22	IL9	0.0870225	0.421212	0.334189
IL22	INHA	0.0953989	0.472345	0.376946
IL22	PF4	0.185731	0.618002	0.432271
IL22	THNSL2	0.0625248	0.211547	0.149022
IL22	THPO	0.0824469	0.369051	0.286604
IL22	TNFSF18	0.191649	0.63846	0.446811
IL22	TNFSF8	0.0823275	0.561479	0.479152
IL22	TNFSF9	0.155675	0.61468	0.459005
IL23A	IL25	0.0582963	0.265741	0.207445
IL23A	IL9	0.0951125	0.334421	0.239309
IL23A	INHA	0.0613859	0.344264	0.282878
IL23A	LTA	0.0806895	0.314928	0.234238
IL23A	TNFSF18	0.0722085	0.43707	0.364862
IL23A	TNFSF8	0.0638325	0.417689	0.353857
IL23A	TNFSF9	0.078905	0.428222	0.349317
IL23A	WNT7A	0.0628775	0.281168	0.21829
IL24	INHBB	-0.0686437	-0.0867966	-0.0181529
IL24	TXLNA	-0.0555628	-0.070706	-0.0151432
IL25	IL3	0.0604819	0.252107	0.191625
IL25	INHA	0.063808	0.280582	0.216774
IL25	PF4	0.061735	0.331792	0.270057
IL25	PF4V1	0.100513	0.257113	0.1566
IL25	WNT1	0.0689173	0.266089	0.197172
IL26	IL3	0.0607795	0.166086	0.105306
IL26	IL4	0.0882281	0.179364	0.0911359
IL26	IL5	0.0797562	0.16882	0.0890638
IL26	LTA	0.123069	0.219637	0.096568
IL26	MSTN	0.102523	0.149944	0.047421
IL26	OSM	0.0767211	0.163903	0.0871819
IL3	IL4	0.12768	0.336054	0.208374
IL3	IL9	0.0551663	0.289611	0.234445
IL3	INHA	0.0606457	0.325089	0.264443
IL3	LTA	0.0852506	0.276927	0.191676
IL3	MSTN	0.0700174	0.181915	0.111898
IL3	TNFSF14	0.0565619	0.221469	0.164907
IL32	IL7	0.0813144	0.285045	0.203731
IL32	INHBB	-0.0896412	-0.190905	-0.101264
IL32	LTB	0.145543	0.388415	0.242872
IL32	MSTN	-0.0884415	-0.14919	-0.0607485
IL32	THNSL2	-0.0732673	-0.233164	-0.159897
IL32	THPO	-0.0778402	-0.17725	-0.0994098
IL33	IL7	0.0873781	0.264545	0.177167
IL33	INHBA	-0.0789097	-0.14735	-0.0684403
IL33	MIF	-0.139379	-0.329248	-0.189869
IL4	IL5	0.0729462	0.270228	0.197282
IL4	IL9	0.057479	0.275367	0.217888
IL4	INHA	0.0873584	0.322335	0.234977
IL4	TNFSF8	0.0679421	0.364655	0.296713
IL5	IL9	0.0736279	0.2817	0.208072
IL5	INHA	0.0722979	0.312685	0.240387
IL5	LTA	0.0829428	0.256895	0.173952
IL5	NRG1	0.0631406	0.285689	0.222548
IL5	PPBP	0.0727163	0.182716	0.11
IL5	TNFSF9	0.0588605	0.35886	0.299999
IL6	LIF	0.216685	0.356616	0.139931
IL6	PPBP	0.08846	0.20537	0.11691
IL7	NAMPT	0.0735825	0.131493	0.0579105
IL7	THNSL2	-0.0878564	-0.169334	-0.0814776
IL8	LIF	0.101696	0.266458	0.164762
IL8	NAMPT	0.123786	0.210234	0.086448
IL8	PPBP	0.229332	0.30081	0.071478
IL8	SPP1	0.16633	0.256061	0.089731
IL8	THNSL2	-0.0836129	-0.159626	-0.0760131
IL8	VEGFA	0.183093	0.260202	0.077109
IL8	WNT2	0.0647538	0.159721	0.0949672
IL9	INHA	0.0762728	0.336896	0.260623
IL9	TNFSF9	0.0767699	0.411675	0.334905
INHA	LASS1	0.0732833	0.16558	0.0922967
INHA	LTA	0.0709756	0.277487	0.206511
INHA	PF4	0.0595727	0.443273	0.3837
INHA	PF4V1	0.0658032	0.276872	0.211069
INHA	TNFSF9	0.0864548	0.45903	0.372575
INHA	WNT1	0.0775565	0.351898	0.274342
INHBA	TNFSF4	0.114077	0.458774	0.344697
INHBA	WNT2	0.292513	0.54491	0.252397
INHBB	LEFTY2	0.0699764	0.124229	0.0542526
INHBB	NAMPT	0.0667718	0.103146	0.0363742
INHBB	OSM	-0.0705376	-0.10227	-0.0317324
INHBB	TNFSF10	0.076933	0.109867	0.032934
KITLG	NDP	0.120823	0.141228	0.020405
LASS1	LEFTY2	0.112497	0.147136	0.034639
LASS1	TNFSF10	-0.107102	-0.144169	-0.037067
LEFTY1	LEFTY2	0.269795	0.293822	0.024027
LEFTY2	VEGFA	0.0784819	0.120381	0.0418991
LIF	TGFB2	0.0798016	0.184436	0.104634
LIF	TNF	0.0872174	0.213752	0.126535
LIF	TNFSF10	-0.0781629	-0.113247	-0.0350841
LTA	OSM	0.105671	0.204483	0.098812
LTA	TNFSF14	0.125879	0.380012	0.254133
LTB	TNFSF14	0.100011	0.39292	0.292909
LTB	XCL1	0.108817	0.501497	0.39268
MIF	TNFSF10	-0.0629546	-0.0997313	-0.0367767
MIF	TXLNA	0.0565836	0.119986	0.0634024
MIF	VEGFA	0.0851678	0.214854	0.129686
MSTN	PF4V1	0.080077	0.169445	0.089368
NAMPT	THNSL2	-0.122373	-0.193072	-0.070699
NAMPT	THPO	-0.0822363	-0.163949	-0.0817127
NAMPT	TNFSF10	0.0954934	0.139742	0.0442486
NAMPT	TNFSF11	0.0885349	0.146409	0.0578741
NAMPT	VEGFA	0.107194	0.190729	0.083535
NRG1	PF4	0.064532	0.415039	0.350507
NRG1	TGFB2	0.101435	0.259155	0.15772
NRG1	TNFSF8	0.0566061	0.402567	0.345961
NRG1	TNFSF9	0.0870031	0.430309	0.343306
NRG1	WNT1	0.0549717	0.313309	0.258337
NRG1	WNT7A	0.0937016	0.301452	0.20775
OSM	TNFSF14	0.0681211	0.167061	0.0989399
PF4	THPO	0.101129	0.373353	0.272224
PF4	TNFSF18	0.118963	0.599014	0.480051
PF4	TNFSF4	0.0698206	0.369468	0.299647
PF4	TNFSF8	0.151315	0.588064	0.436749
PF4	TNFSF9	0.0897487	0.567915	0.478166
PF4	TXLNA	0.0573935	0.203583	0.14619
PF4V1	TNFSF9	0.0606058	0.336503	0.275897
PLGF	TGFB1	0.131482	0.24443	0.112948
PLGF	TNFSF12	0.163693	0.245522	0.081829
PLGF	VEGFA	0.122816	0.174639	0.051823
SLURP1	VEGFA	0.116092	0.160289	0.044197
SPP1	THNSL2	-0.0633264	-0.171888	-0.108562
SPP1	VEGFA	0.130386	0.243762	0.113376
TGFB1	TNFSF12	0.128543	0.292923	0.16438
TGFB1	TXLNA	0.167723	0.321235	0.153512
TGFB2	TNFRSF11B	0.0571732	0.103299	0.0461258
TGFB2	TNFSF8	0.0782668	0.277723	0.199456
TGFB2	WNT5A	0.0864703	0.162862	0.0763917
THNSL2	THPO	0.139257	0.23332	0.094063
THNSL2	TNFSF12	0.0635215	0.150724	0.0872025
THNSL2	TNFSF13	0.0856814	0.187384	0.101703
THNSL2	TXLNA	0.0656381	0.118558	0.0529199
THPO	TNFSF13	0.12571	0.261704	0.135994
THPO	TNFSF18	0.0998598	0.382419	0.282559
THPO	TNFSF4	0.0587349	0.231086	0.172351
TNF	TNFRSF11B	0.110751	0.185625	0.074874
TNFRSF11B	WNT5A	0.0712407	0.101351	0.0301103
TNFSF10	TNFSF13	0.0833613	0.121505	0.0381437
TNFSF10	WNT5A	0.158344	0.197375	0.039031
TNFSF12	TNFSF13	0.204552	0.325578	0.121026
TNFSF12	WNT5A	0.0777486	0.159547	0.0817984
TNFSF13	TNFSF8	0.0766305	0.296783	0.220153
TNFSF14	TNFSF15	0.0552012	0.135928	0.0807268
TNFSF14	WNT7A	0.0609349	0.180132	0.119197
TNFSF14	XCL1	0.147609	0.388876	0.241267
TNFSF15	WNT7A	0.0615972	0.159159	0.0975618
TNFSF18	TNFSF8	0.14418	0.604715	0.460535
TNFSF18	TNFSF9	0.0640596	0.576064	0.512004
TNFSF18	WNT1	0.100351	0.454919	0.354568
TNFSF4	TNFSF8	0.0796694	0.361812	0.282143
TNFSF4	TNFSF9	0.104493	0.418811	0.314318
TNFSF4	WNT2	0.26996	0.517628	0.247668
TNFSF8	TNFSF9	0.111661	0.570647	0.458986
WNT1	WNT7A	0.0592467	0.275376	0.216129

## Sheet: OC_0.1_correlation
element 1	element 2	part corr	correlation	correlation-partcorr
ADIPOQ	CCL14	0.0697583	0.448597	0.378839
ADIPOQ	CCL19	0.319031	0.548303	0.229272
ADIPOQ	CCL3	0.0641424	0.261458	0.197316
ADIPOQ	CXCL12	0.215237	0.459802	0.244565
ADIPOQ	CXCL14	0.0824641	0.19511	0.112646
ADIPOQ	FGF2	0.0492876	0.220245	0.170957
ADIPOQ	GREM1	0.170275	0.332064	0.161789
ADIPOQ	IL6	0.0629043	0.240535	0.177631
AGT	ANGPTL3	0.150245	0.254258	0.104013
AGT	AREG	0.0387254	0.0842282	0.0455028
AGT	BMP2	0.0764302	0.175815	0.0993848
AGT	C5	0.11972	0.256332	0.136612
AGT	CCL14	0.0606885	0.15289	0.0922015
AGT	CCL4	0.0462979	0.156009	0.109711
AGT	CLEC11A	0.0466366	0.101747	0.0551104
AGT	CMTM6	-0.0655333	-0.147263	-0.0817297
AGT	CX3CL1	0.034389	0.149812	0.115423
AGT	CXCL10	-0.0456537	-0.123618	-0.0779643
AGT	GDF10	0.0432851	0.16889	0.125605
AGT	HMGB1	-0.0543517	-0.158212	-0.10386
AGT	IFNA1	0.0412373	0.147216	0.105979
AGT	LASS1	0.0352413	0.0790697	0.0438284
AGT	LEFTY2	0.0882312	0.189499	0.101268
AGT	NRG1	0.12229	0.255553	0.133263
AGT	PF4V1	0.0521048	0.14846	0.0963552
AGT	PLGF	0.0640752	0.112344	0.0482688
AGT	TGFB2	0.0433757	0.183818	0.140442
AIMP1	ANG1	-0.0785883	-0.203073	-0.124485
AIMP1	ANG2	0.0651954	0.109331	0.0441356
AIMP1	ANGPTL3	-0.0640918	-0.152103	-0.0880112
AIMP1	BMP10	-0.0809096	-0.220541	-0.139631
AIMP1	CCL14	-0.0655132	-0.141488	-0.0759748
AIMP1	CCL22	-0.0500004	-0.143448	-0.0934476
AIMP1	CCL24	-0.0352035	-0.147568	-0.112365
AIMP1	CKLF	0.145441	0.226113	0.080672
AIMP1	CMTM6	0.127138	0.201333	0.074195
AIMP1	CSPG5	-0.0375495	-0.0865007	-0.0489512
AIMP1	CXCL11	0.0546597	0.18982	0.13516
AIMP1	FAM3C	0.14109	0.2323	0.09121
AIMP1	GDF11	-0.128495	-0.188688	-0.060193
AIMP1	GREM2	-0.03979	-0.122473	-0.082683
AIMP1	IFNA1	-0.0876921	-0.185513	-0.0978209
AIMP1	IFNA8	-0.108785	-0.187408	-0.078623
AIMP1	IL15	0.107298	0.209951	0.102653
AIMP1	IL2	-0.0398227	-0.167225	-0.127402
AIMP1	IL7	0.12185	0.178441	0.056591
AIMP1	LEFTY2	-0.0540444	-0.165057	-0.111013
AIMP1	LTA	-0.0357102	-0.147544	-0.111834
AIMP1	NAMPT	0.0454072	0.137626	0.0922188
AIMP1	NDP	0.0883914	0.130986	0.0425946
AIMP1	PLGF	-0.0748183	-0.133552	-0.0587337
AIMP1	SPP1	0.0649141	0.170854	0.10594
AIMP1	WNT1	-0.0408553	-0.185528	-0.144673
AMBN	ANGPTL3	0.0487766	0.330792	0.282015
AMBN	BMP15	0.0977753	0.625641	0.527866
AMBN	BMP7	0.0460808	0.208292	0.162211
AMBN	CCL16	0.04735	0.534627	0.487277
AMBN	CCL24	0.0569807	0.359682	0.302701
AMBN	CCL25	0.0664925	0.53645	0.469957
AMBN	CER1	0.163995	0.652303	0.488308
AMBN	CKLF	-0.035343	-0.166106	-0.130763
AMBN	DKK1	0.091628	0.204437	0.112809
AMBN	FASLG	0.134629	0.624415	0.489786
AMBN	GDF5	0.0903713	0.430639	0.340268
AMBN	GDF9	0.0778642	0.620604	0.54274
AMBN	IFNA10	0.142408	0.608456	0.466048
AMBN	IFNA13	0.0666408	0.391858	0.325217
AMBN	IFNA4	0.0636672	0.611138	0.547471
AMBN	IL12B	0.0413779	0.5225	0.481122
AMBN	IL16	0.0628193	0.517355	0.454536
AMBN	IL1F9	0.0580615	0.547778	0.489716
AMBN	IL23A	0.0770183	0.517089	0.440071
AMBN	IL24	0.0749441	0.401911	0.326967
AMBN	IL25	0.04487	0.480484	0.435614
AMBN	IL3	0.0516813	0.442023	0.390342
AMBN	IL9	0.0600275	0.488301	0.428273
AMELX	ANG1	0.0666902	0.323438	0.256748
AMELX	ANGPTL3	0.140925	0.345534	0.204609
AMELX	BMP10	0.0448441	0.485051	0.440207
AMELX	BTC	0.0663004	0.187374	0.121074
AMELX	CCL16	0.0616666	0.433494	0.371827
AMELX	CCL22	0.0501559	0.281477	0.231321
AMELX	CD320	0.20053	0.245242	0.044712
AMELX	CER1	0.0890827	0.49746	0.408377
AMELX	CKLF	-0.0546414	-0.155696	-0.101055
AMELX	CSPG5	0.0462356	0.137962	0.0917264
AMELX	IFNA14	0.0664962	0.485343	0.418847
AMELX	IFNA16	0.0683412	0.48914	0.420799
AMELX	IFNA17	0.0418287	0.495545	0.453716
AMELX	IFNA21	0.0784869	0.440706	0.362219
AMELX	IL12B	0.0791402	0.443789	0.364649
AMELX	IL1F6	0.15834	0.509399	0.351059
AMELX	INHBB	0.0465472	0.121727	0.0751798
AMELX	TNFSF11	0.155243	0.389929	0.234686
AMELX	TNFSF14	0.0369274	0.102535	0.0656076
AMH	CCL1	0.11748	0.77289	0.65541
AMH	IFNA2	0.0616185	0.671789	0.61017
AMH	IFNA6	0.133223	0.78026	0.647037
AMH	IFNB1	0.0703578	0.762566	0.692208
AMH	IFNW1	0.0425976	0.665946	0.623348
AMH	IL1F7	0.224532	0.802339	0.577807
AMH	IL26	0.0435191	0.655557	0.612038
AMH	MSTN	0.0859056	0.573303	0.487397
AMH	OSM	0.0985789	0.780654	0.682075
ANG1	BMP1	0.0824784	0.356438	0.27396
ANG1	BMP10	0.0451053	0.476166	0.431061
ANG1	BMP6	0.0564628	0.372636	0.316173
ANG1	BMP7	0.158697	0.294964	0.136267
ANG1	CER1	0.115355	0.507558	0.392203
ANG1	CKLF	-0.0747002	-0.196302	-0.121602
ANG1	CMTM6	-0.0475872	-0.207311	-0.159724
ANG1	CTF1	0.0398993	0.358972	0.319073
ANG1	CXCL10	-0.0537794	-0.188616	-0.134837
ANG1	GDF11	0.0764904	0.190588	0.114098
ANG1	GREM2	0.0711807	0.228883	0.157702
ANG1	IFNA14	0.0775276	0.484732	0.407204
ANG1	IFNA17	0.0846831	0.501835	0.417152
ANG1	IL15	-0.0706482	-0.19277	-0.122122
ANG1	IL18	-0.0567545	-0.136347	-0.0795925
ANG1	IL1F6	0.0501629	0.456354	0.406191
ANG1	IL1F9	0.0646245	0.426157	0.361532
ANG1	INHA	0.0452299	0.35342	0.30819
ANG1	LEFTY1	0.0347869	0.101729	0.0669421
ANG1	LEFTY2	0.075828	0.299323	0.223495
ANG1	NAMPT	-0.100231	-0.207878	-0.107647
ANG1	PLGF	0.0506478	0.142303	0.0916552
ANG1	SCG2	0.0382013	0.162061	0.12386
ANG1	SPP1	-0.0920701	-0.261499	-0.169429
ANG1	TGFB2	0.0504554	0.321778	0.271323
ANG1	TNFSF10	-0.11246	-0.232027	-0.119567
ANG1	TNFSF18	0.0447845	0.440207	0.395423
ANG1	TNFSF4	0.0476777	0.170814	0.123136
ANG1	TNFSF8	0.0591032	0.326021	0.266918
ANG1	WNT1	0.0605474	0.38801	0.327463
ANG1	WNT7A	0.19731	0.323182	0.125872
ANG2	CCL2	0.101256	0.213878	0.112622
ANG2	CSPG5	-0.0497165	-0.109496	-0.0597795
ANG2	CXCL12	0.0702267	0.232332	0.162105
ANG2	GREM1	0.0541378	0.175488	0.12135
ANG2	IL11	0.0659855	0.205089	0.139103
ANG2	IL33	0.10889	0.251136	0.142246
ANG2	PLGF	0.247713	0.325184	0.077471
ANG2	TGFB1	0.0653339	0.25153	0.186196
ANG2	VEGFA	0.347644	0.388511	0.040867
ANGPTL3	BTC	0.0385046	0.152324	0.113819
ANGPTL3	C5	0.164323	0.361076	0.196753
ANGPTL3	CCL16	0.0966066	0.406438	0.309831
ANGPTL3	CCL17	0.0369366	0.164077	0.12714
ANGPTL3	CCL22	0.101517	0.300807	0.19929
ANGPTL3	CCL27	0.0792268	0.329445	0.250218
ANGPTL3	CER1	0.0606357	0.427524	0.366888
ANGPTL3	EGF	0.0523449	0.359578	0.307233
ANGPTL3	FASLG	0.0870957	0.432767	0.345671
ANGPTL3	GDF5	0.0504361	0.292246	0.24181
ANGPTL3	GREM2	0.0507704	0.187151	0.136381
ANGPTL3	IFNA14	0.0672466	0.431365	0.364118
ANGPTL3	IFNA16	0.0693154	0.442614	0.373299
ANGPTL3	IFNA21	0.0788058	0.404183	0.325377
ANGPTL3	IFNA5	0.0764148	0.435784	0.359369
ANGPTL3	IFNG	0.0356669	0.37764	0.341973
ANGPTL3	IL12B	0.0527485	0.382878	0.33013
ANGPTL3	IL1A	0.0401063	0.398959	0.358853
ANGPTL3	IL1F5	0.0390592	0.307933	0.268874
ANGPTL3	IL1F6	0.0738842	0.419557	0.345673
ANGPTL3	IL1F9	0.0497163	0.390794	0.341078
ANGPTL3	IL2	0.0592888	0.320552	0.261263
ANGPTL3	IL3	0.0479575	0.315609	0.267651
ANGPTL3	IL5	0.0405829	0.286352	0.245769
ANGPTL3	LTA	0.119876	0.337455	0.217579
ANGPTL3	TNFSF11	0.0469848	0.289675	0.24269
ANGPTL3	TNFSF18	0.040133	0.371002	0.330869
AREG	BDNF	0.151054	0.224096	0.073042
AREG	BTC	0.0621964	0.111217	0.0490206
AREG	CTGF	0.0435892	0.0984733	0.0548841
AREG	CXCL1	0.123956	0.217136	0.09318
AREG	EDN1	0.0535207	0.104852	0.0513313
AREG	FAM3C	0.0457967	0.118131	0.0723343
AREG	GPI	-0.0588705	-0.0951662	-0.0362957
AREG	IFNA13	0.157938	0.224215	0.066277
AREG	IL15	0.122655	0.175538	0.052883
AREG	IL18	0.0528799	0.11642	0.0635401
AREG	LIF	0.035296	0.134991	0.099695
AREG	NAMPT	0.097398	0.189049	0.091651
AREG	NDP	-0.0436462	-0.0553443	-0.0116981
AREG	OSM	0.0465143	0.158151	0.111637
AREG	PF4V1	0.0983451	0.193545	0.0951999
AREG	TGFB2	0.0578157	0.156064	0.0982483
AREG	TNFRSF11B	0.0408303	0.0923027	0.0514724
ARTN	BMP8A	0.073078	0.637859	0.564781
ARTN	CCL27	0.0705516	0.511279	0.440727
ARTN	CLCF1	0.11504	0.374141	0.259101
ARTN	CNTF	0.038165	0.617537	0.579372
ARTN	CSF1	0.183696	0.403371	0.219675
ARTN	CSPG5	0.0752094	0.163901	0.0886916
ARTN	CX3CL1	0.184012	0.451008	0.266996
ARTN	DKK1	0.0425058	0.164407	0.121901
ARTN	EFEMP1	-0.0408994	-0.117395	-0.0764956
ARTN	GDF2	0.127444	0.600665	0.473221
ARTN	GDF3	0.239081	0.627637	0.388556
ARTN	GDF9	0.170284	0.635699	0.465415
ARTN	IFNA1	0.0487432	0.342832	0.294089
ARTN	IL12A	0.0790632	0.396987	0.317924
ARTN	IL13	0.118908	0.571249	0.452341
ARTN	IL17A	0.0608731	0.612417	0.551544
ARTN	SECTM1	0.0475766	0.286354	0.238777
ARTN	SLURP1	0.102522	0.223265	0.120743
ARTN	TNFSF13	0.102423	0.323788	0.221365
ARTN	TNFSF15	0.0471153	0.515386	0.468271
ARTN	TNFSF9	0.0699901	0.596653	0.526663
ARTN	TXLNA	0.0636311	0.256934	0.193303
BDNF	BMP4	0.0743083	0.170957	0.0966487
BDNF	BMP5	0.127661	0.366979	0.239318
BDNF	BMP6	0.0547548	0.358248	0.303493
BDNF	CCL16	0.0685729	0.389858	0.321285
BDNF	CCL27	0.0439943	0.314207	0.270213
BDNF	CD70	0.0668771	0.383182	0.316305
BDNF	CLEC11A	0.0395164	0.16924	0.129724
BDNF	CSF3	0.0802708	0.40528	0.325009
BDNF	CXCL1	0.0522767	0.185112	0.132835
BDNF	EGF	0.0373264	0.362692	0.325366
BDNF	FGF2	0.0557644	0.309609	0.253845
BDNF	GREM2	0.0677023	0.242702	0.175
BDNF	IFNA10	0.0463006	0.406941	0.36064
BDNF	IFNA16	0.109811	0.446762	0.336951
BDNF	IFNA21	0.0718907	0.399253	0.327362
BDNF	IFNA8	0.0379065	0.180038	0.142131
BDNF	IL11	0.0512116	0.368928	0.317716
BDNF	IL15	0.066206	0.125366	0.05916
BDNF	IL1A	0.0784519	0.42782	0.349368
BDNF	IL1F5	0.0433661	0.470543	0.427177
BDNF	IL1F9	0.072229	0.406423	0.334194
BDNF	IL2	0.0527002	0.309677	0.256977
BDNF	IL23A	0.0633334	0.36151	0.298177
BDNF	IL24	0.0424008	0.328253	0.285852
BDNF	IL32	-0.0480081	-0.0902573	-0.0422492
BDNF	INHA	0.126568	0.346756	0.220188
BDNF	PF4V1	0.0536091	0.256645	0.203036
BDNF	TNFRSF11B	0.0560547	0.094681	0.0386263
BDNF	TNFSF8	0.117665	0.347069	0.229404
BDNF	WNT1	0.0633222	0.342888	0.279566
BDNF	WNT5A	0.0633948	0.161703	0.0983082
BMP1	CKLF	-0.0766999	-0.204924	-0.128224
BMP1	CLCF1	0.118642	0.388728	0.270086
BMP1	CLEC11A	0.0908493	0.236673	0.145824
BMP1	CTF1	0.172927	0.460816	0.287889
BMP1	CX3CL1	0.0446687	0.328415	0.283746
BMP1	CXCL10	-0.0688378	-0.186238	-0.1174
BMP1	GREM2	0.0871486	0.266938	0.179789
BMP1	GRN	0.0539516	0.350589	0.296637
BMP1	IFNA17	0.141214	0.502126	0.360912
BMP1	IL13	0.0803995	0.397069	0.316669
BMP1	INHBA	0.287006	0.480504	0.193498
BMP1	LIF	0.0983587	0.370132	0.271773
BMP1	SCG2	0.0690692	0.324022	0.254953
BMP1	SECTM1	0.0674702	0.33164	0.26417
BMP1	TGFB1	0.456757	0.626402	0.169645
BMP1	TNFSF10	-0.0610543	-0.180655	-0.119601
BMP1	TNFSF18	0.0671869	0.450156	0.382969
BMP1	TNFSF9	0.107553	0.484443	0.37689
BMP1	TXLNA	0.167651	0.374997	0.207346
BMP1	WNT7A	0.190846	0.345027	0.154181
BMP10	BMP15	0.283984	0.850302	0.566318
BMP10	BTC	0.0457523	0.237066	0.191314
BMP10	CCL16	0.0698325	0.710594	0.640761
BMP10	CCL23	0.0695233	0.561232	0.491709
BMP10	CCL24	0.0958017	0.463994	0.368192
BMP10	CER1	0.20886	0.85926	0.6504
BMP10	CLEC11A	0.0517214	0.222991	0.17127
BMP10	CMTM6	-0.0381853	-0.28292	-0.244735
BMP10	CTF1	0.0682009	0.578576	0.510375
BMP10	FAM3C	-0.106418	-0.339406	-0.232988
BMP10	FASLG	0.137393	0.800435	0.663042
BMP10	GDF10	0.105123	0.575156	0.470033
BMP10	GDF3	0.11901	0.650735	0.531725
BMP10	GDF9	0.0943769	0.809524	0.715147
BMP10	GREM2	0.0421666	0.296877	0.25471
BMP10	IFNA1	0.111125	0.442025	0.3309
BMP10	IFNA16	0.0735298	0.805577	0.732047
BMP10	IFNA17	0.254191	0.856316	0.602125
BMP10	IFNA5	0.205073	0.823688	0.618615
BMP10	IFNA7	0.193564	0.835394	0.64183
BMP10	IFNA8	0.0393644	0.311885	0.272521
BMP10	IFNG	0.0362199	0.694039	0.657819
BMP10	IL10	0.0681067	0.602945	0.534838
BMP10	IL11	0.12216	0.518143	0.395983
BMP10	IL12B	0.168387	0.730068	0.561681
BMP10	IL1F5	0.0771934	0.552819	0.475626
BMP10	IL1F6	0.235531	0.810718	0.575187
BMP10	IL2	0.0452364	0.541392	0.496156
BMP10	IL21	0.153424	0.80245	0.649026
BMP10	IL22	0.150434	0.803351	0.652917
BMP10	IL23A	0.0527447	0.66171	0.608965
BMP10	INHA	0.093903	0.554247	0.460344
BMP10	LEFTY2	0.0563967	0.421102	0.364705
BMP10	TGFB2	0.0537685	0.490035	0.436267
BMP10	TNFSF8	0.0700622	0.501581	0.431519
BMP10	WNT1	0.139624	0.665952	0.526328
BMP15	CCL16	0.219433	0.761475	0.542042
BMP15	CCL24	0.0409138	0.452288	0.411374
BMP15	CCL25	0.100473	0.664455	0.563982
BMP15	CD40LG	0.0877549	0.524745	0.43699
BMP15	CER1	0.334961	0.877999	0.543038
BMP15	FASLG	0.129142	0.811942	0.6828
BMP15	GDF10	0.0969992	0.590013	0.493014
BMP15	GDF5	0.130452	0.554538	0.424086
BMP15	GDF9	0.0622167	0.790706	0.728489
BMP15	IFNA10	0.0654813	0.736697	0.671216
BMP15	IFNA14	0.117568	0.81501	0.697442
BMP15	IFNA16	0.0929743	0.812264	0.71929
BMP15	IFNA17	0.103485	0.834562	0.731077
BMP15	IFNA21	0.0738964	0.7121	0.638204
BMP15	IFNA4	0.211902	0.851266	0.639364
BMP15	IFNA5	0.207509	0.832708	0.625199
BMP15	IFNA7	0.218484	0.857618	0.639134
BMP15	IFNA8	0.060251	0.316863	0.256612
BMP15	IFNG	0.143418	0.729915	0.586497
BMP15	IL1F5	0.0584408	0.553432	0.494991
BMP15	IL1F6	0.128424	0.775904	0.64748
BMP15	IL1F9	0.161978	0.745532	0.583554
BMP15	IL22	0.0818342	0.804788	0.722954
BMP15	IL23A	0.190783	0.707906	0.517123
BMP15	IL24	0.0577412	0.510722	0.452981
BMP15	IL3	0.0645798	0.558035	0.493455
BMP15	IL9	0.083634	0.657181	0.573547
BMP15	PF4V1	0.0915874	0.406108	0.314521
BMP15	TNF	0.0876786	0.394375	0.306696
BMP15	WNT1	0.167172	0.661428	0.494256
BMP15	WNT2	0.0800499	0.352121	0.272071
BMP2	BMP4	0.0803848	0.241943	0.161558
BMP2	C5	0.134435	0.321365	0.18693
BMP2	CCL23	0.0724515	0.292137	0.219686
BMP2	CMTM6	-0.123801	-0.280769	-0.156968
BMP2	CXCL10	-0.0643319	-0.166809	-0.102477
BMP2	DKK1	0.0560218	0.169241	0.113219
BMP2	EFEMP1	0.330482	0.44936	0.118878
BMP2	FGF2	0.0750222	0.311585	0.236563
BMP2	IL11	0.0463698	0.292317	0.245947
BMP2	IL12B	0.0660205	0.312777	0.246756
BMP2	IL16	0.0886659	0.36218	0.273514
BMP2	IL33	0.109942	0.307026	0.197084
BMP2	IL6	0.0762501	0.276576	0.200326
BMP2	IL7	0.0651126	0.17406	0.108947
BMP2	KITLG	0.0807497	0.307382	0.226632
BMP2	LEFTY1	0.0566143	0.108228	0.0516137
BMP2	LEFTY2	0.0359584	0.200707	0.164749
BMP2	MSTN	0.0460345	0.250622	0.204588
BMP2	NRG1	0.0364406	0.272938	0.236497
BMP2	PLGF	0.0895798	0.207275	0.117695
BMP2	TGFB2	0.047379	0.247732	0.200353
BMP2	WNT5A	0.181552	0.283497	0.101945
BMP3	BMP5	0.0850134	0.595003	0.50999
BMP3	BMP8A	0.184445	0.831704	0.647259
BMP3	BMP8B	0.22677	0.845268	0.618498
BMP3	CCL25	0.125828	0.714841	0.589013
BMP3	CNTF	0.162987	0.862964	0.699977
BMP3	CSF2	0.170046	0.782102	0.612056
BMP3	GDF2	0.0847997	0.789189	0.704389
BMP3	GDF3	0.115889	0.676088	0.560199
BMP3	GDF9	-0.0426368	0.714193	0.75683
BMP3	IFNA6	0.194765	0.853768	0.659003
BMP3	IFNB1	0.101201	0.821757	0.720556
BMP3	IFNW1	0.107582	0.737459	0.629877
BMP3	IL13	0.0676162	0.706238	0.638622
BMP3	IL17A	0.191428	0.848228	0.6568
BMP3	IL2	0.0376831	0.619964	0.582281
BMP3	IL4	0.214538	0.836074	0.621536
BMP3	IL5	0.04919	0.539871	0.490681
BMP3	KITLG	0.0694846	0.760241	0.690756
BMP3	LTA	0.0592205	0.57722	0.517999
BMP3	NRG1	0.0810731	0.62905	0.547977
BMP3	THPO	0.21821	0.844255	0.626045
BMP3	TNFSF11	0.0450229	0.549613	0.50459
BMP3	TNFSF15	0.0540582	0.714172	0.660114
BMP3	TNFSF9	0.117403	0.756684	0.639281
BMP3	WNT1	0.0451661	0.550141	0.504975
BMP4	BTC	-0.0652055	-0.116719	-0.0515135
BMP4	CLEC11A	0.142506	0.249567	0.107061
BMP4	CSF1	-0.0641163	-0.120126	-0.0560097
BMP4	CX3CL1	-0.0712738	-0.117711	-0.0464372
BMP4	CXCL14	0.242167	0.378498	0.136331
BMP4	DKK1	0.187624	0.31087	0.123246
BMP4	EFEMP1	0.163381	0.265861	0.10248
BMP4	GREM2	0.193099	0.333025	0.139926
BMP4	IL12A	-0.0356329	-0.0858868	-0.0502539
BMP4	INHBA	0.0428931	0.147812	0.104919
BMP4	LTB	-0.0367921	-0.0838491	-0.047057
BMP4	NDP	-0.0477263	-0.0793122	-0.0315859
BMP4	TNF	-0.0451029	-0.0957982	-0.0506953
BMP4	TNFSF10	-0.0644824	-0.139703	-0.0752206
BMP4	WNT5A	0.0728977	0.156381	0.0834833
BMP5	BMP6	0.035449	0.516189	0.48074
BMP5	BMP8A	0.0664327	0.589544	0.523111
BMP5	C5	0.0446291	0.401146	0.356517
BMP5	CCL25	0.0482698	0.521224	0.472954
BMP5	CNTF	0.110707	0.595337	0.48463
BMP5	CSF2	0.0840654	0.573961	0.489896
BMP5	CXCL14	0.187025	0.275612	0.088587
BMP5	EGF	0.0673134	0.48304	0.415727
BMP5	GDF9	0.0455448	0.554581	0.509036
BMP5	IFNA10	0.06358	0.581978	0.518398
BMP5	IFNA16	0.0938566	0.564543	0.470686
BMP5	IL12B	0.035843	0.490678	0.454835
BMP5	IL19	0.0410385	0.487151	0.446113
BMP5	IL1A	0.0968543	0.553174	0.45632
BMP5	IL1F9	0.0359412	0.490091	0.45415
BMP5	IL2	0.0390536	0.450169	0.411115
BMP5	KITLG	0.0504177	0.526109	0.475691
BMP5	MSTN	0.0471795	0.459528	0.412349
BMP5	TGFB2	0.0716662	0.385331	0.313665
BMP5	THPO	0.0431952	0.565976	0.522781
BMP5	TNFSF8	0.0571131	0.393356	0.336243
BMP6	BMP7	0.0481631	0.244228	0.196065
BMP6	BMP8A	0.137229	0.732244	0.595015
BMP6	C5	0.0422116	0.475726	0.433514
BMP6	CNTF	0.191511	0.73139	0.539879
BMP6	CXCL10	-0.0534754	-0.179351	-0.125876
BMP6	GDF3	0.0541392	0.595465	0.541326
BMP6	GREM2	0.0458223	0.263502	0.21768
BMP6	IFNA10	0.125661	0.713833	0.588172
BMP6	IFNA17	0.0419731	0.627389	0.585416
BMP6	IL19	0.0673303	0.599683	0.532353
BMP6	IL1F5	0.039329	0.455585	0.416256
BMP6	IL21	0.0935135	0.717205	0.623691
BMP6	INHA	0.0390992	0.428357	0.389258
BMP6	LEFTY2	0.0997315	0.407444	0.307712
BMP6	NRG1	0.0426778	0.572692	0.530014
BMP6	SPP1	-0.0712777	-0.279723	-0.208445
BMP6	TGFB2	0.151582	0.497987	0.346405
BMP6	THNSL2	0.0722243	0.365789	0.293565
BMP6	THPO	0.0656643	0.69744	0.631776
BMP6	TNFSF10	-0.0527764	-0.191543	-0.138767
BMP6	TNFSF9	0.0379272	0.67496	0.637033
BMP7	CCL2	-0.0503128	-0.177482	-0.127169
BMP7	CCL20	-0.0524588	-0.125267	-0.0728082
BMP7	CCL5	-0.0434766	-0.184283	-0.140806
BMP7	CKLF	-0.147292	-0.238402	-0.09111
BMP7	CLCF1	0.0585388	0.177556	0.119017
BMP7	CRLF1	0.0854821	0.122594	0.0371119
BMP7	CSPG5	0.143739	0.218676	0.074937
BMP7	CTF1	0.0580877	0.219755	0.161667
BMP7	CXCL10	-0.100459	-0.244424	-0.143965
BMP7	EFEMP1	-0.0550657	-0.148636	-0.0935703
BMP7	GDF10	0.0938993	0.236487	0.142588
BMP7	GDF11	0.235475	0.313562	0.078087
BMP7	GPI	0.0522424	0.109411	0.0571686
BMP7	IL15	-0.146835	-0.273887	-0.127052
BMP7	IL18	-0.0633608	-0.166028	-0.102667
BMP7	IL32	-0.0794693	-0.190481	-0.111012
BMP7	IL7	-0.107796	-0.183777	-0.075981
BMP7	INHBB	0.125269	0.184631	0.059362
BMP7	LASS1	0.13727	0.23589	0.09862
BMP7	NAMPT	-0.111616	-0.202707	-0.091091
BMP7	NRG1	0.102308	0.273782	0.171474
BMP7	SPP1	-0.0882029	-0.208216	-0.120013
BMP7	TGFB2	0.18078	0.313054	0.132274
BMP7	THNSL2	0.0945297	0.207194	0.112664
BMP7	TNFSF10	-0.0916117	-0.224921	-0.133309
BMP7	TNFSF12	-0.0708902	-0.156243	-0.0853528
BMP7	TNFSF4	0.0535232	0.130134	0.0766108
BMP7	VEGFA	0.0690636	0.127725	0.0586614
BMP7	WNT7A	0.0746705	0.189803	0.115132
BMP8A	BMP8B	0.114012	0.78652	0.672508
BMP8A	C5	0.0412876	0.521123	0.479835
BMP8A	CCL13	0.0367192	0.482379	0.44566
BMP8A	CCL25	0.10624	0.731028	0.624788
BMP8A	CCL27	0.156668	0.664551	0.507883
BMP8A	CSF2	0.189631	0.7824	0.592769
BMP8A	CX3CL1	0.0765517	0.449282	0.37273
BMP8A	EGF	0.0451847	0.602668	0.557483
BMP8A	GDF2	0.0903542	0.729284	0.63893
BMP8A	GDF3	0.161171	0.704408	0.543237
BMP8A	GDF9	0.101614	0.783554	0.68194
BMP8A	GREM2	0.0490249	0.28661	0.237585
BMP8A	IFNA10	0.222863	0.831851	0.608988
BMP8A	IL12B	0.0958767	0.666181	0.570304
BMP8A	IL13	0.155139	0.690897	0.535758
BMP8A	IL16	0.0888831	0.632345	0.543462
BMP8A	IL17A	0.12064	0.798394	0.677754
BMP8A	IL1A	0.118963	0.728359	0.609396
BMP8A	IL1F6	0.0937474	0.718665	0.624918
BMP8A	IL4	0.106067	0.762541	0.656474
BMP8A	IL5	0.0466009	0.534431	0.48783
BMP8A	KITLG	0.128296	0.734919	0.606623
BMP8A	NRG1	0.0437485	0.637307	0.593558
BMP8A	TGFB2	0.0659562	0.508537	0.442581
BMP8A	THPO	0.0810013	0.776424	0.695423
BMP8A	TNFSF11	0.125066	0.593263	0.468197
BMP8A	TNFSF15	0.0568229	0.658642	0.601819
BMP8A	TNFSF9	0.0984698	0.76261	0.66414
BMP8B	C5	0.0651202	0.534908	0.469788
BMP8B	CCL13	0.0374221	0.465368	0.427946
BMP8B	CCL25	0.0681996	0.675526	0.607326
BMP8B	CNTF	0.347248	0.877622	0.530374
BMP8B	CSF2	0.119883	0.755677	0.635794
BMP8B	GDF2	0.0763004	0.777561	0.701261
BMP8B	GDF3	0.0395748	0.624862	0.585287
BMP8B	IFNA1	0.0472413	0.391226	0.343985
BMP8B	IFNA10	0.0520145	0.733202	0.681187
BMP8B	IFNA2	0.0761443	0.730177	0.654033
BMP8B	IFNA6	0.141937	0.841582	0.699645
BMP8B	IFNB1	0.0355542	0.796624	0.76107
BMP8B	IFNW1	0.122875	0.730472	0.607597
BMP8B	IL13	0.134445	0.715942	0.581497
BMP8B	IL17A	0.160936	0.825748	0.664812
BMP8B	IL2	0.0534975	0.603022	0.549524
BMP8B	IL26	0.0535667	0.745287	0.69172
BMP8B	IL4	0.174366	0.815211	0.640845
BMP8B	IL5	0.163504	0.561262	0.397758
BMP8B	KITLG	0.120606	0.756816	0.63621
BMP8B	LTA	0.0382747	0.55381	0.515535
BMP8B	MSTN	0.0522908	0.641991	0.5897
BMP8B	NRG1	0.0772644	0.612335	0.535071
BMP8B	TGFB2	0.0408593	0.457859	0.417
BMP8B	THPO	0.124162	0.819936	0.695774
BMP8B	TNFSF15	0.0486362	0.697694	0.649058
BMP8B	TNFSF9	0.0619922	0.729504	0.667512
BTC	CCL17	0.062913	0.126399	0.063486
BTC	CLCF1	0.0502462	0.14526	0.0950138
BTC	CSF1	0.0463128	0.170106	0.123793
BTC	CTGF	-0.035065	-0.111091	-0.076026
BTC	CXCL10	0.0388816	0.163063	0.124181
BTC	CXCL12	-0.0531962	-0.13276	-0.0795638
BTC	EFEMP1	-0.0540754	-0.127546	-0.0734706
BTC	EGF	0.104635	0.256339	0.151704
BTC	IFNA21	0.0453467	0.226245	0.180898
BTC	IFNA8	0.0705084	0.156291	0.0857826
BTC	IL15	0.0494529	0.141154	0.0917011
BTC	IL1F6	0.0359908	0.23226	0.196269
BTC	IL2	0.0474432	0.193412	0.145969
BTC	NDP	0.0458367	0.0759437	0.030107
BTC	PLGF	-0.03824	-0.0966278	-0.0583878
BTC	TNFSF10	0.0780855	0.157233	0.0791475
C5	CNTF	0.127855	0.554147	0.426292
C5	CSF2	0.112089	0.533782	0.421693
C5	CXCL10	-0.0603444	-0.163084	-0.10274
C5	GDF9	0.085711	0.515562	0.429851
C5	GREM2	0.0378991	0.208995	0.171096
C5	IL13	0.049052	0.46097	0.411918
C5	IL16	0.0400068	0.416332	0.376325
C5	IL17A	0.0560775	0.529107	0.473029
C5	IL19	0.0509759	0.434697	0.383721
C5	IL1A	0.105658	0.502306	0.396648
C5	IL21	0.0405989	0.527098	0.486499
C5	IL4	0.0586215	0.520289	0.461668
C5	KITLG	0.126656	0.522494	0.395838
C5	MIF	-0.043563	-0.178034	-0.134471
C5	SPP1	-0.0511937	-0.219761	-0.168567
C5	THNSL2	0.0669027	0.283538	0.216635
C5	THPO	0.0524144	0.530033	0.477619
C5	TNFSF10	-0.0410813	-0.156331	-0.11525
C5	TNFSF14	0.0451782	0.118584	0.0734058
CCL1	CNTF	0.0645435	0.826739	0.762196
CCL1	GDF2	0.0953089	0.817734	0.722425
CCL1	IFNA2	0.116912	0.768875	0.651963
CCL1	IFNA6	0.213239	0.888929	0.67569
CCL1	IFNB1	0.154872	0.87206	0.717188
CCL1	IFNW1	0.20109	0.787362	0.586272
CCL1	IL17A	0.0567598	0.784743	0.727983
CCL1	IL1F7	0.336119	0.909489	0.57337
CCL1	IL26	0.0821431	0.755127	0.672984
CCL1	IL4	0.141829	0.805005	0.663176
CCL1	OSM	0.198477	0.890281	0.691804
CCL1	THPO	0.0808212	0.789864	0.709043
CCL1	TNFSF15	0.0764859	0.728551	0.652065
CCL11	CCL13	0.0764519	0.221609	0.145157
CCL11	CCL2	0.197412	0.347415	0.150003
CCL11	CCL4	0.0713251	0.27569	0.204365
CCL11	CCL5	0.0811304	0.280994	0.199864
CCL11	CCL7	0.0385355	0.21319	0.174654
CCL11	CCL8	0.0369141	0.242716	0.205802
CCL11	CRLF1	-0.04844	-0.0897453	-0.0413053
CCL11	CXCL12	0.0567917	0.278567	0.221775
CCL11	CXCL5	0.044577	0.112035	0.067458
CCL11	GREM1	0.119628	0.339145	0.219517
CCL11	IL10	0.0567248	0.24905	0.192325
CCL11	IL32	0.151249	0.328945	0.177696
CCL11	INHBA	0.222249	0.407663	0.185414
CCL11	SCG2	0.168712	0.311869	0.143157
CCL11	SPP1	0.0773342	0.23206	0.154726
CCL11	TNF	0.0608566	0.220944	0.160087
CCL11	TNFSF4	0.212595	0.341742	0.129147
CCL11	WNT5A	-0.0549238	-0.110124	-0.0552002
CCL11	WNT7A	0.0368957	0.162294	0.125398
CCL13	CCL17	0.213103	0.330582	0.117479
CCL13	CCL18	0.288848	0.422272	0.133424
CCL13	CCL22	0.121317	0.335451	0.214134
CCL13	CCL23	0.122923	0.434547	0.311624
CCL13	CCL25	0.040701	0.430132	0.389431
CCL13	CCL7	0.132451	0.374013	0.241562
CCL13	CSF2	0.0360035	0.461453	0.425449
CCL13	CX3CL1	0.0762411	0.317447	0.241206
CCL13	CXCL1	0.047425	0.151436	0.104011
CCL13	CXCL9	0.090183	0.315577	0.225394
CCL13	GDF3	0.0520451	0.414588	0.362543
CCL13	GDF9	0.05188	0.473	0.42112
CCL13	HMGB1	-0.0375139	-0.257801	-0.220287
CCL13	IL12A	0.0574114	0.309248	0.251837
CCL13	IL16	0.0967524	0.444814	0.348062
CCL13	IL1A	0.0753364	0.459966	0.38463
CCL13	IL21	0.0517242	0.483694	0.43197
CCL13	IL25	0.05112	0.37345	0.32233
CCL13	IL4	0.0413059	0.452359	0.411053
CCL13	IL7	0.086773	0.210192	0.123419
CCL13	TNFSF13	0.0409706	0.267169	0.226198
CCL13	TNFSF18	0.0403071	0.397204	0.356897
CCL13	TNFSF9	0.0967254	0.488405	0.39168
CCL13	WNT2	0.0543932	0.23911	0.184717
CCL14	CCL19	0.220321	0.616725	0.396404
CCL14	CCL21	0.306776	0.603005	0.296229
CCL14	CCL23	0.191332	0.392485	0.201153
CCL14	CCL24	0.0358884	0.215173	0.179285
CCL14	CXCL12	0.312925	0.560217	0.247292
CCL14	CXCL2	0.0517529	0.24816	0.196407
CCL14	FGF2	0.173156	0.330774	0.157618
CCL14	FLT3LG	0.138487	0.346207	0.20772
CCL14	GREM2	0.117546	0.243106	0.12556
CCL14	IL33	0.22415	0.46366	0.23951
CCL14	IL6	0.0346163	0.308549	0.273933
CCL14	IL7	0.0533862	0.200987	0.147601
CCL14	LEFTY2	0.0716853	0.23327	0.161585
CCL14	SPP1	-0.0523061	-0.167304	-0.114998
CCL14	TGFB1	0.0555544	0.396307	0.340753
CCL14	TNFSF12	0.0839951	0.31821	0.234215
CCL14	VEGFA	-0.0786647	-0.136821	-0.0581563
CCL16	CCL22	0.147131	0.445601	0.29847
CCL16	CCL23	0.0885351	0.512041	0.423506
CCL16	CD40LG	0.0546006	0.462631	0.40803
CCL16	CER1	0.11986	0.74862	0.62876
CCL16	CTF1	0.0764678	0.511947	0.435479
CCL16	FASLG	0.0860363	0.704309	0.618273
CCL16	GDF5	0.0535977	0.484699	0.431101
CCL16	IFNA14	0.183769	0.749433	0.565664
CCL16	IFNA16	0.149421	0.737927	0.588506
CCL16	IFNA17	0.0654568	0.724914	0.659457
CCL16	IFNA21	0.148371	0.678752	0.530381
CCL16	IFNA4	0.19657	0.763849	0.567279
CCL16	IFNA7	0.0905328	0.742488	0.651955
CCL16	IFNG	0.108017	0.645255	0.537238
CCL16	IL10	0.126898	0.570454	0.443556
CCL16	IL11	0.0345527	0.435259	0.400706
CCL16	IL1A	0.0473317	0.638887	0.591555
CCL16	IL1F5	0.0604794	0.499968	0.439489
CCL16	IL1F9	0.14957	0.68328	0.53371
CCL16	IL22	0.0766418	0.719856	0.643214
CCL16	IL24	0.0371035	0.456904	0.419801
CCL16	IL9	0.0831579	0.589118	0.50596
CCL16	WNT2	0.0475106	0.313535	0.266024
CCL17	CCL22	0.160953	0.293218	0.132265
CCL17	CD40LG	0.0497243	0.193564	0.14384
CCL17	EBI3	0.059918	0.150404	0.090486
CCL17	EGF	0.0427134	0.215512	0.172799
CCL17	IFNG	0.0469158	0.246524	0.199608
CCL17	IL24	0.0414307	0.175548	0.134117
CCL17	IL5	0.0660765	0.200129	0.134052
CCL17	TGFB1	0.034877	0.134117	0.09924
CCL17	WNT5A	0.120363	0.164267	0.043904
CCL17	XCL1	0.0659117	0.127501	0.0615893
CCL18	CCL3	0.0635961	0.275194	0.211598
CCL18	CCL5	0.0521755	0.333881	0.281705
CCL18	CCL8	0.0516676	0.251178	0.19951
CCL18	CECR1	0.171991	0.324872	0.152881
CCL18	CXCL12	0.0815933	0.221558	0.139965
CCL18	CXCL13	0.2107	0.391739	0.181039
CCL18	CXCL5	0.0535319	0.114656	0.0611241
CCL18	CXCL9	0.0950938	0.355386	0.260292
CCL18	GRN	0.151441	0.307497	0.156056
CCL18	IL18	0.0535849	0.149235	0.0956501
CCL19	CCL2	0.0509984	0.262642	0.211644
CCL19	CCL21	0.294112	0.609781	0.315669
CCL19	CCL22	0.0758679	0.291968	0.2161
CCL19	CCL3	0.0715877	0.298536	0.226948
CCL19	CXCL12	0.0954861	0.471512	0.376026
CCL19	CXCL13	0.282811	0.536583	0.253772
CCL19	CXCL14	0.0597653	0.183364	0.123599
CCL19	EBI3	0.0705727	0.287489	0.216916
CCL19	FLT3LG	0.0847279	0.332975	0.248247
CCL19	IL16	0.279535	0.519852	0.240317
CCL19	LTB	0.0895506	0.417353	0.327802
CCL19	TGFB1	0.124043	0.408916	0.284873
CCL2	CCL4	0.144855	0.385254	0.240399
CCL2	CCL7	0.0903987	0.327488	0.237089
CCL2	CCL8	0.227436	0.432485	0.205049
CCL2	CD320	-0.0685035	-0.143284	-0.0747805
CCL2	CSPG5	-0.0966317	-0.190786	-0.0941543
CCL2	CTGF	0.134962	0.332418	0.197456
CCL2	CXCL12	0.151289	0.345899	0.19461
CCL2	CXCL2	0.207696	0.406395	0.198699
CCL2	GDF11	-0.0888424	-0.169593	-0.0807506
CCL2	IL15	0.0366856	0.196812	0.160126
CCL2	IL32	0.225883	0.381025	0.155142
CCL2	IL6	0.110269	0.365166	0.254897
CCL2	IL8	0.118102	0.35474	0.236638
CCL2	LASS1	-0.0490598	-0.126285	-0.0772252
CCL2	NAMPT	0.116421	0.346532	0.230111
CCL2	SPP1	0.209592	0.373831	0.164239
CCL2	TGFB1	0.0775236	0.321494	0.24397
CCL2	TNFSF12	0.0601616	0.228097	0.167935
CCL20	CMTM6	0.140019	0.172863	0.032844
CCL20	CSF1	0.0739002	0.149735	0.0758348
CCL20	CXCL1	0.0900155	0.337267	0.247252
CCL20	CXCL3	0.0668303	0.305377	0.238547
CCL20	CXCL5	0.106663	0.273543	0.16688
CCL20	CXCL6	0.0635491	0.273333	0.209784
CCL20	EDN1	0.0923445	0.168637	0.0762925
CCL20	GDF15	0.0770629	0.149893	0.0728301
CCL20	IL32	0.0908516	0.198533	0.107681
CCL20	IL8	0.21335	0.401413	0.188063
CCL20	LTB	0.0523275	0.161679	0.109352
CCL20	MIF	0.0436035	0.123935	0.0803315
CCL20	SPP1	0.0813187	0.195568	0.114249
CCL20	TNF	0.106079	0.231436	0.125357
CCL20	TNFSF14	0.0746192	0.107117	0.0324978
CCL20	VEGFA	0.0700452	0.14655	0.0765048
CCL21	FLT3LG	0.0393299	0.307028	0.267698
CCL21	LTB	0.250992	0.469399	0.218407
CCL21	TNFSF11	0.322132	0.508651	0.186519
CCL22	CCL23	0.129721	0.384521	0.2548
CCL22	CCL7	0.0465409	0.197509	0.150968
CCL22	CD320	-0.0422728	-0.0787386	-0.0364658
CCL22	CD40LG	0.0398423	0.316277	0.276435
CCL22	CECR1	0.0380892	0.129906	0.0918168
CCL22	EGF	0.0362424	0.360546	0.324304
CCL22	GPI	-0.0424925	-0.103015	-0.0605225
CCL22	IFNA14	0.0461986	0.440264	0.394065
CCL22	IFNA16	0.0978426	0.459104	0.361261
CCL22	IFNA21	0.0722164	0.419099	0.346883
CCL22	IFNG	0.0438107	0.401855	0.358044
CCL22	IL10	0.0648007	0.35297	0.288169
CCL22	IL16	0.0427801	0.396964	0.354184
CCL22	IL19	0.0443409	0.389512	0.345171
CCL22	IL1A	0.0461303	0.408312	0.362182
CCL22	IL2	0.081163	0.335788	0.254625
CCL22	IL23A	0.0525983	0.360466	0.307868
CCL22	IL7	0.0421678	0.140704	0.0985362
CCL22	IL9	0.058011	0.367881	0.30987
CCL22	LTA	0.0354916	0.277674	0.242182
CCL22	TNFSF14	0.0591022	0.118536	0.0594338
CCL22	VEGFA	-0.0497219	-0.10379	-0.0540681
CCL22	XCL1	0.0364268	0.124462	0.0880352
CCL23	CD40LG	0.0486836	0.395952	0.347268
CCL23	CSF2	0.0350525	0.471625	0.436572
CCL23	CTF1	0.100312	0.440669	0.340357
CCL23	FASLG	0.0902305	0.568012	0.477782
CCL23	IFNA16	0.0378808	0.553153	0.515272
CCL23	IFNA17	0.136785	0.585851	0.449066
CCL23	IFNA4	0.0875149	0.565897	0.478382
CCL23	IFNA5	0.0772235	0.560569	0.483345
CCL23	IFNA7	0.0900694	0.577443	0.487374
CCL23	IL10	0.158893	0.504853	0.34596
CCL23	IL12B	0.0570614	0.491524	0.434463
CCL23	IL16	0.0416886	0.497498	0.455809
CCL23	IL19	0.0629459	0.505207	0.442261
CCL23	IL1A	0.103488	0.529076	0.425588
CCL23	IL1F6	0.0903358	0.553452	0.463116
CCL23	IL21	0.0612721	0.540565	0.479293
CCL23	IL22	0.0774683	0.558934	0.481466
CCL23	IL23A	0.0652688	0.468417	0.403148
CCL23	IL9	0.044833	0.446723	0.40189
CCL23	KITLG	0.0346063	0.414873	0.380267
CCL23	LEFTY2	0.0572733	0.320518	0.263245
CCL23	TNFSF18	0.0938338	0.524234	0.4304
CCL23	TNFSF9	0.0551336	0.493594	0.43846
CCL23	WNT2	0.0973606	0.300629	0.203268
CCL24	CER1	0.0910778	0.473281	0.382203
CCL24	FAM3C	-0.0918871	-0.244224	-0.152337
CCL24	GDF10	0.123222	0.380563	0.257341
CCL24	GDF5	0.0648457	0.326343	0.261497
CCL24	GDF9	0.0805838	0.461698	0.381114
CCL24	IFNA4	0.0371581	0.4434	0.406242
CCL24	IFNG	0.0796115	0.411933	0.332321
CCL24	IL23A	0.144048	0.434576	0.290528
CCL24	IL25	0.04756	0.365476	0.317916
CCL24	IL3	0.0376062	0.317128	0.279522
CCL24	IL5	0.0392065	0.289285	0.250078
CCL24	INHA	0.0893167	0.347264	0.257947
CCL24	LTA	0.0546337	0.298017	0.243383
CCL24	TGFB1	0.0857577	0.269399	0.183641
CCL24	WNT1	0.0607125	0.375795	0.315082
CCL25	CCL27	0.13095	0.591295	0.460345
CCL25	CNTF	0.0706316	0.685936	0.615304
CCL25	CSF2	0.0600948	0.668405	0.60831
CCL25	GDF3	0.124485	0.630254	0.505769
CCL25	GDF9	0.180726	0.736455	0.555729
CCL25	IFNA10	0.155198	0.743769	0.588571
CCL25	IFNA13	0.128269	0.470723	0.342454
CCL25	IL16	0.0371289	0.570732	0.533603
CCL25	IL17A	0.0914244	0.684463	0.593039
CCL25	IL1A	0.103272	0.664602	0.56133
CCL25	IL1F9	0.0565017	0.621502	0.565
CCL25	IL21	0.0588803	0.720527	0.661647
CCL25	IL4	0.0538685	0.650899	0.597031
CCL25	LTA	0.0700934	0.522392	0.452299
CCL25	NRG1	0.0496727	0.565955	0.516282
CCL25	PF4	0.0512421	0.267756	0.216514
CCL25	TGFB2	0.0508534	0.467219	0.416366
CCL25	TNFSF15	0.0633081	0.574407	0.511099
CCL27	CKLF	-0.0615954	-0.171337	-0.109742
CCL27	CNTF	0.0538027	0.640375	0.586572
CCL27	GDF2	0.0577981	0.592778	0.53498
CCL27	GDF9	0.0391719	0.584481	0.545309
CCL27	IFNA10	0.173986	0.651351	0.477365
CCL27	IFNA2	0.0602473	0.552522	0.492275
CCL27	IFNA6	0.0757696	0.623985	0.548215
CCL27	IL16	0.0462692	0.48516	0.438891
CCL27	IL17A	0.0863925	0.636044	0.549651
CCL27	IL2	0.0551968	0.482795	0.427598
CCL27	IL4	0.0370065	0.5995	0.562493
CCL27	IL5	0.114945	0.468291	0.353346
CCL27	KITLG	0.0353703	0.566505	0.531135
CCL27	MSTN	0.0475872	0.483585	0.435998
CCL27	TNFSF11	0.088832	0.479721	0.390889
CCL3	CCL4	0.715637	0.7875	0.071863
CCL3	CCL8	0.0397492	0.371175	0.331426
CCL3	CECR1	0.0457701	0.265797	0.220027
CCL3	CLCF1	0.0574385	0.210067	0.152629
CCL3	CTGF	0.0792912	0.313753	0.234462
CCL3	CXCL12	0.0483721	0.328452	0.28008
CCL3	CXCL3	0.0369459	0.261224	0.224278
CCL3	EDN1	0.0668067	0.243862	0.177055
CCL3	GREM1	0.0432723	0.257326	0.214054
CCL3	IL10	0.103492	0.365512	0.26202
CCL3	TGFB1	0.196958	0.413555	0.216597
CCL3	TNFSF12	0.0604321	0.2676	0.207168
CCL4	CCL5	0.11353	0.522022	0.408492
CCL4	CCL8	0.0864853	0.433667	0.347182
CCL4	CSPG5	-0.03617	-0.145368	-0.109198
CCL4	CXCL13	0.107926	0.388638	0.280712
CCL4	CXCL2	0.0588946	0.292295	0.2334
CCL4	EBI3	0.098821	0.291518	0.192697
CCL4	EDN1	0.0478874	0.233625	0.185738
CCL4	IFNG	0.0666614	0.331871	0.26521
CCL4	IL1B	0.0575314	0.241237	0.183706
CCL4	IL32	0.0613783	0.365942	0.304564
CCL4	SECTM1	0.0688622	0.267575	0.198713
CCL4	TNF	0.0843577	0.259998	0.17564
CCL4	TNFSF13	0.0619141	0.296544	0.23463
CCL5	CCL8	0.0588252	0.413695	0.35487
CCL5	CD320	-0.0616326	-0.14255	-0.0809174
CCL5	CECR1	0.109723	0.316361	0.206638
CCL5	CSPG5	-0.0343993	-0.142016	-0.107617
CCL5	CXCL11	0.0895343	0.408655	0.319121
CCL5	CXCL12	0.0903811	0.32348	0.233099
CCL5	CXCL13	0.113616	0.519946	0.40633
CCL5	CXCL9	0.558555	0.712533	0.153978
CCL5	EBI3	0.157395	0.328285	0.17089
CCL5	FLT3LG	0.0856018	0.238257	0.152655
CCL5	GDF11	-0.0434004	-0.143621	-0.100221
CCL5	GDF15	-0.0428235	-0.111955	-0.0691315
CCL5	GRN	0.16595	0.369422	0.203472
CCL5	IL15	0.0973095	0.281696	0.184387
CCL5	IL18	0.0746998	0.21709	0.14239
CCL5	IL32	0.246927	0.484671	0.237744
CCL5	IL7	0.0406858	0.191006	0.15032
CCL5	LTB	0.0535934	0.297673	0.24408
CCL5	NDP	-0.0405097	-0.102144	-0.0616343
CCL5	SECTM1	0.0396115	0.224696	0.185085
CCL5	TGFB1	0.117025	0.357647	0.240622
CCL5	TNFSF12	0.223909	0.361883	0.137974
CCL5	TNFSF13	0.0493727	0.254952	0.205579
CCL5	WNT5A	-0.0369116	-0.123722	-0.0868104
CCL5	XCL1	0.153458	0.307018	0.15356
CCL7	CCL8	0.389762	0.516188	0.126426
CCL7	OSM	0.0598108	0.35344	0.293629
CCL7	SPP1	0.0593229	0.249676	0.190353
CCL7	VEGFA	0.0686842	0.142326	0.0736418
CCL8	CXCL10	0.287456	0.607403	0.319947
CCL8	CXCL11	0.176549	0.563118	0.386569
CCL8	CXCL13	0.0660556	0.33988	0.273824
CCL8	CXCL9	0.0717261	0.437342	0.365616
CCL8	GRN	0.0563399	0.241073	0.184733
CCL8	SPP1	0.111993	0.338823	0.22683
CCL8	TNFSF10	0.117525	0.364134	0.246609
CD320	CSPG5	0.11456	0.174798	0.060238
CD320	CXCL11	-0.0372057	-0.126096	-0.0888903
CD320	EDN1	-0.0584517	-0.102873	-0.0444213
CD320	FAM3C	-0.0681674	-0.145614	-0.0774466
CD320	GDF11	0.0740596	0.155989	0.0819294
CD320	GPI	0.0497127	0.0941855	0.0444728
CD320	IL18	-0.112929	-0.179711	-0.066782
CD320	IL7	-0.081083	-0.1315	-0.050417
CD320	INHBA	-0.0659337	-0.131876	-0.0659423
CD320	LASS1	0.201932	0.249377	0.047445
CD320	MIF	0.0671024	0.11013	0.0430276
CD320	SPP1	-0.0586719	-0.144406	-0.0857341
CD320	TNFSF10	-0.0651286	-0.132255	-0.0671264
CD320	TNFSF12	-0.0407528	-0.106022	-0.0652692
CD40LG	FASLG	0.0748239	0.543645	0.468821
CD40LG	GDF5	0.114599	0.410879	0.29628
CD40LG	IFNA1	0.0412243	0.277754	0.23653
CD40LG	IFNA14	0.0678729	0.511711	0.443838
CD40LG	IL10	0.047904	0.406908	0.359004
CD40LG	IL16	0.214277	0.583522	0.369245
CD40LG	IL22	0.0782041	0.509241	0.431037
CD40LG	IL24	0.0912272	0.357829	0.266602
CD40LG	IL25	0.0748329	0.414067	0.339234
CD40LG	LTB	0.0447955	0.265527	0.220731
CD40LG	TNFSF11	0.0816401	0.448513	0.366873
CD40LG	XCL1	0.0415314	0.139699	0.0981676
CD70	CLEC11A	0.0463056	0.175633	0.129327
CD70	CRLF1	0.0643589	0.0971065	0.0327476
CD70	CSF2	0.073616	0.564013	0.490397
CD70	FASLG	0.0795625	0.543085	0.463523
CD70	FGF2	0.0949792	0.369589	0.27461
CD70	GDF5	0.0576463	0.355028	0.297382
CD70	GDF9	0.0637935	0.569893	0.5061
CD70	IL11	0.0474543	0.423381	0.375927
CD70	IL1A	0.0357589	0.539783	0.504024
CD70	IL1F5	0.105674	0.562376	0.456702
CD70	IL1F6	0.0382398	0.521467	0.483227
CD70	IL23A	0.0891619	0.468278	0.379116
CD70	IL25	0.053556	0.44706	0.393504
CD70	IL3	0.04664	0.389349	0.342709
CD70	LIF	0.0462571	0.258552	0.212295
CD70	LTA	0.0590673	0.396156	0.337089
CD70	TGFB1	0.065612	0.308754	0.243142
CD70	TNFSF9	0.345316	0.652354	0.307038
CECR1	CXCL13	0.132688	0.324056	0.191368
CECR1	FLT3LG	0.0726216	0.18294	0.110318
CECR1	GRN	0.233099	0.366485	0.133386
CECR1	IL18	0.0523146	0.143249	0.0909344
CECR1	IL1F5	-0.0405279	-0.0818576	-0.0413297
CECR1	IL7	0.0673293	0.146224	0.0788947
CECR1	TGFB1	0.0462296	0.261196	0.214966
CECR1	TNFSF12	0.058447	0.201307	0.14286
CECR1	TNFSF13	0.127453	0.272053	0.1446
CER1	CTF1	0.0804234	0.599043	0.51862
CER1	CX3CL1	0.0553293	0.462381	0.407052
CER1	FASLG	0.194823	0.839226	0.644403
CER1	GDF10	0.0702862	0.585522	0.515236
CER1	GDF5	0.0469185	0.538092	0.491173
CER1	GDF9	0.290643	0.853029	0.562386
CER1	IFNA10	0.0977603	0.772141	0.674381
CER1	IFNA13	0.0752773	0.496156	0.420879
CER1	IFNA14	0.131738	0.843404	0.711666
CER1	IFNA16	0.119186	0.83362	0.714434
CER1	IFNA17	0.383213	0.890734	0.507521
CER1	IFNA21	0.042639	0.714989	0.67235
CER1	IFNA4	0.258231	0.859994	0.601763
CER1	IFNA5	0.163027	0.833255	0.670228
CER1	IFNA7	0.181087	0.862536	0.681449
CER1	IFNG	0.0961265	0.738402	0.642275
CER1	IL10	0.104893	0.632961	0.528068
CER1	IL11	0.0462802	0.503283	0.457003
CER1	IL12B	0.0761073	0.714981	0.638874
CER1	IL16	0.136176	0.697958	0.561782
CER1	IL19	0.0689646	0.734179	0.665214
CER1	IL1A	0.101881	0.74332	0.641439
CER1	IL1F5	0.0510033	0.553913	0.50291
CER1	IL1F6	0.0807435	0.793438	0.712695
CER1	IL1F9	0.0433391	0.726941	0.683602
CER1	IL22	0.0798188	0.817301	0.737482
CER1	IL23A	0.107902	0.69368	0.585778
CER1	IL25	0.108753	0.656828	0.548075
CER1	IL9	0.0464863	0.647499	0.601013
CER1	INHA	0.155825	0.570033	0.414208
CER1	SPP1	-0.040103	-0.30885	-0.268747
CER1	TNFSF18	0.225175	0.777703	0.552528
CER1	TNFSF8	0.0827499	0.522927	0.440177
CKLF	CMTM6	0.0959268	0.174508	0.0785812
CKLF	CTF1	-0.0819207	-0.211062	-0.129141
CKLF	CXCL10	0.199379	0.29349	0.094111
CKLF	CXCL11	-0.0438135	0.167045	0.210859
CKLF	FAM3C	0.0822237	0.183416	0.101192
CKLF	GDF5	-0.0551094	-0.160561	-0.105452
CKLF	GREM2	-0.0602084	-0.13684	-0.0766316
CKLF	IFNA7	-0.0355105	-0.195776	-0.160266
CKLF	IL15	0.0468353	0.19264	0.145805
CKLF	IL8	0.0893849	0.195874	0.106489
CKLF	LEFTY1	-0.0377532	-0.0710204	-0.0332672
CKLF	LEFTY2	-0.0772083	-0.179541	-0.102333
CKLF	MIF	0.118937	0.186234	0.067297
CKLF	NAMPT	0.0531543	0.179779	0.126625
CKLF	NDP	0.0680907	0.117082	0.0489913
CKLF	PLGF	-0.038995	-0.109944	-0.070949
CKLF	SPP1	0.156385	0.260441	0.104056
CKLF	TGFB2	-0.0398836	-0.171152	-0.131268
CKLF	THNSL2	-0.0353935	-0.145629	-0.110236
CKLF	TNFRSF11B	0.0914476	0.154632	0.0631844
CKLF	TXLNA	-0.101131	-0.183822	-0.082691
CKLF	VEGFA	-0.0551531	-0.117289	-0.0621359
CLCF1	CSF1	0.173482	0.350407	0.176925
CLCF1	CTF1	0.121158	0.360235	0.239077
CLCF1	CX3CL1	0.141301	0.334157	0.192856
CLCF1	EDN1	0.0642254	0.227214	0.162989
CLCF1	EFEMP1	-0.0634888	-0.122337	-0.0588482
CLCF1	IL13	0.141235	0.374933	0.233698
CLCF1	INHBB	0.118103	0.22833	0.110227
CLCF1	LASS1	0.072136	0.143445	0.071309
CLCF1	LIF	0.304006	0.448876	0.14487
CLCF1	TGFB2	0.0644079	0.286453	0.222045
CLCF1	THNSL2	0.13866	0.318223	0.179563
CLCF1	TNF	0.127372	0.344436	0.217064
CLCF1	TNFSF13	0.0480458	0.244969	0.196923
CLCF1	TNFSF18	0.128885	0.38502	0.256135
CLCF1	TXLNA	0.10995	0.286194	0.176244
CLCF1	VEGFA	0.066016	0.17037	0.104354
CLCF1	WNT7A	0.192822	0.322136	0.129314
CLEC11A	CTF1	0.0660234	0.214634	0.148611
CLEC11A	CXCL10	-0.071151	-0.148855	-0.077704
CLEC11A	CXCL14	0.132442	0.25108	0.118638
CLEC11A	EDN1	0.0345631	0.104038	0.0694749
CLEC11A	FGF2	0.0483928	0.143573	0.0951802
CLEC11A	GREM2	0.0960761	0.23894	0.142864
CLEC11A	IFNA1	0.100005	0.195614	0.095609
CLEC11A	IL11	0.0546623	0.190844	0.136182
CLEC11A	INHA	0.0545898	0.188003	0.133413
CLEC11A	INHBB	0.13691	0.18975	0.05284
CLEC11A	LIF	0.0513979	0.158144	0.106746
CLEC11A	NDP	0.0495289	0.0768606	0.0273317
CLEC11A	TGFB1	0.0369815	0.192983	0.156001
CLEC11A	TNFSF10	-0.0633674	-0.141577	-0.0782096
CLEC11A	TNFSF11	0.0721751	0.184763	0.112588
CLEC11A	TNFSF13	0.0590911	0.162411	0.10332
CLEC11A	TNFSF8	0.0750031	0.231123	0.15612
CLEC11A	XCL1	-0.0895245	-0.120496	-0.0309715
CMTM6	CXCL12	-0.0446757	-0.218396	-0.17372
CMTM6	EFEMP1	-0.0456934	-0.210293	-0.1646
CMTM6	FAM3C	0.0675433	0.178387	0.110844
CMTM6	GDF5	-0.0376409	-0.204432	-0.166791
CMTM6	GREM2	-0.0887428	-0.209524	-0.120781
CMTM6	IL11	-0.0369829	-0.219788	-0.182805
CMTM6	IL16	-0.0889549	-0.309774	-0.220819
CMTM6	INHA	-0.0586379	-0.246534	-0.187896
CMTM6	LEFTY2	-0.0855595	-0.228442	-0.142882
CMTM6	NDP	0.0638784	0.108401	0.0445226
CMTM6	PLGF	-0.0471472	-0.144903	-0.0977558
CMTM6	SECTM1	-0.0773044	-0.204176	-0.126872
CMTM6	TGFB1	-0.0704833	-0.242077	-0.171594
CMTM6	TGFB2	-0.0818146	-0.234501	-0.152686
CMTM6	TNFRSF11B	0.0433521	0.104597	0.0612449
CMTM6	TNFSF10	0.041229	0.116129	0.0749
CMTM6	TNFSF18	-0.0633521	-0.279511	-0.216159
CMTM6	XCL1	-0.035181	-0.0839273	-0.0487463
CNTF	CSF2	0.113969	0.769446	0.655477
CNTF	FLT3LG	0.105686	0.446848	0.341162
CNTF	GDF2	0.154694	0.831117	0.676423
CNTF	IFNA10	0.0652674	0.743114	0.677847
CNTF	IFNA2	0.0889375	0.775662	0.686724
CNTF	IFNA6	0.352933	0.898519	0.545586
CNTF	IFNB1	0.0686068	0.849976	0.781369
CNTF	IFNW1	0.0678164	0.757339	0.689523
CNTF	IL12A	0.108737	0.523816	0.415079
CNTF	IL13	0.11775	0.73354	0.61579
CNTF	IL17A	0.217941	0.862053	0.644112
CNTF	IL2	0.0552878	0.624136	0.568848
CNTF	IL21	0.249972	0.775507	0.525535
CNTF	IL26	0.334918	0.816735	0.481817
CNTF	IL4	0.152449	0.84216	0.689711
CNTF	MSTN	0.199312	0.696212	0.4969
CNTF	NRG1	0.0796296	0.62053	0.5409
CNTF	THPO	0.260593	0.867801	0.607208
CNTF	TNFSF9	0.1312	0.759296	0.628096
CRLF1	CSF1	-0.0886613	-0.120123	-0.0314617
CRLF1	CXCL10	-0.0556415	-0.121403	-0.0657615
CRLF1	GDF15	0.0597752	0.0862596	0.0264844
CRLF1	IL7	0.0389003	0.0569191	0.0180188
CRLF1	LASS1	0.0372336	0.0760104	0.0387768
CRLF1	LEFTY2	0.0756925	0.105715	0.0300225
CRLF1	PLGF	0.122005	0.147493	0.025488
CRLF1	TNFRSF11B	0.0672638	0.0826051	0.0153413
CRLF1	TNFSF4	-0.0364896	-0.0719398	-0.0354502
CRLF1	WNT2	-0.0600574	-0.0810815	-0.0210241
CRLF1	WNT5A	0.0627029	0.0974735	0.0347706
CSF1	CTF1	0.039107	0.31189	0.272783
CSF1	CX3CL1	0.114014	0.343735	0.229721
CSF1	EBI3	0.0769526	0.227841	0.150888
CSF1	FASLG	0.07481	0.401284	0.326474
CSF1	GPI	0.123661	0.221593	0.097932
CSF1	GRN	0.0745294	0.2728	0.198271
CSF1	IFNA17	0.0891413	0.410226	0.321085
CSF1	IL15	0.0374057	0.120345	0.0829393
CSF1	INHBB	0.0369487	0.160891	0.123942
CSF1	PLGF	-0.0664309	-0.106998	-0.0405671
CSF1	SECTM1	0.298288	0.442015	0.143727
CSF1	TGFB1	0.11396	0.312135	0.198175
CSF1	TNF	0.103477	0.291724	0.188247
CSF1	TNFSF10	0.0565787	0.154118	0.0975393
CSF1	TNFSF13	0.217103	0.395119	0.178016
CSF1	TNFSF14	0.0410652	0.115732	0.0746668
CSF1	TNFSF18	0.0742958	0.383292	0.308996
CSF1	TXLNA	0.170817	0.308461	0.137644
CSF1	WNT5A	-0.113071	-0.167226	-0.054155
CSF2	EGF	0.0869217	0.614065	0.527143
CSF2	GDF3	0.0582449	0.631029	0.572784
CSF2	GDF9	0.105524	0.732436	0.626912
CSF2	IFNA10	0.0434273	0.733984	0.690557
CSF2	IFNA16	0.129521	0.722387	0.592866
CSF2	IFNA2	0.13161	0.673792	0.542182
CSF2	IFNA8	0.0430214	0.286917	0.243896
CSF2	IFNW1	0.0503865	0.650841	0.600455
CSF2	IL11	0.0429988	0.431453	0.388454
CSF2	IL17A	0.0896907	0.747894	0.658203
CSF2	IL1A	0.205094	0.727124	0.52203
CSF2	IL1F5	0.0723654	0.524654	0.452289
CSF2	IL1F6	0.135343	0.700353	0.56501
CSF2	IL21	0.0792896	0.75802	0.67873
CSF2	IL25	0.0402914	0.55718	0.516889
CSF2	IL4	0.133203	0.740938	0.607735
CSF2	IL5	0.0494232	0.516105	0.466682
CSF2	KITLG	0.156501	0.719836	0.563335
CSF2	LTA	0.0448746	0.543881	0.499006
CSF2	MSTN	0.0724721	0.589446	0.516974
CSF2	NRG1	0.136537	0.637336	0.500799
CSF2	TGFB2	0.0536373	0.469472	0.415835
CSF2	THPO	0.217789	0.778851	0.561062
CSF2	TNFSF11	0.0433451	0.516012	0.472667
CSF2	TNFSF15	0.0403929	0.628647	0.588254
CSF2	TNFSF9	0.159985	0.746476	0.586491
CSF2	WNT2	0.0495053	0.310796	0.261291
CSF3	CXCL2	0.0462442	0.308067	0.261823
CSF3	CXCL3	-0.0481495	0.342496	0.390645
CSF3	FGF2	0.176478	0.527514	0.351036
CSF3	IL1B	0.643548	0.851013	0.207465
CSF3	IL1F5	0.226761	0.703715	0.476954
CSF3	WNT5A	0.0455784	0.18842	0.142842
CSPG5	CTGF	-0.0970826	-0.187216	-0.0901334
CSPG5	CXCL12	-0.0491194	-0.176066	-0.126947
CSPG5	CXCL14	-0.0402525	-0.0958621	-0.0556096
CSPG5	EFEMP1	-0.0605223	-0.171103	-0.110581
CSPG5	GDF11	0.0968453	0.180439	0.0835937
CSPG5	GPI	0.0907305	0.133097	0.0423665
CSPG5	IFNA13	0.0516924	0.121463	0.0697706
CSPG5	IFNW1	0.050992	0.15187	0.100878
CSPG5	IL18	-0.0477869	-0.134197	-0.0864101
CSPG5	IL32	-0.0702583	-0.169337	-0.0990787
CSPG5	IL7	-0.0604459	-0.118071	-0.0576251
CSPG5	LASS1	0.0917635	0.173778	0.0820145
CSPG5	TGFB1	-0.0590292	-0.170646	-0.111617
CSPG5	TGFB2	0.0423765	0.145118	0.102741
CSPG5	TNFSF11	0.0466225	0.140325	0.0937025
CSPG5	TNFSF13	-0.0448454	-0.128274	-0.0834286
CSPG5	WNT2	0.0450361	0.0998801	0.054844
CTF1	CX3CL1	0.0944118	0.381075	0.286663
CTF1	CXCL10	-0.06519	-0.195798	-0.130608
CTF1	FASLG	0.0556489	0.55568	0.500031
CTF1	GREM2	0.0818827	0.268136	0.186253
CTF1	HMGB1	-0.0694153	-0.316122	-0.246707
CTF1	IFNA17	0.180953	0.62196	0.441007
CTF1	IL16	0.0736873	0.488336	0.414649
CTF1	IL1A	0.0645959	0.507606	0.44301
CTF1	IL23A	0.0920666	0.483442	0.391375
CTF1	INHA	0.0913808	0.443998	0.352617
CTF1	INHBB	0.0456744	0.177402	0.131728
CTF1	LEFTY2	0.104054	0.37318	0.269126
CTF1	NAMPT	-0.0805351	-0.192712	-0.112177
CTF1	NRG1	0.03924	0.428129	0.388889
CTF1	SPP1	-0.0786627	-0.271605	-0.192942
CTF1	TGFB2	0.0931273	0.38684	0.293713
CTF1	THNSL2	0.135322	0.386671	0.251349
CTF1	TNFSF13	0.0935036	0.323514	0.23001
CTF1	TNFSF18	0.142753	0.572117	0.429364
CTF1	WNT7A	0.0380807	0.233671	0.19559
CTGF	CXCL12	0.190043	0.441861	0.251818
CTGF	CXCL2	0.0852253	0.265372	0.180147
CTGF	EDN1	0.140554	0.274423	0.133869
CTGF	FAM3C	0.0595882	0.109803	0.0502148
CTGF	IL2	-0.0536627	-0.112887	-0.0592243
CTGF	IL6	0.0627515	0.280553	0.217802
CTGF	INHBA	0.389974	0.546866	0.156892
CTGF	INHBB	0.0370928	0.112022	0.0749292
CTGF	LIF	0.0410261	0.259015	0.217989
CTGF	SCG2	0.0813402	0.314378	0.233038
CTGF	TGFB1	0.0502942	0.330023	0.279729
CTGF	TNFSF12	0.0559245	0.248417	0.192493
CX3CL1	CXCL1	0.100228	0.211043	0.110815
CX3CL1	EDN1	0.0970616	0.209214	0.112152
CX3CL1	FLT3LG	0.0946671	0.275716	0.181049
CX3CL1	GDF3	0.0821595	0.422977	0.340817
CX3CL1	IFNA10	0.0344875	0.445463	0.410975
CX3CL1	IFNA13	0.0861397	0.319407	0.233267
CX3CL1	IFNA17	0.0873772	0.474966	0.387589
CX3CL1	IL16	0.0552471	0.398146	0.342899
CX3CL1	IL19	0.0350159	0.406233	0.371217
CX3CL1	INHBB	0.184971	0.268523	0.083552
CX3CL1	SECTM1	0.173503	0.348064	0.174561
CX3CL1	SLURP1	0.0978019	0.20978	0.111978
CX3CL1	THNSL2	0.0698539	0.28875	0.218896
CX3CL1	TNFSF13	0.101086	0.298503	0.197417
CX3CL1	TNFSF18	0.0365971	0.409189	0.372592
CX3CL1	TNFSF9	0.131081	0.465407	0.334326
CX3CL1	WNT7A	0.0574945	0.207377	0.149883
CXCL1	CXCL2	0.0953584	0.409789	0.314431
CXCL1	CXCL3	0.114878	0.463277	0.348399
CXCL1	CXCL5	0.121529	0.411777	0.290248
CXCL1	CXCL6	0.409202	0.584837	0.175635
CXCL1	GDF15	0.101917	0.188028	0.086111
CXCL1	IL12A	0.0570208	0.153257	0.0962362
CXCL1	IL15	0.1078	0.18356	0.07576
CXCL1	IL8	0.32521	0.59377	0.26856
CXCL1	PF4V1	0.0750619	0.244021	0.168959
CXCL1	TNFRSF11B	0.06614	0.116074	0.049934
CXCL10	CXCL11	0.560478	0.731171	0.170693
CXCL10	CXCL9	0.17132	0.47027	0.29895
CXCL10	FGF2	-0.0506009	-0.136711	-0.0861101
CXCL10	GREM2	-0.0362778	-0.132239	-0.0959612
CXCL10	IL15	0.250892	0.41877	0.167878
CXCL10	INHBB	-0.082511	-0.147687	-0.065176
CXCL10	MIF	0.0857801	0.160506	0.0747259
CXCL10	NAMPT	0.0375053	0.164248	0.126743
CXCL10	SLURP1	-0.0371904	-0.0838721	-0.0466817
CXCL10	SPP1	0.0595929	0.292454	0.232861
CXCL10	TGFB2	-0.0627089	-0.181085	-0.118376
CXCL10	THNSL2	-0.052294	-0.160039	-0.107745
CXCL10	TNFSF10	0.162309	0.429692	0.267383
CXCL10	WNT5A	-0.0719664	-0.165051	-0.0930846
CXCL11	CXCL13	0.12912	0.367299	0.238179
CXCL11	GDF11	-0.0437735	-0.131187	-0.0874135
CXCL11	IL7	0.0619101	0.167997	0.106087
CXCL11	SECTM1	0.045094	0.180152	0.135058
CXCL11	TNFSF10	0.0801248	0.38128	0.301155
CXCL12	EFEMP1	0.32039	0.429428	0.109038
CXCL12	GREM1	0.0366059	0.362968	0.326362
CXCL12	IL33	0.127819	0.422809	0.29499
CXCL12	IL6	0.0745099	0.344106	0.269596
CXCL12	INHBA	0.155121	0.431451	0.27633
CXCL12	MIF	-0.0356958	-0.178527	-0.142831
CXCL12	NDP	-0.0406527	-0.118792	-0.0781393
CXCL12	PLGF	0.171349	0.305424	0.134075
CXCL12	PPBP	0.0507656	0.12266	0.0718944
CXCL12	SCG2	0.219408	0.400518	0.18111
CXCL12	TGFB1	0.232858	0.511303	0.278445
CXCL12	TNFSF12	0.21461	0.403953	0.189343
CXCL12	WNT2	0.0378743	0.146229	0.108355
CXCL13	CXCL9	0.218849	0.523574	0.304725
CXCL13	GREM1	0.0779919	0.236787	0.158795
CXCL13	GRN	0.0600996	0.282186	0.222086
CXCL13	IL32	0.0671533	0.340384	0.273231
CXCL13	LTB	0.0586275	0.335031	0.276404
CXCL14	DKK1	0.19159	0.321813	0.130223
CXCL14	GREM2	0.246669	0.381512	0.134843
CXCL14	INHBA	0.106703	0.225369	0.118666
CXCL14	INHBB	0.0355107	0.109829	0.0743183
CXCL14	LEFTY1	0.0942111	0.135145	0.0409339
CXCL14	SLURP1	0.0729637	0.136716	0.0637523
CXCL14	TNFSF8	0.0607651	0.252893	0.192128
CXCL2	CXCL3	0.38551	0.632968	0.247458
CXCL2	IL1B	0.137923	0.433593	0.29567
CXCL2	IL6	0.147049	0.499586	0.352537
CXCL2	IL7	0.141151	0.234655	0.093504
CXCL2	IL8	0.123702	0.481109	0.357407
CXCL2	NAMPT	0.124196	0.410314	0.286118
CXCL2	PPBP	0.0473264	0.131673	0.0843466
CXCL3	CXCL5	0.0788898	0.31578	0.23689
CXCL3	GDF15	0.0431394	0.175225	0.132086
CXCL3	IL1B	0.126782	0.462549	0.335767
CXCL3	IL6	0.294198	0.578523	0.284325
CXCL3	IL8	0.287654	0.574367	0.286713
CXCL3	LIF	0.229987	0.470762	0.240775
CXCL3	NAMPT	0.0687657	0.425516	0.35675
CXCL3	TNF	0.145548	0.338127	0.192579
CXCL5	CXCL6	0.227508	0.423664	0.196156
CXCL5	DKK1	0.0402543	0.0749853	0.034731
CXCL5	IL8	0.152501	0.392413	0.239912
CXCL5	LTB	0.0396244	0.105745	0.0661206
CXCL5	TNFSF10	0.0423099	0.0875393	0.0452294
CXCL5	WNT2	0.112026	0.144757	0.032731
CXCL5	WNT7A	0.0633861	0.0954736	0.0320875
CXCL6	EFEMP1	0.204442	0.282018	0.077576
CXCL6	IL8	0.0813126	0.432827	0.351514
CXCL6	PF4V1	0.123039	0.256368	0.133329
CXCL9	TNFSF12	-0.0497723	0.195221	0.244993
DKK1	FGF2	0.0572651	0.14122	0.0839549
DKK1	GDF15	0.267401	0.303308	0.035907
DKK1	GREM2	0.107093	0.261953	0.15486
DKK1	INHBB	0.0583887	0.115218	0.0568293
DKK1	NRG1	0.0408014	0.168245	0.127444
DKK1	TNFSF8	0.147197	0.278281	0.131084
EBI3	FASLG	0.0498497	0.325768	0.275918
EBI3	FLT3LG	0.0428258	0.205487	0.162661
EBI3	IL16	0.0678479	0.348039	0.280191
EBI3	IL1F9	0.0637045	0.298421	0.234716
EBI3	IL23A	0.0367761	0.262898	0.226122
EBI3	IL24	0.0607235	0.22928	0.168556
EBI3	IL3	0.0470138	0.243684	0.19667
EBI3	IL32	0.0729138	0.259474	0.18656
EBI3	IL9	0.0469926	0.262384	0.215391
EBI3	LEFTY1	0.212776	0.243114	0.030338
EBI3	LTB	0.0662138	0.244544	0.17833
EBI3	TGFB1	0.0592715	0.249904	0.190633
EBI3	TNF	0.100758	0.26251	0.161752
EBI3	TNFSF13	0.0638105	0.220211	0.1564
EDN1	GDF11	-0.0745764	-0.121481	-0.0469046
EDN1	GREM1	0.0607314	0.200758	0.140027
EDN1	GREM2	0.0731751	0.133781	0.0606059
EDN1	IL32	0.0449413	0.159336	0.114395
EDN1	INHBA	0.0571071	0.2334	0.176293
EDN1	INHBB	0.105918	0.177876	0.071958
EDN1	LIF	0.179146	0.300476	0.12133
EDN1	SECTM1	0.106627	0.206871	0.100244
EDN1	TNF	0.0425003	0.175339	0.132839
EDN1	TNFSF14	0.0454502	0.0859457	0.0404955
EDN1	VEGFA	0.039943	0.113085	0.073142
EFEMP1	FGF2	0.167771	0.327182	0.159411
EFEMP1	GDF11	-0.0391147	-0.153965	-0.11485
EFEMP1	GPI	-0.0741037	-0.180719	-0.106615
EFEMP1	HMGB1	-0.0576197	-0.206173	-0.148553
EFEMP1	IFNA8	-0.0376158	-0.0773966	-0.0397808
EFEMP1	IL12A	-0.0469172	-0.111085	-0.0641678
EFEMP1	IL18	0.341906	0.419626	0.07772
EFEMP1	INHBB	-0.0477205	-0.109208	-0.0614875
EFEMP1	MIF	-0.0683954	-0.200627	-0.132232
EFEMP1	NAMPT	0.062037	0.200972	0.138935
EFEMP1	PPBP	0.0387087	0.102909	0.0642003
EFEMP1	TNF	-0.0354003	-0.0918097	-0.0564094
EFEMP1	TNFSF14	0.0725229	0.130312	0.0577891
EFEMP1	WNT5A	0.0722857	0.220386	0.1481
EFEMP1	WNT7A	-0.0428888	-0.106131	-0.0632422
EGF	IFNA10	0.0543632	0.640074	0.585711
EGF	IFNA16	0.289036	0.717146	0.42811
EGF	IFNA21	0.0763601	0.595629	0.519269
EGF	IL12B	0.0518253	0.584108	0.532283
EGF	IL1F5	0.080047	0.485656	0.405609
EGF	IL1F9	0.0878081	0.608161	0.520353
EGF	IL2	0.0498634	0.478331	0.428468
EGF	IL24	0.0506067	0.416016	0.365409
EGF	MSTN	0.0803386	0.453089	0.37275
FAM3C	GDF10	-0.0719321	-0.262387	-0.190455
FAM3C	GDF11	-0.0615472	-0.135206	-0.0736588
FAM3C	GPI	-0.0466918	-0.121556	-0.0748642
FAM3C	IFNA1	-0.0363582	-0.194663	-0.158305
FAM3C	IFNA7	-0.0503706	-0.32149	-0.271119
FAM3C	IFNG	-0.052991	-0.286502	-0.233511
FAM3C	IL15	0.0948283	0.182409	0.0875807
FAM3C	IL18	0.152536	0.212995	0.060459
FAM3C	IL25	-0.0418429	-0.25017	-0.208327
FAM3C	IL5	-0.046309	-0.220058	-0.173749
FAM3C	INHA	-0.0376308	-0.251801	-0.21417
FAM3C	INHBB	0.0684466	0.0859068	0.0174602
FAM3C	LASS1	-0.0591867	-0.132612	-0.0734253
FAM3C	LEFTY2	-0.0979507	-0.24655	-0.148599
FAM3C	NAMPT	0.223242	0.295511	0.072269
FAM3C	NDP	0.0363276	0.0775339	0.0412063
FAM3C	PF4	-0.0509697	-0.149677	-0.0987073
FAM3C	SPP1	0.103238	0.228167	0.124929
FAM3C	TNF	-0.0464045	-0.185184	-0.13878
FAM3C	TNFRSF11B	0.165436	0.226771	0.061335
FAM3C	TNFSF10	0.0399122	0.151327	0.111415
FAM3C	TXLNA	-0.0953687	-0.181019	-0.0856503
FAM3C	WNT5A	0.0582668	0.123446	0.0651792
FASLG	GDF5	0.0491468	0.522278	0.473131
FASLG	GDF9	0.224022	0.81678	0.592758
FASLG	GREM2	0.0369671	0.286689	0.249722
FASLG	IFNA14	0.152234	0.806602	0.654368
FASLG	IFNA16	0.175306	0.82599	0.650684
FASLG	IFNA17	0.125905	0.818683	0.692778
FASLG	IFNA4	0.182075	0.82865	0.646575
FASLG	IFNA5	0.188809	0.821423	0.632614
FASLG	IFNA7	0.268955	0.845505	0.57655
FASLG	IFNG	0.341048	0.785237	0.444189
FASLG	IL10	0.241645	0.659612	0.417967
FASLG	IL11	0.0439381	0.488307	0.444369
FASLG	IL12B	0.157467	0.718828	0.561361
FASLG	IL16	0.181453	0.701302	0.519849
FASLG	IL1A	0.178862	0.753165	0.574303
FASLG	IL1F5	0.0564285	0.546817	0.490389
FASLG	IL1F6	0.207278	0.790402	0.583124
FASLG	IL1F9	0.131463	0.735093	0.60363
FASLG	IL21	0.0755456	0.767268	0.691722
FASLG	IL22	0.0807128	0.795318	0.714605
FASLG	IL23A	0.122056	0.675483	0.553427
FASLG	IL25	0.090363	0.632808	0.542445
FASLG	IL3	0.0484765	0.548839	0.500363
FASLG	IL5	0.0683382	0.502752	0.434414
FASLG	IL9	0.0732959	0.643399	0.570103
FASLG	SECTM1	0.0696006	0.351101	0.2815
FASLG	TNFSF13	0.0663533	0.373657	0.307304
FASLG	TNFSF18	0.0624934	0.704555	0.642062
FASLG	TNFSF8	0.0409979	0.488016	0.447018
FASLG	TNFSF9	0.0535243	0.678728	0.625204
FGF2	GPI	-0.113907	-0.188806	-0.074899
FGF2	GREM2	0.0734784	0.216006	0.142528
FGF2	IL1B	0.0779272	0.502884	0.424957
FGF2	IL1F5	0.0638398	0.463589	0.399749
FGF2	IL7	0.158668	0.246096	0.087428
FGF2	LEFTY2	0.13532	0.273425	0.138105
FGF2	MIF	-0.0419228	-0.149068	-0.107145
FGF2	NDP	0.0400215	0.120041	0.0800195
FGF2	SPP1	-0.0611259	-0.173109	-0.111983
FGF2	TNFSF10	-0.0385701	-0.132578	-0.0940079
FGF2	TNFSF12	0.0675708	0.197359	0.129788
FGF2	WNT5A	0.10716	0.246246	0.139086
FLT3LG	GREM2	0.0433458	0.192298	0.148952
FLT3LG	IL7	0.0796192	0.213778	0.134159
FLT3LG	LTA	0.035762	0.30367	0.267908
FLT3LG	TGFB1	0.125243	0.320449	0.195206
FLT3LG	THPO	0.0499441	0.424069	0.374125
FLT3LG	TNFSF12	0.0742967	0.228665	0.154368
GDF10	GDF5	0.0485161	0.387559	0.339043
GDF10	IFNA16	0.0606232	0.566839	0.506216
GDF10	IFNA4	0.133641	0.596685	0.463044
GDF10	IFNA5	0.0843325	0.575891	0.491559
GDF10	IFNA7	0.0696641	0.588722	0.519058
GDF10	IFNG	0.0889907	0.510244	0.421253
GDF10	IL1F9	0.0795422	0.52392	0.444378
GDF10	IL22	0.0430697	0.555735	0.512665
GDF10	IL23A	0.0570987	0.480682	0.423583
GDF10	IL3	0.0469659	0.39624	0.349274
GDF10	INHA	0.0367212	0.375309	0.338588
GDF10	SPP1	-0.0371202	-0.222746	-0.185626
GDF10	TGFB2	0.072378	0.362141	0.289763
GDF10	TNFSF10	-0.0411747	-0.159078	-0.117903
GDF10	TNFSF4	0.129621	0.228557	0.098936
GDF10	TNFSF8	0.0381676	0.36306	0.324892
GDF10	WNT2	0.0794658	0.279921	0.200455
GDF11	IL15	-0.107977	-0.207972	-0.099995
GDF11	IL18	-0.1087	-0.195446	-0.086746
GDF11	IL2	0.0351098	0.128056	0.0929462
GDF11	IL7	-0.0720102	-0.14819	-0.0761798
GDF11	LASS1	0.179088	0.265849	0.086761
GDF11	MIF	0.0357945	0.0882703	0.0524758
GDF11	NAMPT	-0.045176	-0.139567	-0.094391
GDF11	PF4V1	0.0559623	0.111337	0.0553747
GDF11	PLGF	0.116001	0.155443	0.039442
GDF11	SECTM1	-0.0662838	-0.127828	-0.0615442
GDF11	TNFSF12	-0.0735835	-0.146889	-0.0733055
GDF11	TNFSF13	-0.0357201	-0.111782	-0.0760619
GDF11	TNFSF14	-0.0413222	-0.0736858	-0.0323636
GDF11	TNFSF8	0.0733223	0.146318	0.0729957
GDF11	WNT2	0.0723364	0.124806	0.0524696
GDF15	GRN	0.0859747	0.14845	0.0624753
GDF15	LASS1	0.0369301	0.0761719	0.0392418
GDF15	LEFTY1	0.218472	0.243962	0.02549
GDF15	LIF	0.0855767	0.187265	0.101688
GDF15	MIF	0.0586864	0.0943149	0.0356285
GDF15	TNFSF9	0.117472	0.258679	0.141207
GDF15	VEGFA	0.105845	0.15291	0.047065
GDF15	WNT5A	0.0535043	0.103697	0.0501927
GDF2	IFNA6	0.18342	0.858102	0.674682
GDF2	IFNB1	0.177511	0.840126	0.662615
GDF2	IL13	0.297887	0.75514	0.457253
GDF2	IL17A	0.205288	0.80994	0.604652
GDF2	IL1F7	0.156396	0.846889	0.690493
GDF2	IL4	0.14803	0.797604	0.649574
GDF2	KITLG	0.0829635	0.723227	0.640263
GDF2	OSM	0.138299	0.835579	0.69728
GDF2	TNFSF15	0.0968102	0.713427	0.616617
GDF3	GDF9	0.160859	0.688379	0.52752
GDF3	HMGB1	-0.0448285	-0.329876	-0.285048
GDF3	IL12B	0.0788883	0.582561	0.503673
GDF3	IL13	0.11455	0.581583	0.467033
GDF3	IL17A	0.071719	0.646119	0.5744
GDF3	IL1A	0.0499519	0.607263	0.557311
GDF3	IL21	0.105805	0.67788	0.572075
GDF3	IL4	0.0855538	0.630858	0.545304
GDF3	KITLG	0.0343758	0.590228	0.555852
GDF3	NDP	0.0456403	0.105621	0.0599807
GDF3	NRG1	0.0350663	0.535647	0.500581
GDF3	TGFB2	0.0386035	0.430421	0.391817
GDF3	THPO	0.106097	0.654404	0.548307
GDF3	TNFSF9	0.128973	0.660617	0.531644
GDF5	IFNA14	0.0456274	0.523176	0.477549
GDF5	IFNA4	0.122444	0.557226	0.434782
GDF5	IFNA5	0.0892846	0.537796	0.448511
GDF5	IFNA7	0.0447611	0.539739	0.494978
GDF5	IFNG	0.0739415	0.481902	0.407961
GDF5	IL16	0.0802386	0.461853	0.381614
GDF5	IL1F9	0.167092	0.538263	0.371171
GDF5	IL22	0.0409862	0.515825	0.474839
GDF5	IL23A	0.125778	0.496239	0.370461
GDF5	IL24	0.14179	0.42221	0.28042
GDF5	IL25	0.0562897	0.419676	0.363386
GDF5	IL9	0.12478	0.482711	0.357931
GDF5	INHA	0.0643229	0.36145	0.297127
GDF5	NRG1	0.0375618	0.382168	0.344606
GDF5	PF4V1	0.0512734	0.286277	0.235004
GDF5	TGFB2	0.0386011	0.313738	0.275137
GDF5	WNT1	0.0437105	0.414965	0.371254
GDF9	HMGB1	-0.106384	-0.411744	-0.30536
GDF9	IFNA10	0.080715	0.801374	0.720659
GDF9	IFNA13	0.10204	0.506843	0.404803
GDF9	IFNA16	0.113051	0.808329	0.695278
GDF9	IFNA17	0.229624	0.845302	0.615678
GDF9	IFNA5	0.0828457	0.794003	0.711157
GDF9	IL12B	0.116643	0.714925	0.598282
GDF9	IL16	0.17886	0.700698	0.521838
GDF9	IL1A	0.0769592	0.747038	0.670079
GDF9	IL1F6	0.168064	0.798753	0.630689
GDF9	IL21	0.15339	0.816289	0.662899
GDF9	IL23A	0.0806254	0.659604	0.578979
GDF9	IL25	0.164926	0.676142	0.511216
GDF9	IL3	0.0528774	0.565154	0.512277
GDF9	LTA	0.0501316	0.532504	0.482372
GDF9	NRG1	0.0980233	0.652389	0.554366
GDF9	SPP1	-0.0553553	-0.310637	-0.255282
GDF9	TGFB2	0.145245	0.541595	0.39635
GDF9	TNFSF11	0.0474126	0.554124	0.506711
GDF9	TNFSF9	0.0776545	0.748072	0.670417
GDF9	WNT1	0.120295	0.653644	0.533349
GPI	GRN	0.0479073	0.154316	0.106409
GPI	IFNA8	-0.0471558	-0.11514	-0.0679842
GPI	IL18	-0.066818	-0.16607	-0.099252
GPI	IL32	0.0613328	0.135921	0.0745882
GPI	IL7	-0.0977818	-0.162869	-0.0650872
GPI	MIF	0.163238	0.213861	0.050623
GPI	MSTN	-0.0435155	-0.117323	-0.0738075
GPI	SPP1	0.0734472	0.14002	0.0665728
GPI	TXLNA	0.233968	0.314685	0.080717
GPI	VEGFA	0.190863	0.26465	0.073787
GPI	WNT7A	0.0432105	0.100419	0.0572085
GPI	XCL1	-0.0454415	-0.0748042	-0.0293627
GREM1	GRN	0.0526226	0.225192	0.172569
GREM1	HMGB1	-0.0428412	-0.174819	-0.131978
GREM1	INHBA	0.387926	0.544551	0.156625
GREM1	TGFB1	0.0744862	0.340522	0.266036
GREM1	TNFSF4	0.0704781	0.253196	0.182718
GREM1	WNT2	0.0540698	0.138881	0.0848112
GREM2	IFNA1	0.0405589	0.182795	0.142236
GREM2	IL15	-0.0344795	-0.109538	-0.0750585
GREM2	IL1F6	0.0552769	0.294236	0.238959
GREM2	IL23A	0.0384441	0.262168	0.223724
GREM2	IL5	0.0377842	0.207937	0.170153
GREM2	INHA	0.0930243	0.277112	0.184088
GREM2	LEFTY2	0.0705347	0.23415	0.163615
GREM2	LTA	0.0408657	0.209536	0.16867
GREM2	NRG1	0.0738361	0.266342	0.192506
GREM2	PLGF	0.0893649	0.166547	0.0771821
GREM2	TGFB2	0.077509	0.236227	0.158718
GREM2	TNFSF10	-0.0346127	-0.135056	-0.100443
GREM2	TNFSF8	0.131193	0.339317	0.208124
GREM2	TNFSF9	0.0585168	0.282342	0.223825
GRN	HMGB1	-0.100981	-0.26862	-0.167639
GRN	IL16	0.0399342	0.261438	0.221504
GRN	INHBB	0.0615063	0.129697	0.0681907
GRN	SECTM1	0.153869	0.327986	0.174117
GRN	TGFB1	0.22649	0.462292	0.235802
GRN	TNFRSF11B	-0.0441144	-0.0929335	-0.0488191
GRN	TNFSF13	0.202789	0.374762	0.171973
GRN	TXLNA	0.10268	0.273212	0.170532
GRN	WNT7A	0.04627	0.17413	0.12786
HMGB1	IL10	-0.0919654	-0.33298	-0.241015
HMGB1	IL16	-0.136288	-0.425308	-0.28902
HMGB1	IL18	-0.114313	-0.231466	-0.117153
HMGB1	IL7	-0.0432202	-0.144035	-0.100815
HMGB1	INHA	-0.0376664	-0.258649	-0.220983
HMGB1	NDP	-0.071237	-0.116852	-0.045615
HMGB1	TGFB1	-0.0822636	-0.282569	-0.200305
HMGB1	TNFSF13	-0.18215	-0.349637	-0.167487
HMGB1	TNFSF14	-0.0520605	-0.12421	-0.0721495
IFNA1	IFNA8	0.0807653	0.232262	0.151497
IFNA1	IL12B	0.0992435	0.413811	0.314567
IFNA1	IL1F6	0.0595329	0.418323	0.35879
IFNA1	IL2	0.119439	0.385072	0.265633
IFNA1	IL3	0.0364006	0.309113	0.272712
IFNA1	IL4	0.048537	0.386133	0.337596
IFNA1	IL5	0.139633	0.377528	0.237895
IFNA1	KITLG	0.0477358	0.373898	0.326162
IFNA1	PF4	0.040361	0.196297	0.155936
IFNA1	SPP1	-0.0419594	-0.185034	-0.143075
IFNA1	THNSL2	0.0502324	0.239261	0.189029
IFNA1	THPO	0.049309	0.399306	0.349997
IFNA1	TNFSF11	0.0464364	0.310187	0.263751
IFNA1	TNFSF9	0.0718839	0.422069	0.350185
IFNA10	IFNA13	0.0676822	0.473361	0.405679
IFNA10	IFNA16	0.232397	0.802528	0.570131
IFNA10	IFNA17	0.109902	0.77036	0.660458
IFNA10	IL12B	0.0658478	0.689736	0.623888
IFNA10	IL16	0.101699	0.651187	0.549488
IFNA10	IL17A	0.0537753	0.737776	0.684001
IFNA10	IL19	0.0942312	0.696709	0.602478
IFNA10	IL1A	0.0524368	0.735141	0.682704
IFNA10	IL1F5	0.0903802	0.547791	0.457411
IFNA10	IL1F6	0.128558	0.751645	0.623087
IFNA10	IL1F9	0.0437614	0.684069	0.640308
IFNA10	IL2	0.0642633	0.591276	0.527013
IFNA10	IL21	0.0740454	0.794933	0.720888
IFNA10	IL3	0.10652	0.598647	0.492127
IFNA10	IL5	0.0747379	0.546749	0.472011
IFNA10	LTA	0.17168	0.59515	0.42347
IFNA10	NRG1	0.106886	0.658529	0.551643
IFNA10	PF4V1	0.0969325	0.411712	0.314779
IFNA10	TGFB2	0.120112	0.532135	0.412023
IFNA10	TNFSF11	0.0689899	0.563478	0.494488
IFNA10	TNFSF9	0.0507903	0.743397	0.692607
IFNA10	WNT1	0.103597	0.632862	0.529265
IFNA13	IL16	0.234562	0.519554	0.284992
IFNA13	IL24	0.0615541	0.3069	0.245346
IFNA13	PF4V1	0.0357473	0.257402	0.221655
IFNA14	IFNA16	0.318311	0.855998	0.537687
IFNA14	IFNA17	0.288285	0.851841	0.563556
IFNA14	IFNA21	0.0581811	0.727644	0.669463
IFNA14	IFNA4	0.293877	0.857087	0.56321
IFNA14	IFNA5	0.188391	0.835985	0.647594
IFNA14	IFNA7	0.157331	0.855443	0.698112
IFNA14	IL10	0.104951	0.617524	0.512573
IFNA14	IL19	0.0466479	0.722221	0.675573
IFNA14	IL1F5	0.0622117	0.553991	0.491779
IFNA14	IL1F6	0.036117	0.767315	0.731198
IFNA14	IL22	0.346798	0.8592	0.512402
IFNA14	IL9	0.106754	0.672299	0.565545
IFNA14	TNF	0.039326	0.373495	0.334169
IFNA14	TNFSF18	0.0716619	0.722789	0.651127
IFNA14	TNFSF8	0.0408214	0.499189	0.458368
IFNA16	IFNA17	0.109018	0.828835	0.719817
IFNA16	IFNA21	0.287732	0.77326	0.485528
IFNA16	IFNA4	0.178419	0.850431	0.672012
IFNA16	IFNA5	0.265814	0.858317	0.592503
IFNA16	IFNA7	0.306127	0.875359	0.569232
IFNA16	IFNG	0.0638651	0.709333	0.645468
IFNA16	IL12B	0.23185	0.75013	0.51828
IFNA16	IL19	0.195492	0.759198	0.563706
IFNA16	IL1A	0.269262	0.793302	0.52404
IFNA16	IL1F5	0.108567	0.588755	0.480188
IFNA16	IL1F6	0.175194	0.79647	0.621276
IFNA16	IL1F9	0.201018	0.778412	0.577394
IFNA16	IL21	0.15824	0.823837	0.665597
IFNA16	IL22	0.112985	0.83453	0.721545
IFNA16	IL23A	0.0392553	0.664033	0.624778
IFNA16	IL24	0.0399702	0.513143	0.473173
IFNA16	IL25	0.108044	0.642998	0.534954
IFNA16	IL3	0.100434	0.598962	0.498528
IFNA16	IL9	0.108046	0.67442	0.566374
IFNA16	NRG1	0.0983047	0.626291	0.527986
IFNA16	PF4V1	0.0397971	0.401672	0.361875
IFNA16	TNFSF8	0.061608	0.506209	0.444601
IFNA16	TNFSF9	0.0562609	0.706786	0.650525
IFNA16	WNT1	0.0393372	0.623482	0.584145
IFNA17	IFNA4	0.0454391	0.822965	0.777526
IFNA17	IFNA5	0.175548	0.829818	0.65427
IFNA17	IFNA7	0.22085	0.85372	0.63287
IFNA17	IFNG	0.135344	0.733007	0.597663
IFNA17	IL10	0.0688183	0.616787	0.547969
IFNA17	IL11	0.0564709	0.504303	0.447832
IFNA17	IL12B	0.142722	0.730444	0.587722
IFNA17	IL16	0.117913	0.689103	0.57119
IFNA17	IL19	0.242793	0.760306	0.517513
IFNA17	IL1A	0.0541718	0.725956	0.671784
IFNA17	IL1F6	0.304286	0.829524	0.525238
IFNA17	IL22	0.0820017	0.816304	0.734302
IFNA17	IL25	0.0863514	0.648038	0.561687
IFNA17	INHA	0.0378573	0.544801	0.506944
IFNA17	LASS1	0.0512536	0.159418	0.108164
IFNA17	LEFTY2	0.0721141	0.420865	0.348751
IFNA17	NRG1	0.0614075	0.614512	0.553104
IFNA17	SLURP1	0.0434973	0.210931	0.167434
IFNA17	SPP1	-0.0472844	-0.309945	-0.262661
IFNA17	THNSL2	0.124782	0.437175	0.312393
IFNA17	TNFSF18	0.27936	0.787324	0.507964
IFNA17	TNFSF9	0.101186	0.705921	0.604735
IFNA17	WNT1	0.127235	0.661739	0.534504
IFNA17	WNT2	0.0509662	0.345964	0.294998
IFNA2	IFNA6	0.173052	0.801586	0.628534
IFNA2	IFNB1	0.16969	0.788923	0.619233
IFNA2	IFNW1	0.209413	0.732525	0.523112
IFNA2	IL17A	0.054533	0.727607	0.673074
IFNA2	IL1F7	0.0635387	0.77928	0.715741
IFNA2	IL2	0.0736067	0.56366	0.490053
IFNA2	IL26	0.247077	0.751772	0.504695
IFNA2	IL4	0.117969	0.73939	0.621421
IFNA2	LTA	0.12192	0.536252	0.414332
IFNA2	MSTN	0.13284	0.626495	0.493655
IFNA2	OSM	0.14051	0.778998	0.638488
IFNA21	IFNA4	0.242645	0.764419	0.521774
IFNA21	IFNG	0.0448765	0.611262	0.566385
IFNA21	IL1F9	0.0641503	0.664968	0.600818
IFNA21	IL24	0.12973	0.501764	0.372034
IFNA21	TNFSF8	0.0421748	0.450186	0.408011
IFNA4	IFNA5	0.166354	0.837738	0.671384
IFNA4	IFNA7	0.403291	0.888272	0.484981
IFNA4	IFNG	0.0714072	0.719094	0.647687
IFNA4	IL10	0.0937968	0.624563	0.530766
IFNA4	IL1F9	0.188477	0.765862	0.577385
IFNA4	IL22	0.0605865	0.831767	0.771181
IFNA4	IL23A	0.141677	0.696825	0.555148
IFNA4	IL24	0.152747	0.539666	0.386919
IFNA4	IL9	0.144884	0.678095	0.533211
IFNA4	TNFSF8	0.119193	0.527429	0.408236
IFNA5	IFNA7	0.288016	0.86918	0.581164
IFNA5	IFNA8	0.0555188	0.317235	0.261716
IFNA5	IFNG	0.0721605	0.711301	0.639141
IFNA5	IL19	0.109392	0.73226	0.622868
IFNA5	IL1A	0.0576102	0.73145	0.67384
IFNA5	IL1F5	0.0931349	0.569298	0.476163
IFNA5	IL1F6	0.0973168	0.771509	0.674192
IFNA5	IL1F9	0.108252	0.743043	0.634791
IFNA5	IL21	0.18136	0.802649	0.621289
IFNA5	IL22	0.237012	0.848873	0.611861
IFNA5	IL23A	0.187641	0.702281	0.51464
IFNA5	IL25	0.1196	0.639496	0.519896
IFNA5	IL3	0.108319	0.581804	0.473485
IFNA5	IL9	0.205613	0.698284	0.492671
IFNA5	NRG1	0.0361596	0.594018	0.557858
IFNA5	WNT1	0.109973	0.639034	0.529061
IFNA5	WNT2	0.0448506	0.342006	0.297155
IFNA6	IFNB1	0.352319	0.91174	0.559421
IFNA6	IFNW1	0.105737	0.787057	0.68132
IFNA6	IL13	0.101443	0.736329	0.634886
IFNA6	IL17A	0.130882	0.845647	0.714765
IFNA6	IL1F7	0.317314	0.91445	0.597136
IFNA6	IL4	0.16558	0.848174	0.682594
IFNA6	KITLG	0.123239	0.776365	0.653126
IFNA6	OSM	0.189935	0.896714	0.706779
IFNA6	THPO	0.14774	0.846741	0.699001
IFNA6	TNFSF15	0.188981	0.772368	0.583387
IFNA7	IL10	0.0705188	0.626049	0.55553
IFNA7	IL11	0.0941104	0.518432	0.424322
IFNA7	IL19	0.0950439	0.742812	0.647768
IFNA7	IL1F6	0.0788136	0.784125	0.705311
IFNA7	IL1F9	0.116901	0.763165	0.646264
IFNA7	IL21	0.0900838	0.792661	0.702577
IFNA7	IL22	0.402652	0.881174	0.478522
IFNA7	IL23A	0.099076	0.695639	0.596563
IFNA7	TNF	0.0661834	0.391741	0.325558
IFNA7	TNFSF18	0.0384655	0.720634	0.682168
IFNA7	TNFSF8	0.0419674	0.513024	0.471057
IFNA7	WNT2	0.037358	0.341675	0.304317
IFNA8	IL1F6	0.0552036	0.311923	0.256719
IFNA8	IL2	0.056363	0.254729	0.198366
IFNA8	IL5	0.127842	0.288915	0.161073
IFNA8	PF4	0.0600225	0.298814	0.238791
IFNA8	PF4V1	0.0369668	0.243671	0.206704
IFNA8	TXLNA	-0.0603704	-0.114403	-0.0540326
IFNA8	WNT1	0.0480232	0.264832	0.216809
IFNB1	IFNW1	0.140462	0.778318	0.637856
IFNB1	IL17A	0.181009	0.826737	0.645728
IFNB1	IL1F7	0.230381	0.899421	0.66904
IFNB1	IL4	0.0924775	0.812792	0.720314
IFNB1	KITLG	0.0718428	0.751695	0.679852
IFNB1	LTA	0.0971504	0.561009	0.463859
IFNB1	MSTN	0.0369759	0.639945	0.602969
IFNB1	OSM	0.159912	0.883522	0.72361
IFNB1	THPO	0.12063	0.819136	0.698506
IFNB1	TNFSF15	0.181615	0.763063	0.581448
IFNG	IL12B	0.0984868	0.641585	0.543098
IFNG	IL19	0.076192	0.629593	0.553401
IFNG	IL23A	0.0464452	0.592672	0.546227
IFNG	IL3	0.0856996	0.504036	0.418336
IFNG	NAMPT	-0.035809	-0.177314	-0.141505
IFNG	WNT1	0.102915	0.575601	0.472686
IFNW1	IL17A	0.0916776	0.734139	0.642461
IFNW1	IL1F7	0.137695	0.788007	0.650312
IFNW1	IL2	0.210291	0.610317	0.400026
IFNW1	IL26	0.0977943	0.69439	0.596596
IFNW1	IL4	0.161013	0.751862	0.590849
IFNW1	LTA	0.108515	0.53194	0.423425
IFNW1	MSTN	0.13309	0.616084	0.482994
IFNW1	OSM	0.0568667	0.764356	0.707489
IFNW1	THPO	0.16524	0.749088	0.583848
IFNW1	TNFSF15	0.0540354	0.653075	0.59904
IL10	IL12B	0.0720223	0.541808	0.469786
IL10	IL1A	0.0578074	0.553313	0.495506
IL10	IL1F6	0.0505909	0.583431	0.53284
IL10	IL22	0.045769	0.598786	0.553017
IL10	SECTM1	0.0427141	0.293081	0.250367
IL10	TNFSF18	0.0630631	0.545148	0.482085
IL10	TNFSF8	0.081168	0.406535	0.325367
IL10	TNFSF9	0.0483835	0.507236	0.458852
IL10	WNT2	0.0547521	0.278952	0.2242
IL11	IL1A	0.0948573	0.493348	0.398491
IL11	IL1B	0.0486681	0.460909	0.412241
IL11	IL1F5	0.0788533	0.545512	0.466659
IL11	IL1F6	0.0367323	0.474551	0.437819
IL11	IL22	0.0721724	0.504308	0.432136
IL11	IL33	0.207291	0.430036	0.222745
IL11	IL6	0.160626	0.495667	0.335041
IL11	LIF	0.101757	0.337898	0.236141
IL11	PLGF	0.0893372	0.223548	0.134211
IL11	WNT2	0.0584554	0.25041	0.191955
IL12A	IL15	0.0895876	0.150199	0.0606114
IL12A	IL17B	0.0440289	0.133873	0.0898441
IL12A	IL1A	0.0374125	0.399599	0.362187
IL12A	IL26	0.0748828	0.472182	0.397299
IL12A	IL5	0.0669019	0.346984	0.280082
IL12A	IL7	0.0722778	0.174382	0.102104
IL12A	LEFTY1	0.0344966	0.102399	0.0679024
IL12A	PLGF	-0.0434644	-0.0944882	-0.0510238
IL12A	TNFSF9	0.0856662	0.46608	0.380414
IL12B	IL16	0.0566889	0.580234	0.523545
IL12B	IL1F5	0.0715462	0.50551	0.433964
IL12B	IL1F6	0.128693	0.701011	0.572318
IL12B	IL2	0.12798	0.535843	0.407863
IL12B	IL21	0.0977096	0.708593	0.610883
IL12B	IL3	0.078494	0.524621	0.446127
IL12B	IL5	0.153543	0.519176	0.365633
IL12B	LTA	0.0890124	0.487679	0.398667
IL12B	NRG1	0.0749314	0.560478	0.485547
IL12B	TNFSF11	0.0895948	0.499011	0.409416
IL12B	TNFSF14	0.0353787	0.127574	0.0921953
IL12B	TNFSF9	0.109964	0.653227	0.543263
IL13	IL17A	0.132762	0.718469	0.585707
IL13	IL4	0.145748	0.712775	0.567027
IL13	KITLG	0.138039	0.671617	0.533578
IL13	TGFB2	0.0446046	0.40299	0.358385
IL13	THPO	0.0643973	0.688357	0.62396
IL13	TXLNA	0.0459716	0.248457	0.202485
IL15	IL18	0.134039	0.22081	0.086771
IL15	IL32	0.0500463	0.213937	0.163891
IL15	IL7	0.139701	0.216523	0.076822
IL15	LASS1	-0.0702563	-0.157073	-0.0868167
IL15	LEFTY2	-0.0594135	-0.152541	-0.0931275
IL15	MIF	0.0376489	0.12045	0.0828011
IL15	NAMPT	0.045736	0.158724	0.112988
IL15	PLGF	-0.0578308	-0.128679	-0.0708482
IL15	SPP1	0.0954515	0.237471	0.142019
IL15	TNFRSF11B	0.161821	0.211761	0.04994
IL15	TNFSF10	0.192839	0.355697	0.162858
IL15	XCL1	0.134469	0.229601	0.095132
IL16	IL18	0.0834295	0.217351	0.133921
IL16	IL24	0.0434293	0.387092	0.343663
IL16	LTB	0.0615786	0.330429	0.26885
IL16	MIF	-0.183361	-0.300067	-0.116706
IL16	PF4V1	0.0878524	0.36502	0.277168
IL16	TNFSF11	0.0966481	0.576848	0.4802
IL16	TNFSF13	0.062598	0.348827	0.286229
IL16	TNFSF18	0.0369041	0.589006	0.552102
IL17A	IL1A	0.0674813	0.667145	0.599664
IL17A	IL1F7	0.0396632	0.802607	0.762944
IL17A	IL2	0.120297	0.626137	0.50584
IL17A	IL4	0.190155	0.827447	0.637292
IL17A	KITLG	0.117231	0.767781	0.65055
IL17A	LTA	0.0678286	0.574085	0.506256
IL17A	NRG1	0.0420216	0.600727	0.558705
IL17A	THPO	0.217579	0.839622	0.622043
IL17A	TNFSF15	0.114392	0.725132	0.61074
IL17A	TNFSF9	0.110603	0.741886	0.631283
IL17B	IL1A	0.0693158	0.189165	0.119849
IL17B	IL32	0.0372848	0.0794538	0.042169
IL17B	MSTN	0.095539	0.183888	0.088349
IL17B	NDP	0.128759	0.147336	0.018577
IL17B	TNFSF13	0.108795	0.171792	0.062997
IL18	IL7	0.114512	0.201298	0.086786
IL18	INHBB	-0.0464883	-0.104725	-0.0582367
IL18	LASS1	-0.0795031	-0.156233	-0.0767299
IL18	LEFTY2	-0.039161	-0.111427	-0.072266
IL18	MIF	-0.0857933	-0.192629	-0.106836
IL18	TNFSF13	0.0797959	0.190572	0.110776
IL18	TXLNA	-0.0838276	-0.156238	-0.0724104
IL18	VEGFA	-0.0938486	-0.174224	-0.0803754
IL18	WNT5A	0.0718891	0.171987	0.100098
IL19	IL1A	0.101074	0.66916	0.568086
IL19	IL1F5	0.0444077	0.493107	0.448699
IL19	IL1F9	0.107835	0.659438	0.551603
IL19	IL21	0.0455813	0.705916	0.660335
IL19	IL22	0.128022	0.724923	0.596901
IL19	IL23A	0.0465332	0.578748	0.532215
IL19	IL25	0.0605317	0.563468	0.502936
IL19	IL9	0.0543338	0.573185	0.518851
IL19	NRG1	0.0498723	0.561164	0.511292
IL19	THNSL2	0.049744	0.378851	0.329107
IL19	TNFSF13	0.039318	0.31123	0.271912
IL19	TNFSF18	0.0751361	0.648076	0.57294
IL19	TNFSF8	0.110535	0.476007	0.365472
IL19	WNT1	0.0483332	0.566131	0.517798
IL1A	IL1F5	0.0602679	0.554063	0.493795
IL1A	IL1F6	0.157332	0.73087	0.573538
IL1A	IL1F9	0.0902234	0.678336	0.588113
IL1A	IL21	0.13244	0.76533	0.63289
IL1A	IL23A	0.0618298	0.592874	0.531044
IL1A	IL24	0.0567663	0.464431	0.407665
IL1A	IL25	0.036391	0.57303	0.536639
IL1A	KITLG	0.0667886	0.62111	0.554321
IL1A	NRG1	0.118551	0.610518	0.491967
IL1A	TGFB2	0.0785569	0.48246	0.403903
IL1A	TNFSF18	0.116505	0.652519	0.536014
IL1A	TNFSF9	0.161279	0.713059	0.55178
IL1B	IL1F5	0.185454	0.697285	0.511831
IL1B	IL6	0.188172	0.543235	0.355063
IL1B	IL8	0.056749	0.373344	0.316595
IL1B	NAMPT	0.178073	0.461943	0.28387
IL1F5	IL1F6	0.0590001	0.53753	0.47853
IL1F5	IL1F9	0.0705665	0.521589	0.451022
IL1F5	IL21	0.0387943	0.540043	0.501249
IL1F5	IL22	0.0583052	0.5462	0.487895
IL1F5	IL24	0.130696	0.499719	0.369023
IL1F5	IL25	0.0419638	0.439829	0.397865
IL1F5	IL5	0.0527502	0.379777	0.327027
IL1F5	IL9	0.0418821	0.449515	0.407633
IL1F5	NRG1	0.105586	0.506028	0.400442
IL1F5	PF4V1	0.0502563	0.295656	0.2454
IL1F5	WNT1	0.0419327	0.435526	0.393593
IL1F6	IL21	0.0781145	0.751544	0.67343
IL1F6	LTA	0.0407088	0.501801	0.461092
IL1F6	NRG1	0.0499548	0.600284	0.550329
IL1F6	TGFB2	0.0348833	0.47964	0.444757
IL1F6	TNFSF18	0.0404284	0.688002	0.647574
IL1F6	WNT1	0.160197	0.648695	0.488498
IL1F6	WNT2	0.0510677	0.337904	0.286836
IL1F7	IL26	0.0984671	0.767355	0.668888
IL1F7	IL4	0.0743871	0.81242	0.738033
IL1F7	KITLG	0.0397103	0.736188	0.696478
IL1F7	OSM	0.514027	0.932692	0.418665
IL1F9	IL2	0.0562142	0.51121	0.454996
IL1F9	IL21	0.0975927	0.724961	0.627368
IL1F9	IL22	0.0505952	0.716214	0.665619
IL1F9	IL23A	0.139922	0.639925	0.500003
IL1F9	IL24	0.124454	0.510177	0.385723
IL1F9	IL3	0.125918	0.569905	0.443987
IL1F9	IL5	0.105374	0.495485	0.390111
IL1F9	IL9	0.159521	0.633386	0.473865
IL1F9	NRG1	0.0443487	0.540505	0.496156
IL1F9	TNFSF9	0.042546	0.619438	0.576892
IL2	IL21	0.0563163	0.608009	0.551693
IL2	IL26	0.0822011	0.569187	0.486986
IL2	IL3	0.0406086	0.460679	0.42007
IL2	IL4	0.0713915	0.593012	0.521621
IL2	IL5	0.14535	0.487272	0.341922
IL2	LTA	0.0835202	0.482653	0.399133
IL2	MSTN	0.0648203	0.49757	0.43275
IL2	THPO	0.0750071	0.611757	0.53675
IL2	TNFSF11	0.0440064	0.419656	0.37565
IL2	TNFSF15	0.0900392	0.539506	0.449467
IL21	IL22	0.0358878	0.748684	0.712796
IL21	IL23A	0.0598831	0.638367	0.578484
IL21	IL25	0.0402616	0.612202	0.57194
IL21	IL3	0.0346593	0.577692	0.543033
IL21	IL5	0.0710255	0.554587	0.483561
IL21	NRG1	0.0479251	0.641793	0.593868
IL21	TGFB2	0.0347807	0.499728	0.464947
IL21	THPO	0.0510324	0.740711	0.689679
IL21	TNFSF9	0.0541085	0.756937	0.702828
IL22	IL23A	0.093091	0.674534	0.581443
IL22	IL9	0.156386	0.686127	0.529741
IL22	PF4V1	0.0491244	0.387511	0.338387
IL22	TNFSF18	0.073766	0.699788	0.626022
IL22	TNFSF8	0.0820593	0.505976	0.423917
IL23A	IL24	0.0509918	0.430425	0.379433
IL23A	IL25	0.0801094	0.542962	0.462853
IL23A	IL3	0.0402328	0.466708	0.426475
IL23A	IL5	0.0452877	0.423091	0.377803
IL23A	IL9	0.226802	0.632061	0.405259
IL23A	NRG1	0.0422847	0.490111	0.447826
IL23A	PF4V1	0.0532885	0.352568	0.299279
IL23A	TGFB2	0.0429292	0.402183	0.359254
IL23A	TNF	0.0563167	0.336289	0.279972
IL23A	TNFSF8	0.148243	0.484539	0.336296
IL23A	TNFSF9	0.0459188	0.55785	0.511931
IL24	IL9	0.0681238	0.432913	0.364789
IL24	PF4V1	0.0451683	0.263264	0.218096
IL24	TXLNA	-0.0755576	-0.114352	-0.0387944
IL25	IL9	0.175123	0.564998	0.389875
IL25	INHA	0.0574193	0.434904	0.377485
IL25	THPO	0.0497449	0.528576	0.478831
IL25	TNFSF14	0.0399677	0.120534	0.0805663
IL25	TNFSF9	0.0390075	0.568887	0.529879
IL25	WNT1	0.055538	0.504394	0.448856
IL25	WNT2	0.0419268	0.277337	0.23541
IL26	IL3	0.154418	0.502463	0.348045
IL26	MSTN	0.147108	0.650863	0.503755
IL26	OSM	0.0862677	0.756181	0.669913
IL3	IL5	0.164646	0.48334	0.318694
IL3	WNT1	0.101875	0.490876	0.389001
IL32	INHBA	0.0746162	0.275228	0.200612
IL32	LTB	0.193344	0.351461	0.158117
IL32	SPP1	0.0740719	0.228893	0.154821
IL32	TGFB1	0.166957	0.363709	0.196752
IL32	TNF	0.102854	0.256579	0.153725
IL32	TNFSF13	0.0414768	0.217153	0.175676
IL33	IL6	0.197413	0.452517	0.255104
IL33	IL7	0.044669	0.178666	0.133997
IL33	IL8	0.0833113	0.295193	0.211882
IL33	NAMPT	0.164285	0.369578	0.205293
IL33	PLGF	0.0477016	0.236515	0.188813
IL33	TGFB1	0.15158	0.416668	0.265088
IL4	IL5	0.0565785	0.514849	0.458271
IL4	KITLG	0.187366	0.772492	0.585126
IL4	LTA	0.124001	0.580596	0.456595
IL4	NRG1	0.0983151	0.603222	0.504907
IL4	OSM	0.0413729	0.793323	0.75195
IL4	THPO	0.182525	0.821986	0.639461
IL4	TNFSF11	0.0971037	0.53482	0.437716
IL4	TNFSF9	0.0664246	0.707676	0.641251
IL5	KITLG	0.0888211	0.510804	0.421983
IL5	LTA	0.100386	0.433353	0.332967
IL5	NRG1	0.0372224	0.43324	0.396018
IL5	TNF	0.0388651	0.242327	0.203462
IL5	TNFSF9	0.0663359	0.517846	0.45151
IL5	WNT1	0.0749523	0.43802	0.363068
IL6	LIF	0.122444	0.420412	0.297968
IL6	NAMPT	0.136615	0.460544	0.323929
IL6	PLGF	0.0422562	0.222417	0.180161
IL6	TGFB1	0.201231	0.436121	0.23489
IL7	INHBB	-0.063254	-0.106915	-0.043661
IL7	LASS1	-0.0426766	-0.111699	-0.0690224
IL7	NDP	0.0953793	0.144239	0.0488597
IL7	TNFSF12	0.11022	0.209292	0.099072
IL7	VEGFA	-0.0474869	-0.11048	-0.0629931
IL8	MIF	0.0997011	0.174578	0.0748769
IL8	NAMPT	0.251883	0.462222	0.210339
IL8	NDP	0.0741687	0.131468	0.0572993
IL8	SPP1	0.0822213	0.241107	0.158886
IL8	TNF	0.036885	0.253074	0.216189
IL8	VEGFA	0.0691815	0.165285	0.0961035
IL9	INHA	0.0561911	0.417923	0.361732
IL9	MSTN	0.0418516	0.380185	0.338333
IL9	PF4V1	0.125836	0.37876	0.252924
IL9	TNF	0.0485646	0.315166	0.266601
INHA	LEFTY2	0.365847	0.524815	0.158968
INHA	SPP1	-0.0418959	-0.252422	-0.210526
INHA	TNFSF10	-0.0415987	-0.167362	-0.125763
INHA	TNFSF8	0.0955554	0.384399	0.288844
INHBA	LIF	0.0709669	0.294649	0.223682
INHBA	NDP	-0.089232	-0.151064	-0.061832
INHBA	PLGF	0.0600771	0.20914	0.149063
INHBA	SCG2	0.141482	0.35286	0.211378
INHBA	SPP1	0.0876415	0.216847	0.129206
INHBA	TNFSF4	0.14504	0.310682	0.165642
INHBB	LASS1	0.0651756	0.128789	0.0636134
INHBB	MIF	-0.036981	-0.0787169	-0.0417359
INHBB	SLURP1	0.066311	0.132365	0.066054
INHBB	TNFSF8	0.042676	0.139683	0.097007
[truncated: 95 more rows]

## Sheet: OC_0.05_correlation
element 1	element 2	part corr	correlation	correlation-partcorr
ADIPOQ	CCL14	0.0697583	0.448597	0.378839
ADIPOQ	CCL19	0.319031	0.548303	0.229272
ADIPOQ	CCL3	0.0641424	0.261458	0.197316
ADIPOQ	CXCL12	0.215237	0.459802	0.244565
ADIPOQ	CXCL14	0.0824641	0.19511	0.112646
ADIPOQ	FGF2	0.0492876	0.220245	0.170957
ADIPOQ	GREM1	0.170275	0.332064	0.161789
ADIPOQ	IL6	0.0629043	0.240535	0.177631
AGT	ANGPTL3	0.150245	0.254258	0.104013
AGT	BMP2	0.0764302	0.175815	0.0993848
AGT	C5	0.11972	0.256332	0.136612
AGT	CCL14	0.0606885	0.15289	0.0922015
AGT	CCL4	0.0462979	0.156009	0.109711
AGT	CLEC11A	0.0466366	0.101747	0.0551104
AGT	CMTM6	-0.0655333	-0.147263	-0.0817297
AGT	CXCL10	-0.0456537	-0.123618	-0.0779643
AGT	HMGB1	-0.0543517	-0.158212	-0.10386
AGT	LEFTY2	0.0882312	0.189499	0.101268
AGT	NRG1	0.12229	0.255553	0.133263
AGT	PF4V1	0.0521048	0.14846	0.0963552
AGT	PLGF	0.0640752	0.112344	0.0482688
AIMP1	ANG1	-0.0785883	-0.203073	-0.124485
AIMP1	ANG2	0.0651954	0.109331	0.0441356
AIMP1	ANGPTL3	-0.0640918	-0.152103	-0.0880112
AIMP1	BMP10	-0.0809096	-0.220541	-0.139631
AIMP1	CCL14	-0.0655132	-0.141488	-0.0759748
AIMP1	CCL22	-0.0500004	-0.143448	-0.0934476
AIMP1	CKLF	0.145441	0.226113	0.080672
AIMP1	CMTM6	0.127138	0.201333	0.074195
AIMP1	CXCL11	0.0546597	0.18982	0.13516
AIMP1	FAM3C	0.14109	0.2323	0.09121
AIMP1	GDF11	-0.128495	-0.188688	-0.060193
AIMP1	IFNA1	-0.0876921	-0.185513	-0.0978209
AIMP1	IFNA8	-0.108785	-0.187408	-0.078623
AIMP1	IL15	0.107298	0.209951	0.102653
AIMP1	IL7	0.12185	0.178441	0.056591
AIMP1	LEFTY2	-0.0540444	-0.165057	-0.111013
AIMP1	NAMPT	0.0454072	0.137626	0.0922188
AIMP1	NDP	0.0883914	0.130986	0.0425946
AIMP1	PLGF	-0.0748183	-0.133552	-0.0587337
AIMP1	SPP1	0.0649141	0.170854	0.10594
AMBN	ANGPTL3	0.0487766	0.330792	0.282015
AMBN	BMP15	0.0977753	0.625641	0.527866
AMBN	BMP7	0.0460808	0.208292	0.162211
AMBN	CCL16	0.04735	0.534627	0.487277
AMBN	CCL24	0.0569807	0.359682	0.302701
AMBN	CCL25	0.0664925	0.53645	0.469957
AMBN	CER1	0.163995	0.652303	0.488308
AMBN	DKK1	0.091628	0.204437	0.112809
AMBN	FASLG	0.134629	0.624415	0.489786
AMBN	GDF5	0.0903713	0.430639	0.340268
AMBN	GDF9	0.0778642	0.620604	0.54274
AMBN	IFNA10	0.142408	0.608456	0.466048
AMBN	IFNA13	0.0666408	0.391858	0.325217
AMBN	IFNA4	0.0636672	0.611138	0.547471
AMBN	IL16	0.0628193	0.517355	0.454536
AMBN	IL1F9	0.0580615	0.547778	0.489716
AMBN	IL23A	0.0770183	0.517089	0.440071
AMBN	IL24	0.0749441	0.401911	0.326967
AMBN	IL25	0.04487	0.480484	0.435614
AMBN	IL3	0.0516813	0.442023	0.390342
AMBN	IL9	0.0600275	0.488301	0.428273
AMELX	ANG1	0.0666902	0.323438	0.256748
AMELX	ANGPTL3	0.140925	0.345534	0.204609
AMELX	BMP10	0.0448441	0.485051	0.440207
AMELX	BTC	0.0663004	0.187374	0.121074
AMELX	CCL16	0.0616666	0.433494	0.371827
AMELX	CCL22	0.0501559	0.281477	0.231321
AMELX	CD320	0.20053	0.245242	0.044712
AMELX	CER1	0.0890827	0.49746	0.408377
AMELX	CKLF	-0.0546414	-0.155696	-0.101055
AMELX	CSPG5	0.0462356	0.137962	0.0917264
AMELX	IFNA14	0.0664962	0.485343	0.418847
AMELX	IFNA16	0.0683412	0.48914	0.420799
AMELX	IFNA21	0.0784869	0.440706	0.362219
AMELX	IL12B	0.0791402	0.443789	0.364649
AMELX	IL1F6	0.15834	0.509399	0.351059
AMELX	INHBB	0.0465472	0.121727	0.0751798
AMELX	TNFSF11	0.155243	0.389929	0.234686
AMH	CCL1	0.11748	0.77289	0.65541
AMH	IFNA2	0.0616185	0.671789	0.61017
AMH	IFNA6	0.133223	0.78026	0.647037
AMH	IFNB1	0.0703578	0.762566	0.692208
AMH	IL1F7	0.224532	0.802339	0.577807
AMH	MSTN	0.0859056	0.573303	0.487397
AMH	OSM	0.0985789	0.780654	0.682075
ANG1	BMP1	0.0824784	0.356438	0.27396
ANG1	BMP10	0.0451053	0.476166	0.431061
ANG1	BMP6	0.0564628	0.372636	0.316173
ANG1	BMP7	0.158697	0.294964	0.136267
ANG1	CER1	0.115355	0.507558	0.392203
ANG1	CKLF	-0.0747002	-0.196302	-0.121602
ANG1	CMTM6	-0.0475872	-0.207311	-0.159724
ANG1	CXCL10	-0.0537794	-0.188616	-0.134837
ANG1	GDF11	0.0764904	0.190588	0.114098
ANG1	GREM2	0.0711807	0.228883	0.157702
ANG1	IFNA14	0.0775276	0.484732	0.407204
ANG1	IFNA17	0.0846831	0.501835	0.417152
ANG1	IL15	-0.0706482	-0.19277	-0.122122
ANG1	IL18	-0.0567545	-0.136347	-0.0795925
ANG1	IL1F6	0.0501629	0.456354	0.406191
ANG1	IL1F9	0.0646245	0.426157	0.361532
ANG1	INHA	0.0452299	0.35342	0.30819
ANG1	LEFTY2	0.075828	0.299323	0.223495
ANG1	NAMPT	-0.100231	-0.207878	-0.107647
ANG1	PLGF	0.0506478	0.142303	0.0916552
ANG1	SPP1	-0.0920701	-0.261499	-0.169429
ANG1	TGFB2	0.0504554	0.321778	0.271323
ANG1	TNFSF10	-0.11246	-0.232027	-0.119567
ANG1	TNFSF18	0.0447845	0.440207	0.395423
ANG1	TNFSF4	0.0476777	0.170814	0.123136
ANG1	TNFSF8	0.0591032	0.326021	0.266918
ANG1	WNT1	0.0605474	0.38801	0.327463
ANG1	WNT7A	0.19731	0.323182	0.125872
ANG2	CCL2	0.101256	0.213878	0.112622
ANG2	CSPG5	-0.0497165	-0.109496	-0.0597795
ANG2	CXCL12	0.0702267	0.232332	0.162105
ANG2	GREM1	0.0541378	0.175488	0.12135
ANG2	IL11	0.0659855	0.205089	0.139103
ANG2	IL33	0.10889	0.251136	0.142246
ANG2	PLGF	0.247713	0.325184	0.077471
ANG2	TGFB1	0.0653339	0.25153	0.186196
ANG2	VEGFA	0.347644	0.388511	0.040867
ANGPTL3	C5	0.164323	0.361076	0.196753
ANGPTL3	CCL16	0.0966066	0.406438	0.309831
ANGPTL3	CCL22	0.101517	0.300807	0.19929
ANGPTL3	CCL27	0.0792268	0.329445	0.250218
ANGPTL3	CER1	0.0606357	0.427524	0.366888
ANGPTL3	EGF	0.0523449	0.359578	0.307233
ANGPTL3	FASLG	0.0870957	0.432767	0.345671
ANGPTL3	GDF5	0.0504361	0.292246	0.24181
ANGPTL3	GREM2	0.0507704	0.187151	0.136381
ANGPTL3	IFNA14	0.0672466	0.431365	0.364118
ANGPTL3	IFNA16	0.0693154	0.442614	0.373299
ANGPTL3	IFNA21	0.0788058	0.404183	0.325377
ANGPTL3	IFNA5	0.0764148	0.435784	0.359369
ANGPTL3	IL12B	0.0527485	0.382878	0.33013
ANGPTL3	IL1F6	0.0738842	0.419557	0.345673
ANGPTL3	IL1F9	0.0497163	0.390794	0.341078
ANGPTL3	IL2	0.0592888	0.320552	0.261263
ANGPTL3	IL3	0.0479575	0.315609	0.267651
ANGPTL3	LTA	0.119876	0.337455	0.217579
ANGPTL3	TNFSF11	0.0469848	0.289675	0.24269
AREG	BDNF	0.151054	0.224096	0.073042
AREG	BTC	0.0621964	0.111217	0.0490206
AREG	CXCL1	0.123956	0.217136	0.09318
AREG	EDN1	0.0535207	0.104852	0.0513313
AREG	FAM3C	0.0457967	0.118131	0.0723343
AREG	GPI	-0.0588705	-0.0951662	-0.0362957
AREG	IFNA13	0.157938	0.224215	0.066277
AREG	IL15	0.122655	0.175538	0.052883
AREG	IL18	0.0528799	0.11642	0.0635401
AREG	NAMPT	0.097398	0.189049	0.091651
AREG	OSM	0.0465143	0.158151	0.111637
AREG	PF4V1	0.0983451	0.193545	0.0951999
AREG	TGFB2	0.0578157	0.156064	0.0982483
ARTN	BMP8A	0.073078	0.637859	0.564781
ARTN	CCL27	0.0705516	0.511279	0.440727
ARTN	CLCF1	0.11504	0.374141	0.259101
ARTN	CSF1	0.183696	0.403371	0.219675
ARTN	CSPG5	0.0752094	0.163901	0.0886916
ARTN	CX3CL1	0.184012	0.451008	0.266996
ARTN	GDF2	0.127444	0.600665	0.473221
ARTN	GDF3	0.239081	0.627637	0.388556
ARTN	GDF9	0.170284	0.635699	0.465415
ARTN	IFNA1	0.0487432	0.342832	0.294089
ARTN	IL12A	0.0790632	0.396987	0.317924
ARTN	IL13	0.118908	0.571249	0.452341
ARTN	IL17A	0.0608731	0.612417	0.551544
ARTN	SECTM1	0.0475766	0.286354	0.238777
ARTN	SLURP1	0.102522	0.223265	0.120743
ARTN	TNFSF13	0.102423	0.323788	0.221365
ARTN	TNFSF15	0.0471153	0.515386	0.468271
ARTN	TNFSF9	0.0699901	0.596653	0.526663
ARTN	TXLNA	0.0636311	0.256934	0.193303
BDNF	BMP4	0.0743083	0.170957	0.0966487
BDNF	BMP5	0.127661	0.366979	0.239318
BDNF	BMP6	0.0547548	0.358248	0.303493
BDNF	CCL16	0.0685729	0.389858	0.321285
BDNF	CD70	0.0668771	0.383182	0.316305
BDNF	CSF3	0.0802708	0.40528	0.325009
BDNF	CXCL1	0.0522767	0.185112	0.132835
BDNF	FGF2	0.0557644	0.309609	0.253845
BDNF	GREM2	0.0677023	0.242702	0.175
BDNF	IFNA10	0.0463006	0.406941	0.36064
BDNF	IFNA16	0.109811	0.446762	0.336951
BDNF	IFNA21	0.0718907	0.399253	0.327362
BDNF	IL11	0.0512116	0.368928	0.317716
BDNF	IL15	0.066206	0.125366	0.05916
BDNF	IL1A	0.0784519	0.42782	0.349368
BDNF	IL1F9	0.072229	0.406423	0.334194
BDNF	IL2	0.0527002	0.309677	0.256977
BDNF	IL23A	0.0633334	0.36151	0.298177
BDNF	IL32	-0.0480081	-0.0902573	-0.0422492
BDNF	INHA	0.126568	0.346756	0.220188
BDNF	PF4V1	0.0536091	0.256645	0.203036
BDNF	TNFRSF11B	0.0560547	0.094681	0.0386263
BDNF	TNFSF8	0.117665	0.347069	0.229404
BDNF	WNT1	0.0633222	0.342888	0.279566
BDNF	WNT5A	0.0633948	0.161703	0.0983082
BMP1	CKLF	-0.0766999	-0.204924	-0.128224
BMP1	CLCF1	0.118642	0.388728	0.270086
BMP1	CLEC11A	0.0908493	0.236673	0.145824
BMP1	CTF1	0.172927	0.460816	0.287889
BMP1	CX3CL1	0.0446687	0.328415	0.283746
BMP1	CXCL10	-0.0688378	-0.186238	-0.1174
BMP1	GREM2	0.0871486	0.266938	0.179789
BMP1	GRN	0.0539516	0.350589	0.296637
BMP1	IFNA17	0.141214	0.502126	0.360912
BMP1	IL13	0.0803995	0.397069	0.316669
BMP1	INHBA	0.287006	0.480504	0.193498
BMP1	LIF	0.0983587	0.370132	0.271773
BMP1	SCG2	0.0690692	0.324022	0.254953
BMP1	SECTM1	0.0674702	0.33164	0.26417
BMP1	TGFB1	0.456757	0.626402	0.169645
BMP1	TNFSF10	-0.0610543	-0.180655	-0.119601
BMP1	TNFSF18	0.0671869	0.450156	0.382969
BMP1	TNFSF9	0.107553	0.484443	0.37689
BMP1	TXLNA	0.167651	0.374997	0.207346
BMP1	WNT7A	0.190846	0.345027	0.154181
BMP10	BMP15	0.283984	0.850302	0.566318
BMP10	BTC	0.0457523	0.237066	0.191314
BMP10	CCL16	0.0698325	0.710594	0.640761
BMP10	CCL23	0.0695233	0.561232	0.491709
BMP10	CCL24	0.0958017	0.463994	0.368192
BMP10	CER1	0.20886	0.85926	0.6504
BMP10	CLEC11A	0.0517214	0.222991	0.17127
BMP10	CTF1	0.0682009	0.578576	0.510375
BMP10	FAM3C	-0.106418	-0.339406	-0.232988
BMP10	FASLG	0.137393	0.800435	0.663042
BMP10	GDF10	0.105123	0.575156	0.470033
BMP10	GDF3	0.11901	0.650735	0.531725
BMP10	GDF9	0.0943769	0.809524	0.715147
BMP10	IFNA1	0.111125	0.442025	0.3309
BMP10	IFNA16	0.0735298	0.805577	0.732047
BMP10	IFNA17	0.254191	0.856316	0.602125
BMP10	IFNA5	0.205073	0.823688	0.618615
BMP10	IFNA7	0.193564	0.835394	0.64183
BMP10	IL10	0.0681067	0.602945	0.534838
BMP10	IL11	0.12216	0.518143	0.395983
BMP10	IL12B	0.168387	0.730068	0.561681
BMP10	IL1F5	0.0771934	0.552819	0.475626
BMP10	IL1F6	0.235531	0.810718	0.575187
BMP10	IL2	0.0452364	0.541392	0.496156
BMP10	IL21	0.153424	0.80245	0.649026
BMP10	IL22	0.150434	0.803351	0.652917
BMP10	IL23A	0.0527447	0.66171	0.608965
BMP10	INHA	0.093903	0.554247	0.460344
BMP10	LEFTY2	0.0563967	0.421102	0.364705
BMP10	TGFB2	0.0537685	0.490035	0.436267
BMP10	TNFSF8	0.0700622	0.501581	0.431519
BMP10	WNT1	0.139624	0.665952	0.526328
BMP15	CCL16	0.219433	0.761475	0.542042
BMP15	CCL25	0.100473	0.664455	0.563982
BMP15	CD40LG	0.0877549	0.524745	0.43699
BMP15	CER1	0.334961	0.877999	0.543038
BMP15	FASLG	0.129142	0.811942	0.6828
BMP15	GDF10	0.0969992	0.590013	0.493014
BMP15	GDF5	0.130452	0.554538	0.424086
BMP15	GDF9	0.0622167	0.790706	0.728489
BMP15	IFNA10	0.0654813	0.736697	0.671216
BMP15	IFNA14	0.117568	0.81501	0.697442
BMP15	IFNA16	0.0929743	0.812264	0.71929
BMP15	IFNA17	0.103485	0.834562	0.731077
BMP15	IFNA21	0.0738964	0.7121	0.638204
BMP15	IFNA4	0.211902	0.851266	0.639364
BMP15	IFNA5	0.207509	0.832708	0.625199
BMP15	IFNA7	0.218484	0.857618	0.639134
BMP15	IFNA8	0.060251	0.316863	0.256612
BMP15	IFNG	0.143418	0.729915	0.586497
BMP15	IL1F5	0.0584408	0.553432	0.494991
BMP15	IL1F6	0.128424	0.775904	0.64748
BMP15	IL1F9	0.161978	0.745532	0.583554
BMP15	IL22	0.0818342	0.804788	0.722954
BMP15	IL23A	0.190783	0.707906	0.517123
BMP15	IL24	0.0577412	0.510722	0.452981
BMP15	IL3	0.0645798	0.558035	0.493455
BMP15	IL9	0.083634	0.657181	0.573547
BMP15	PF4V1	0.0915874	0.406108	0.314521
BMP15	TNF	0.0876786	0.394375	0.306696
BMP15	WNT1	0.167172	0.661428	0.494256
BMP15	WNT2	0.0800499	0.352121	0.272071
BMP2	BMP4	0.0803848	0.241943	0.161558
BMP2	C5	0.134435	0.321365	0.18693
BMP2	CCL23	0.0724515	0.292137	0.219686
BMP2	CMTM6	-0.123801	-0.280769	-0.156968
BMP2	CXCL10	-0.0643319	-0.166809	-0.102477
BMP2	DKK1	0.0560218	0.169241	0.113219
BMP2	EFEMP1	0.330482	0.44936	0.118878
BMP2	FGF2	0.0750222	0.311585	0.236563
BMP2	IL11	0.0463698	0.292317	0.245947
BMP2	IL12B	0.0660205	0.312777	0.246756
BMP2	IL16	0.0886659	0.36218	0.273514
BMP2	IL33	0.109942	0.307026	0.197084
BMP2	IL6	0.0762501	0.276576	0.200326
BMP2	IL7	0.0651126	0.17406	0.108947
BMP2	KITLG	0.0807497	0.307382	0.226632
BMP2	LEFTY1	0.0566143	0.108228	0.0516137
BMP2	MSTN	0.0460345	0.250622	0.204588
BMP2	PLGF	0.0895798	0.207275	0.117695
BMP2	TGFB2	0.047379	0.247732	0.200353
BMP2	WNT5A	0.181552	0.283497	0.101945
BMP3	BMP5	0.0850134	0.595003	0.50999
BMP3	BMP8A	0.184445	0.831704	0.647259
BMP3	BMP8B	0.22677	0.845268	0.618498
BMP3	CCL25	0.125828	0.714841	0.589013
BMP3	CNTF	0.162987	0.862964	0.699977
BMP3	CSF2	0.170046	0.782102	0.612056
BMP3	GDF2	0.0847997	0.789189	0.704389
BMP3	GDF3	0.115889	0.676088	0.560199
BMP3	IFNA6	0.194765	0.853768	0.659003
BMP3	IFNB1	0.101201	0.821757	0.720556
BMP3	IFNW1	0.107582	0.737459	0.629877
BMP3	IL13	0.0676162	0.706238	0.638622
BMP3	IL17A	0.191428	0.848228	0.6568
BMP3	IL4	0.214538	0.836074	0.621536
BMP3	IL5	0.04919	0.539871	0.490681
BMP3	KITLG	0.0694846	0.760241	0.690756
BMP3	LTA	0.0592205	0.57722	0.517999
BMP3	NRG1	0.0810731	0.62905	0.547977
BMP3	THPO	0.21821	0.844255	0.626045
BMP3	TNFSF11	0.0450229	0.549613	0.50459
BMP3	TNFSF15	0.0540582	0.714172	0.660114
BMP3	TNFSF9	0.117403	0.756684	0.639281
BMP3	WNT1	0.0451661	0.550141	0.504975
BMP4	BTC	-0.0652055	-0.116719	-0.0515135
BMP4	CLEC11A	0.142506	0.249567	0.107061
BMP4	CSF1	-0.0641163	-0.120126	-0.0560097
BMP4	CX3CL1	-0.0712738	-0.117711	-0.0464372
BMP4	CXCL14	0.242167	0.378498	0.136331
BMP4	DKK1	0.187624	0.31087	0.123246
BMP4	EFEMP1	0.163381	0.265861	0.10248
BMP4	GREM2	0.193099	0.333025	0.139926
BMP4	NDP	-0.0477263	-0.0793122	-0.0315859
BMP4	TNF	-0.0451029	-0.0957982	-0.0506953
BMP4	TNFSF10	-0.0644824	-0.139703	-0.0752206
BMP4	WNT5A	0.0728977	0.156381	0.0834833
BMP5	BMP8A	0.0664327	0.589544	0.523111
BMP5	C5	0.0446291	0.401146	0.356517
BMP5	CCL25	0.0482698	0.521224	0.472954
BMP5	CNTF	0.110707	0.595337	0.48463
BMP5	CSF2	0.0840654	0.573961	0.489896
BMP5	CXCL14	0.187025	0.275612	0.088587
BMP5	EGF	0.0673134	0.48304	0.415727
BMP5	GDF9	0.0455448	0.554581	0.509036
BMP5	IFNA10	0.06358	0.581978	0.518398
BMP5	IFNA16	0.0938566	0.564543	0.470686
BMP5	IL1A	0.0968543	0.553174	0.45632
BMP5	KITLG	0.0504177	0.526109	0.475691
BMP5	MSTN	0.0471795	0.459528	0.412349
BMP5	TGFB2	0.0716662	0.385331	0.313665
BMP5	TNFSF8	0.0571131	0.393356	0.336243
BMP6	BMP7	0.0481631	0.244228	0.196065
BMP6	BMP8A	0.137229	0.732244	0.595015
BMP6	CNTF	0.191511	0.73139	0.539879
BMP6	CXCL10	-0.0534754	-0.179351	-0.125876
BMP6	GDF3	0.0541392	0.595465	0.541326
BMP6	GREM2	0.0458223	0.263502	0.21768
BMP6	IFNA10	0.125661	0.713833	0.588172
BMP6	IL19	0.0673303	0.599683	0.532353
BMP6	IL21	0.0935135	0.717205	0.623691
BMP6	LEFTY2	0.0997315	0.407444	0.307712
BMP6	SPP1	-0.0712777	-0.279723	-0.208445
BMP6	TGFB2	0.151582	0.497987	0.346405
BMP6	THNSL2	0.0722243	0.365789	0.293565
BMP6	THPO	0.0656643	0.69744	0.631776
BMP6	TNFSF10	-0.0527764	-0.191543	-0.138767
BMP7	CCL2	-0.0503128	-0.177482	-0.127169
BMP7	CCL20	-0.0524588	-0.125267	-0.0728082
BMP7	CKLF	-0.147292	-0.238402	-0.09111
BMP7	CLCF1	0.0585388	0.177556	0.119017
BMP7	CRLF1	0.0854821	0.122594	0.0371119
BMP7	CSPG5	0.143739	0.218676	0.074937
BMP7	CTF1	0.0580877	0.219755	0.161667
BMP7	CXCL10	-0.100459	-0.244424	-0.143965
BMP7	EFEMP1	-0.0550657	-0.148636	-0.0935703
BMP7	GDF10	0.0938993	0.236487	0.142588
BMP7	GDF11	0.235475	0.313562	0.078087
BMP7	GPI	0.0522424	0.109411	0.0571686
BMP7	IL15	-0.146835	-0.273887	-0.127052
BMP7	IL18	-0.0633608	-0.166028	-0.102667
BMP7	IL32	-0.0794693	-0.190481	-0.111012
BMP7	IL7	-0.107796	-0.183777	-0.075981
BMP7	INHBB	0.125269	0.184631	0.059362
BMP7	LASS1	0.13727	0.23589	0.09862
BMP7	NAMPT	-0.111616	-0.202707	-0.091091
BMP7	NRG1	0.102308	0.273782	0.171474
BMP7	SPP1	-0.0882029	-0.208216	-0.120013
BMP7	TGFB2	0.18078	0.313054	0.132274
BMP7	THNSL2	0.0945297	0.207194	0.112664
BMP7	TNFSF10	-0.0916117	-0.224921	-0.133309
BMP7	TNFSF12	-0.0708902	-0.156243	-0.0853528
BMP7	TNFSF4	0.0535232	0.130134	0.0766108
BMP7	VEGFA	0.0690636	0.127725	0.0586614
BMP7	WNT7A	0.0746705	0.189803	0.115132
BMP8A	BMP8B	0.114012	0.78652	0.672508
BMP8A	CCL25	0.10624	0.731028	0.624788
BMP8A	CCL27	0.156668	0.664551	0.507883
BMP8A	CSF2	0.189631	0.7824	0.592769
BMP8A	CX3CL1	0.0765517	0.449282	0.37273
BMP8A	EGF	0.0451847	0.602668	0.557483
BMP8A	GDF2	0.0903542	0.729284	0.63893
BMP8A	GDF3	0.161171	0.704408	0.543237
BMP8A	GDF9	0.101614	0.783554	0.68194
BMP8A	GREM2	0.0490249	0.28661	0.237585
BMP8A	IFNA10	0.222863	0.831851	0.608988
BMP8A	IL12B	0.0958767	0.666181	0.570304
BMP8A	IL13	0.155139	0.690897	0.535758
BMP8A	IL16	0.0888831	0.632345	0.543462
BMP8A	IL17A	0.12064	0.798394	0.677754
BMP8A	IL1A	0.118963	0.728359	0.609396
BMP8A	IL1F6	0.0937474	0.718665	0.624918
BMP8A	IL4	0.106067	0.762541	0.656474
BMP8A	IL5	0.0466009	0.534431	0.48783
BMP8A	KITLG	0.128296	0.734919	0.606623
BMP8A	TGFB2	0.0659562	0.508537	0.442581
BMP8A	THPO	0.0810013	0.776424	0.695423
BMP8A	TNFSF11	0.125066	0.593263	0.468197
BMP8A	TNFSF15	0.0568229	0.658642	0.601819
BMP8A	TNFSF9	0.0984698	0.76261	0.66414
BMP8B	C5	0.0651202	0.534908	0.469788
BMP8B	CCL25	0.0681996	0.675526	0.607326
BMP8B	CNTF	0.347248	0.877622	0.530374
BMP8B	CSF2	0.119883	0.755677	0.635794
BMP8B	GDF2	0.0763004	0.777561	0.701261
BMP8B	IFNA1	0.0472413	0.391226	0.343985
BMP8B	IFNA10	0.0520145	0.733202	0.681187
BMP8B	IFNA2	0.0761443	0.730177	0.654033
BMP8B	IFNA6	0.141937	0.841582	0.699645
BMP8B	IFNW1	0.122875	0.730472	0.607597
BMP8B	IL13	0.134445	0.715942	0.581497
BMP8B	IL17A	0.160936	0.825748	0.664812
BMP8B	IL2	0.0534975	0.603022	0.549524
BMP8B	IL26	0.0535667	0.745287	0.69172
BMP8B	IL4	0.174366	0.815211	0.640845
BMP8B	IL5	0.163504	0.561262	0.397758
BMP8B	KITLG	0.120606	0.756816	0.63621
BMP8B	MSTN	0.0522908	0.641991	0.5897
BMP8B	NRG1	0.0772644	0.612335	0.535071
BMP8B	THPO	0.124162	0.819936	0.695774
BMP8B	TNFSF15	0.0486362	0.697694	0.649058
BMP8B	TNFSF9	0.0619922	0.729504	0.667512
BTC	CCL17	0.062913	0.126399	0.063486
BTC	CLCF1	0.0502462	0.14526	0.0950138
BTC	CSF1	0.0463128	0.170106	0.123793
BTC	CXCL12	-0.0531962	-0.13276	-0.0795638
BTC	EFEMP1	-0.0540754	-0.127546	-0.0734706
BTC	EGF	0.104635	0.256339	0.151704
BTC	IFNA21	0.0453467	0.226245	0.180898
BTC	IFNA8	0.0705084	0.156291	0.0857826
BTC	IL15	0.0494529	0.141154	0.0917011
BTC	IL2	0.0474432	0.193412	0.145969
BTC	NDP	0.0458367	0.0759437	0.030107
BTC	TNFSF10	0.0780855	0.157233	0.0791475
C5	CNTF	0.127855	0.554147	0.426292
C5	CSF2	0.112089	0.533782	0.421693
C5	CXCL10	-0.0603444	-0.163084	-0.10274
C5	GDF9	0.085711	0.515562	0.429851
C5	IL13	0.049052	0.46097	0.411918
C5	IL17A	0.0560775	0.529107	0.473029
C5	IL19	0.0509759	0.434697	0.383721
C5	IL1A	0.105658	0.502306	0.396648
C5	IL4	0.0586215	0.520289	0.461668
C5	KITLG	0.126656	0.522494	0.395838
C5	SPP1	-0.0511937	-0.219761	-0.168567
C5	THNSL2	0.0669027	0.283538	0.216635
C5	THPO	0.0524144	0.530033	0.477619
C5	TNFSF14	0.0451782	0.118584	0.0734058
CCL1	CNTF	0.0645435	0.826739	0.762196
CCL1	GDF2	0.0953089	0.817734	0.722425
CCL1	IFNA2	0.116912	0.768875	0.651963
CCL1	IFNA6	0.213239	0.888929	0.67569
CCL1	IFNB1	0.154872	0.87206	0.717188
CCL1	IFNW1	0.20109	0.787362	0.586272
CCL1	IL17A	0.0567598	0.784743	0.727983
CCL1	IL1F7	0.336119	0.909489	0.57337
CCL1	IL26	0.0821431	0.755127	0.672984
CCL1	IL4	0.141829	0.805005	0.663176
CCL1	OSM	0.198477	0.890281	0.691804
CCL1	THPO	0.0808212	0.789864	0.709043
CCL1	TNFSF15	0.0764859	0.728551	0.652065
CCL11	CCL13	0.0764519	0.221609	0.145157
CCL11	CCL2	0.197412	0.347415	0.150003
CCL11	CCL4	0.0713251	0.27569	0.204365
CCL11	CCL5	0.0811304	0.280994	0.199864
CCL11	CRLF1	-0.04844	-0.0897453	-0.0413053
CCL11	CXCL12	0.0567917	0.278567	0.221775
CCL11	CXCL5	0.044577	0.112035	0.067458
CCL11	GREM1	0.119628	0.339145	0.219517
CCL11	IL10	0.0567248	0.24905	0.192325
CCL11	IL32	0.151249	0.328945	0.177696
CCL11	INHBA	0.222249	0.407663	0.185414
CCL11	SCG2	0.168712	0.311869	0.143157
CCL11	SPP1	0.0773342	0.23206	0.154726
CCL11	TNF	0.0608566	0.220944	0.160087
CCL11	TNFSF4	0.212595	0.341742	0.129147
CCL11	WNT5A	-0.0549238	-0.110124	-0.0552002
CCL13	CCL17	0.213103	0.330582	0.117479
CCL13	CCL18	0.288848	0.422272	0.133424
CCL13	CCL22	0.121317	0.335451	0.214134
CCL13	CCL23	0.122923	0.434547	0.311624
CCL13	CCL7	0.132451	0.374013	0.241562
CCL13	CX3CL1	0.0762411	0.317447	0.241206
CCL13	CXCL1	0.047425	0.151436	0.104011
CCL13	CXCL9	0.090183	0.315577	0.225394
CCL13	GDF3	0.0520451	0.414588	0.362543
CCL13	GDF9	0.05188	0.473	0.42112
CCL13	IL12A	0.0574114	0.309248	0.251837
CCL13	IL16	0.0967524	0.444814	0.348062
CCL13	IL1A	0.0753364	0.459966	0.38463
CCL13	IL21	0.0517242	0.483694	0.43197
CCL13	IL25	0.05112	0.37345	0.32233
CCL13	IL7	0.086773	0.210192	0.123419
CCL13	TNFSF9	0.0967254	0.488405	0.39168
CCL13	WNT2	0.0543932	0.23911	0.184717
CCL14	CCL19	0.220321	0.616725	0.396404
CCL14	CCL21	0.306776	0.603005	0.296229
CCL14	CCL23	0.191332	0.392485	0.201153
CCL14	CXCL12	0.312925	0.560217	0.247292
CCL14	CXCL2	0.0517529	0.24816	0.196407
CCL14	FGF2	0.173156	0.330774	0.157618
CCL14	FLT3LG	0.138487	0.346207	0.20772
CCL14	GREM2	0.117546	0.243106	0.12556
CCL14	IL33	0.22415	0.46366	0.23951
CCL14	IL7	0.0533862	0.200987	0.147601
CCL14	LEFTY2	0.0716853	0.23327	0.161585
CCL14	SPP1	-0.0523061	-0.167304	-0.114998
CCL14	TGFB1	0.0555544	0.396307	0.340753
CCL14	TNFSF12	0.0839951	0.31821	0.234215
CCL14	VEGFA	-0.0786647	-0.136821	-0.0581563
CCL16	CCL22	0.147131	0.445601	0.29847
CCL16	CCL23	0.0885351	0.512041	0.423506
CCL16	CD40LG	0.0546006	0.462631	0.40803
CCL16	CER1	0.11986	0.74862	0.62876
CCL16	CTF1	0.0764678	0.511947	0.435479
CCL16	FASLG	0.0860363	0.704309	0.618273
CCL16	GDF5	0.0535977	0.484699	0.431101
CCL16	IFNA14	0.183769	0.749433	0.565664
CCL16	IFNA16	0.149421	0.737927	0.588506
CCL16	IFNA17	0.0654568	0.724914	0.659457
CCL16	IFNA21	0.148371	0.678752	0.530381
CCL16	IFNA4	0.19657	0.763849	0.567279
CCL16	IFNA7	0.0905328	0.742488	0.651955
CCL16	IFNG	0.108017	0.645255	0.537238
CCL16	IL10	0.126898	0.570454	0.443556
CCL16	IL1A	0.0473317	0.638887	0.591555
CCL16	IL1F5	0.0604794	0.499968	0.439489
CCL16	IL1F9	0.14957	0.68328	0.53371
CCL16	IL22	0.0766418	0.719856	0.643214
CCL16	IL9	0.0831579	0.589118	0.50596
CCL16	WNT2	0.0475106	0.313535	0.266024
CCL17	CCL22	0.160953	0.293218	0.132265
CCL17	CD40LG	0.0497243	0.193564	0.14384
CCL17	EBI3	0.059918	0.150404	0.090486
CCL17	IFNG	0.0469158	0.246524	0.199608
CCL17	IL5	0.0660765	0.200129	0.134052
CCL17	WNT5A	0.120363	0.164267	0.043904
CCL17	XCL1	0.0659117	0.127501	0.0615893
CCL18	CCL3	0.0635961	0.275194	0.211598
CCL18	CCL5	0.0521755	0.333881	0.281705
CCL18	CCL8	0.0516676	0.251178	0.19951
CCL18	CECR1	0.171991	0.324872	0.152881
CCL18	CXCL12	0.0815933	0.221558	0.139965
CCL18	CXCL13	0.2107	0.391739	0.181039
CCL18	CXCL5	0.0535319	0.114656	0.0611241
CCL18	CXCL9	0.0950938	0.355386	0.260292
CCL18	GRN	0.151441	0.307497	0.156056
CCL18	IL18	0.0535849	0.149235	0.0956501
CCL19	CCL2	0.0509984	0.262642	0.211644
CCL19	CCL21	0.294112	0.609781	0.315669
CCL19	CCL22	0.0758679	0.291968	0.2161
CCL19	CCL3	0.0715877	0.298536	0.226948
CCL19	CXCL12	0.0954861	0.471512	0.376026
CCL19	CXCL13	0.282811	0.536583	0.253772
CCL19	CXCL14	0.0597653	0.183364	0.123599
CCL19	EBI3	0.0705727	0.287489	0.216916
CCL19	FLT3LG	0.0847279	0.332975	0.248247
CCL19	IL16	0.279535	0.519852	0.240317
CCL19	LTB	0.0895506	0.417353	0.327802
CCL19	TGFB1	0.124043	0.408916	0.284873
CCL2	CCL4	0.144855	0.385254	0.240399
CCL2	CCL7	0.0903987	0.327488	0.237089
CCL2	CCL8	0.227436	0.432485	0.205049
CCL2	CD320	-0.0685035	-0.143284	-0.0747805
CCL2	CSPG5	-0.0966317	-0.190786	-0.0941543
CCL2	CTGF	0.134962	0.332418	0.197456
CCL2	CXCL12	0.151289	0.345899	0.19461
CCL2	CXCL2	0.207696	0.406395	0.198699
CCL2	GDF11	-0.0888424	-0.169593	-0.0807506
CCL2	IL32	0.225883	0.381025	0.155142
CCL2	IL6	0.110269	0.365166	0.254897
CCL2	IL8	0.118102	0.35474	0.236638
CCL2	LASS1	-0.0490598	-0.126285	-0.0772252
CCL2	NAMPT	0.116421	0.346532	0.230111
CCL2	SPP1	0.209592	0.373831	0.164239
CCL2	TGFB1	0.0775236	0.321494	0.24397
CCL2	TNFSF12	0.0601616	0.228097	0.167935
CCL20	CMTM6	0.140019	0.172863	0.032844
CCL20	CSF1	0.0739002	0.149735	0.0758348
CCL20	CXCL1	0.0900155	0.337267	0.247252
CCL20	CXCL3	0.0668303	0.305377	0.238547
CCL20	CXCL5	0.106663	0.273543	0.16688
CCL20	CXCL6	0.0635491	0.273333	0.209784
CCL20	EDN1	0.0923445	0.168637	0.0762925
CCL20	GDF15	0.0770629	0.149893	0.0728301
CCL20	IL32	0.0908516	0.198533	0.107681
CCL20	IL8	0.21335	0.401413	0.188063
CCL20	LTB	0.0523275	0.161679	0.109352
CCL20	SPP1	0.0813187	0.195568	0.114249
CCL20	TNF	0.106079	0.231436	0.125357
CCL20	TNFSF14	0.0746192	0.107117	0.0324978
CCL20	VEGFA	0.0700452	0.14655	0.0765048
CCL21	LTB	0.250992	0.469399	0.218407
CCL21	TNFSF11	0.322132	0.508651	0.186519
CCL22	CCL23	0.129721	0.384521	0.2548
CCL22	CCL7	0.0465409	0.197509	0.150968
CCL22	IFNA14	0.0461986	0.440264	0.394065
CCL22	IFNA16	0.0978426	0.459104	0.361261
CCL22	IFNA21	0.0722164	0.419099	0.346883
CCL22	IL10	0.0648007	0.35297	0.288169
CCL22	IL19	0.0443409	0.389512	0.345171
CCL22	IL1A	0.0461303	0.408312	0.362182
CCL22	IL2	0.081163	0.335788	0.254625
CCL22	IL23A	0.0525983	0.360466	0.307868
CCL22	IL9	0.058011	0.367881	0.30987
CCL22	TNFSF14	0.0591022	0.118536	0.0594338
CCL22	VEGFA	-0.0497219	-0.10379	-0.0540681
CCL23	CD40LG	0.0486836	0.395952	0.347268
CCL23	CTF1	0.100312	0.440669	0.340357
CCL23	FASLG	0.0902305	0.568012	0.477782
CCL23	IFNA17	0.136785	0.585851	0.449066
CCL23	IFNA4	0.0875149	0.565897	0.478382
CCL23	IFNA5	0.0772235	0.560569	0.483345
CCL23	IFNA7	0.0900694	0.577443	0.487374
CCL23	IL10	0.158893	0.504853	0.34596
CCL23	IL12B	0.0570614	0.491524	0.434463
CCL23	IL19	0.0629459	0.505207	0.442261
CCL23	IL1A	0.103488	0.529076	0.425588
CCL23	IL1F6	0.0903358	0.553452	0.463116
CCL23	IL21	0.0612721	0.540565	0.479293
CCL23	IL22	0.0774683	0.558934	0.481466
CCL23	IL23A	0.0652688	0.468417	0.403148
CCL23	IL9	0.044833	0.446723	0.40189
CCL23	LEFTY2	0.0572733	0.320518	0.263245
CCL23	TNFSF18	0.0938338	0.524234	0.4304
CCL23	TNFSF9	0.0551336	0.493594	0.43846
CCL23	WNT2	0.0973606	0.300629	0.203268
CCL24	CER1	0.0910778	0.473281	0.382203
CCL24	FAM3C	-0.0918871	-0.244224	-0.152337
CCL24	GDF10	0.123222	0.380563	0.257341
CCL24	GDF5	0.0648457	0.326343	0.261497
CCL24	GDF9	0.0805838	0.461698	0.381114
CCL24	IFNG	0.0796115	0.411933	0.332321
CCL24	IL23A	0.144048	0.434576	0.290528
CCL24	IL25	0.04756	0.365476	0.317916
CCL24	INHA	0.0893167	0.347264	0.257947
CCL24	LTA	0.0546337	0.298017	0.243383
CCL24	TGFB1	0.0857577	0.269399	0.183641
CCL24	WNT1	0.0607125	0.375795	0.315082
CCL25	CCL27	0.13095	0.591295	0.460345
CCL25	CNTF	0.0706316	0.685936	0.615304
CCL25	CSF2	0.0600948	0.668405	0.60831
CCL25	GDF3	0.124485	0.630254	0.505769
CCL25	GDF9	0.180726	0.736455	0.555729
CCL25	IFNA10	0.155198	0.743769	0.588571
CCL25	IFNA13	0.128269	0.470723	0.342454
CCL25	IL17A	0.0914244	0.684463	0.593039
CCL25	IL1A	0.103272	0.664602	0.56133
CCL25	IL1F9	0.0565017	0.621502	0.565
CCL25	IL21	0.0588803	0.720527	0.661647
CCL25	IL4	0.0538685	0.650899	0.597031
CCL25	LTA	0.0700934	0.522392	0.452299
CCL25	NRG1	0.0496727	0.565955	0.516282
CCL25	PF4	0.0512421	0.267756	0.216514
CCL25	TGFB2	0.0508534	0.467219	0.416366
CCL25	TNFSF15	0.0633081	0.574407	0.511099
CCL27	CKLF	-0.0615954	-0.171337	-0.109742
CCL27	CNTF	0.0538027	0.640375	0.586572
CCL27	GDF2	0.0577981	0.592778	0.53498
CCL27	IFNA10	0.173986	0.651351	0.477365
CCL27	IFNA2	0.0602473	0.552522	0.492275
CCL27	IFNA6	0.0757696	0.623985	0.548215
CCL27	IL16	0.0462692	0.48516	0.438891
CCL27	IL17A	0.0863925	0.636044	0.549651
CCL27	IL2	0.0551968	0.482795	0.427598
CCL27	IL5	0.114945	0.468291	0.353346
CCL27	MSTN	0.0475872	0.483585	0.435998
CCL27	TNFSF11	0.088832	0.479721	0.390889
CCL3	CCL4	0.715637	0.7875	0.071863
CCL3	CECR1	0.0457701	0.265797	0.220027
CCL3	CLCF1	0.0574385	0.210067	0.152629
CCL3	CTGF	0.0792912	0.313753	0.234462
CCL3	CXCL12	0.0483721	0.328452	0.28008
CCL3	EDN1	0.0668067	0.243862	0.177055
CCL3	IL10	0.103492	0.365512	0.26202
CCL3	TGFB1	0.196958	0.413555	0.216597
CCL3	TNFSF12	0.0604321	0.2676	0.207168
CCL4	CCL5	0.11353	0.522022	0.408492
CCL4	CCL8	0.0864853	0.433667	0.347182
CCL4	CXCL13	0.107926	0.388638	0.280712
CCL4	CXCL2	0.0588946	0.292295	0.2334
CCL4	EBI3	0.098821	0.291518	0.192697
CCL4	EDN1	0.0478874	0.233625	0.185738
CCL4	IFNG	0.0666614	0.331871	0.26521
CCL4	IL1B	0.0575314	0.241237	0.183706
CCL4	IL32	0.0613783	0.365942	0.304564
CCL4	SECTM1	0.0688622	0.267575	0.198713
CCL4	TNF	0.0843577	0.259998	0.17564
CCL4	TNFSF13	0.0619141	0.296544	0.23463
CCL5	CCL8	0.0588252	0.413695	0.35487
CCL5	CD320	-0.0616326	-0.14255	-0.0809174
CCL5	CECR1	0.109723	0.316361	0.206638
CCL5	CXCL11	0.0895343	0.408655	0.319121
CCL5	CXCL12	0.0903811	0.32348	0.233099
CCL5	CXCL13	0.113616	0.519946	0.40633
CCL5	CXCL9	0.558555	0.712533	0.153978
CCL5	EBI3	0.157395	0.328285	0.17089
CCL5	FLT3LG	0.0856018	0.238257	0.152655
CCL5	GRN	0.16595	0.369422	0.203472
CCL5	IL15	0.0973095	0.281696	0.184387
CCL5	IL18	0.0746998	0.21709	0.14239
CCL5	IL32	0.246927	0.484671	0.237744
CCL5	LTB	0.0535934	0.297673	0.24408
CCL5	TGFB1	0.117025	0.357647	0.240622
CCL5	TNFSF12	0.223909	0.361883	0.137974
CCL5	TNFSF13	0.0493727	0.254952	0.205579
CCL5	XCL1	0.153458	0.307018	0.15356
CCL7	CCL8	0.389762	0.516188	0.126426
CCL7	OSM	0.0598108	0.35344	0.293629
CCL7	SPP1	0.0593229	0.249676	0.190353
CCL7	VEGFA	0.0686842	0.142326	0.0736418
CCL8	CXCL10	0.287456	0.607403	0.319947
CCL8	CXCL11	0.176549	0.563118	0.386569
CCL8	CXCL13	0.0660556	0.33988	0.273824
CCL8	CXCL9	0.0717261	0.437342	0.365616
CCL8	GRN	0.0563399	0.241073	0.184733
CCL8	SPP1	0.111993	0.338823	0.22683
CCL8	TNFSF10	0.117525	0.364134	0.246609
CD320	CSPG5	0.11456	0.174798	0.060238
CD320	EDN1	-0.0584517	-0.102873	-0.0444213
CD320	FAM3C	-0.0681674	-0.145614	-0.0774466
CD320	GDF11	0.0740596	0.155989	0.0819294
CD320	GPI	0.0497127	0.0941855	0.0444728
CD320	IL18	-0.112929	-0.179711	-0.066782
CD320	IL7	-0.081083	-0.1315	-0.050417
CD320	INHBA	-0.0659337	-0.131876	-0.0659423
CD320	LASS1	0.201932	0.249377	0.047445
CD320	MIF	0.0671024	0.11013	0.0430276
CD320	SPP1	-0.0586719	-0.144406	-0.0857341
CD320	TNFSF10	-0.0651286	-0.132255	-0.0671264
CD40LG	FASLG	0.0748239	0.543645	0.468821
CD40LG	GDF5	0.114599	0.410879	0.29628
CD40LG	IFNA14	0.0678729	0.511711	0.443838
CD40LG	IL10	0.047904	0.406908	0.359004
CD40LG	IL16	0.214277	0.583522	0.369245
CD40LG	IL22	0.0782041	0.509241	0.431037
CD40LG	IL24	0.0912272	0.357829	0.266602
CD40LG	IL25	0.0748329	0.414067	0.339234
CD40LG	LTB	0.0447955	0.265527	0.220731
CD40LG	TNFSF11	0.0816401	0.448513	0.366873
CD70	CLEC11A	0.0463056	0.175633	0.129327
CD70	CRLF1	0.0643589	0.0971065	0.0327476
CD70	CSF2	0.073616	0.564013	0.490397
CD70	FASLG	0.0795625	0.543085	0.463523
CD70	FGF2	0.0949792	0.369589	0.27461
CD70	GDF5	0.0576463	0.355028	0.297382
CD70	GDF9	0.0637935	0.569893	0.5061
CD70	IL11	0.0474543	0.423381	0.375927
CD70	IL1F5	0.105674	0.562376	0.456702
CD70	IL23A	0.0891619	0.468278	0.379116
CD70	IL25	0.053556	0.44706	0.393504
CD70	IL3	0.04664	0.389349	0.342709
CD70	LIF	0.0462571	0.258552	0.212295
CD70	LTA	0.0590673	0.396156	0.337089
CD70	TGFB1	0.065612	0.308754	0.243142
CD70	TNFSF9	0.345316	0.652354	0.307038
CECR1	CXCL13	0.132688	0.324056	0.191368
CECR1	FLT3LG	0.0726216	0.18294	0.110318
CECR1	GRN	0.233099	0.366485	0.133386
CECR1	IL18	0.0523146	0.143249	0.0909344
CECR1	IL7	0.0673293	0.146224	0.0788947
CECR1	TGFB1	0.0462296	0.261196	0.214966
CECR1	TNFSF12	0.058447	0.201307	0.14286
CECR1	TNFSF13	0.127453	0.272053	0.1446
CER1	CTF1	0.0804234	0.599043	0.51862
CER1	CX3CL1	0.0553293	0.462381	0.407052
CER1	FASLG	0.194823	0.839226	0.644403
CER1	GDF10	0.0702862	0.585522	0.515236
CER1	GDF5	0.0469185	0.538092	0.491173
CER1	GDF9	0.290643	0.853029	0.562386
CER1	IFNA10	0.0977603	0.772141	0.674381
CER1	IFNA13	0.0752773	0.496156	0.420879
CER1	IFNA14	0.131738	0.843404	0.711666
CER1	IFNA16	0.119186	0.83362	0.714434
CER1	IFNA17	0.383213	0.890734	0.507521
CER1	IFNA4	0.258231	0.859994	0.601763
CER1	IFNA5	0.163027	0.833255	0.670228
CER1	IFNA7	0.181087	0.862536	0.681449
CER1	IFNG	0.0961265	0.738402	0.642275
CER1	IL10	0.104893	0.632961	0.528068
CER1	IL11	0.0462802	0.503283	0.457003
CER1	IL12B	0.0761073	0.714981	0.638874
CER1	IL16	0.136176	0.697958	0.561782
CER1	IL19	0.0689646	0.734179	0.665214
CER1	IL1A	0.101881	0.74332	0.641439
CER1	IL1F5	0.0510033	0.553913	0.50291
CER1	IL1F6	0.0807435	0.793438	0.712695
CER1	IL22	0.0798188	0.817301	0.737482
CER1	IL23A	0.107902	0.69368	0.585778
CER1	IL25	0.108753	0.656828	0.548075
CER1	IL9	0.0464863	0.647499	0.601013
CER1	INHA	0.155825	0.570033	0.414208
CER1	TNFSF18	0.225175	0.777703	0.552528
CER1	TNFSF8	0.0827499	0.522927	0.440177
CKLF	CMTM6	0.0959268	0.174508	0.0785812
CKLF	CTF1	-0.0819207	-0.211062	-0.129141
CKLF	CXCL10	0.199379	0.29349	0.094111
CKLF	FAM3C	0.0822237	0.183416	0.101192
CKLF	GDF5	-0.0551094	-0.160561	-0.105452
CKLF	GREM2	-0.0602084	-0.13684	-0.0766316
CKLF	IL15	0.0468353	0.19264	0.145805
CKLF	IL8	0.0893849	0.195874	0.106489
CKLF	LEFTY2	-0.0772083	-0.179541	-0.102333
CKLF	MIF	0.118937	0.186234	0.067297
CKLF	NAMPT	0.0531543	0.179779	0.126625
CKLF	NDP	0.0680907	0.117082	0.0489913
CKLF	SPP1	0.156385	0.260441	0.104056
CKLF	TNFRSF11B	0.0914476	0.154632	0.0631844
CKLF	TXLNA	-0.101131	-0.183822	-0.082691
CKLF	VEGFA	-0.0551531	-0.117289	-0.0621359
CLCF1	CSF1	0.173482	0.350407	0.176925
CLCF1	CTF1	0.121158	0.360235	0.239077
CLCF1	CX3CL1	0.141301	0.334157	0.192856
CLCF1	EDN1	0.0642254	0.227214	0.162989
CLCF1	EFEMP1	-0.0634888	-0.122337	-0.0588482
CLCF1	IL13	0.141235	0.374933	0.233698
CLCF1	INHBB	0.118103	0.22833	0.110227
CLCF1	LASS1	0.072136	0.143445	0.071309
CLCF1	LIF	0.304006	0.448876	0.14487
CLCF1	TGFB2	0.0644079	0.286453	0.222045
CLCF1	THNSL2	0.13866	0.318223	0.179563
CLCF1	TNF	0.127372	0.344436	0.217064
CLCF1	TNFSF13	0.0480458	0.244969	0.196923
CLCF1	TNFSF18	0.128885	0.38502	0.256135
CLCF1	TXLNA	0.10995	0.286194	0.176244
CLCF1	VEGFA	0.066016	0.17037	0.104354
CLCF1	WNT7A	0.192822	0.322136	0.129314
CLEC11A	CTF1	0.0660234	0.214634	0.148611
CLEC11A	CXCL10	-0.071151	-0.148855	-0.077704
CLEC11A	CXCL14	0.132442	0.25108	0.118638
CLEC11A	FGF2	0.0483928	0.143573	0.0951802
CLEC11A	GREM2	0.0960761	0.23894	0.142864
CLEC11A	IFNA1	0.100005	0.195614	0.095609
CLEC11A	IL11	0.0546623	0.190844	0.136182
CLEC11A	INHA	0.0545898	0.188003	0.133413
CLEC11A	INHBB	0.13691	0.18975	0.05284
CLEC11A	LIF	0.0513979	0.158144	0.106746
CLEC11A	NDP	0.0495289	0.0768606	0.0273317
CLEC11A	TNFSF10	-0.0633674	-0.141577	-0.0782096
CLEC11A	TNFSF11	0.0721751	0.184763	0.112588
CLEC11A	TNFSF13	0.0590911	0.162411	0.10332
CLEC11A	TNFSF8	0.0750031	0.231123	0.15612
CLEC11A	XCL1	-0.0895245	-0.120496	-0.0309715
CMTM6	CXCL12	-0.0446757	-0.218396	-0.17372
CMTM6	EFEMP1	-0.0456934	-0.210293	-0.1646
CMTM6	FAM3C	0.0675433	0.178387	0.110844
CMTM6	GREM2	-0.0887428	-0.209524	-0.120781
CMTM6	IL16	-0.0889549	-0.309774	-0.220819
CMTM6	INHA	-0.0586379	-0.246534	-0.187896
CMTM6	LEFTY2	-0.0855595	-0.228442	-0.142882
CMTM6	NDP	0.0638784	0.108401	0.0445226
CMTM6	PLGF	-0.0471472	-0.144903	-0.0977558
CMTM6	SECTM1	-0.0773044	-0.204176	-0.126872
CMTM6	TGFB1	-0.0704833	-0.242077	-0.171594
CMTM6	TGFB2	-0.0818146	-0.234501	-0.152686
CMTM6	TNFSF18	-0.0633521	-0.279511	-0.216159
CNTF	CSF2	0.113969	0.769446	0.655477
CNTF	FLT3LG	0.105686	0.446848	0.341162
CNTF	GDF2	0.154694	0.831117	0.676423
CNTF	IFNA10	0.0652674	0.743114	0.677847
CNTF	IFNA2	0.0889375	0.775662	0.686724
CNTF	IFNA6	0.352933	0.898519	0.545586
CNTF	IFNB1	0.0686068	0.849976	0.781369
CNTF	IFNW1	0.0678164	0.757339	0.689523
CNTF	IL12A	0.108737	0.523816	0.415079
CNTF	IL13	0.11775	0.73354	0.61579
CNTF	IL17A	0.217941	0.862053	0.644112
CNTF	IL2	0.0552878	0.624136	0.568848
CNTF	IL21	0.249972	0.775507	0.525535
CNTF	IL26	0.334918	0.816735	0.481817
CNTF	IL4	0.152449	0.84216	0.689711
CNTF	MSTN	0.199312	0.696212	0.4969
CNTF	NRG1	0.0796296	0.62053	0.5409
CNTF	THPO	0.260593	0.867801	0.607208
CNTF	TNFSF9	0.1312	0.759296	0.628096
CRLF1	CSF1	-0.0886613	-0.120123	-0.0314617
CRLF1	CXCL10	-0.0556415	-0.121403	-0.0657615
CRLF1	GDF15	0.0597752	0.0862596	0.0264844
CRLF1	LEFTY2	0.0756925	0.105715	0.0300225
CRLF1	PLGF	0.122005	0.147493	0.025488
CRLF1	TNFRSF11B	0.0672638	0.0826051	0.0153413
CRLF1	WNT2	-0.0600574	-0.0810815	-0.0210241
CRLF1	WNT5A	0.0627029	0.0974735	0.0347706
CSF1	CX3CL1	0.114014	0.343735	0.229721
CSF1	EBI3	0.0769526	0.227841	0.150888
CSF1	FASLG	0.07481	0.401284	0.326474
CSF1	GPI	0.123661	0.221593	0.097932
CSF1	GRN	0.0745294	0.2728	0.198271
CSF1	IFNA17	0.0891413	0.410226	0.321085
CSF1	PLGF	-0.0664309	-0.106998	-0.0405671
CSF1	SECTM1	0.298288	0.442015	0.143727
CSF1	TGFB1	0.11396	0.312135	0.198175
CSF1	TNF	0.103477	0.291724	0.188247
CSF1	TNFSF10	0.0565787	0.154118	0.0975393
CSF1	TNFSF13	0.217103	0.395119	0.178016
CSF1	TNFSF18	0.0742958	0.383292	0.308996
CSF1	TXLNA	0.170817	0.308461	0.137644
CSF1	WNT5A	-0.113071	-0.167226	-0.054155
CSF2	EGF	0.0869217	0.614065	0.527143
CSF2	GDF3	0.0582449	0.631029	0.572784
CSF2	GDF9	0.105524	0.732436	0.626912
CSF2	IFNA16	0.129521	0.722387	0.592866
CSF2	IFNA2	0.13161	0.673792	0.542182
CSF2	IFNW1	0.0503865	0.650841	0.600455
CSF2	IL17A	0.0896907	0.747894	0.658203
CSF2	IL1A	0.205094	0.727124	0.52203
CSF2	IL1F5	0.0723654	0.524654	0.452289
CSF2	IL1F6	0.135343	0.700353	0.56501
CSF2	IL21	0.0792896	0.75802	0.67873
CSF2	IL4	0.133203	0.740938	0.607735
CSF2	IL5	0.0494232	0.516105	0.466682
CSF2	KITLG	0.156501	0.719836	0.563335
CSF2	LTA	0.0448746	0.543881	0.499006
CSF2	MSTN	0.0724721	0.589446	0.516974
CSF2	NRG1	0.136537	0.637336	0.500799
CSF2	TGFB2	0.0536373	0.469472	0.415835
CSF2	THPO	0.217789	0.778851	0.561062
CSF2	TNFSF9	0.159985	0.746476	0.586491
CSF2	WNT2	0.0495053	0.310796	0.261291
CSF3	CXCL2	0.0462442	0.308067	0.261823
CSF3	CXCL3	-0.0481495	0.342496	0.390645
CSF3	FGF2	0.176478	0.527514	0.351036
CSF3	IL1B	0.643548	0.851013	0.207465
CSF3	IL1F5	0.226761	0.703715	0.476954
CSF3	WNT5A	0.0455784	0.18842	0.142842
CSPG5	CTGF	-0.0970826	-0.187216	-0.0901334
CSPG5	CXCL12	-0.0491194	-0.176066	-0.126947
CSPG5	EFEMP1	-0.0605223	-0.171103	-0.110581
CSPG5	GDF11	0.0968453	0.180439	0.0835937
CSPG5	GPI	0.0907305	0.133097	0.0423665
CSPG5	IFNA13	0.0516924	0.121463	0.0697706
CSPG5	IFNW1	0.050992	0.15187	0.100878
CSPG5	IL18	-0.0477869	-0.134197	-0.0864101
CSPG5	IL32	-0.0702583	-0.169337	-0.0990787
CSPG5	IL7	-0.0604459	-0.118071	-0.0576251
CSPG5	LASS1	0.0917635	0.173778	0.0820145
CSPG5	TGFB1	-0.0590292	-0.170646	-0.111617
CSPG5	TNFSF11	0.0466225	0.140325	0.0937025
CSPG5	TNFSF13	-0.0448454	-0.128274	-0.0834286
CSPG5	WNT2	0.0450361	0.0998801	0.054844
CTF1	CX3CL1	0.0944118	0.381075	0.286663
CTF1	CXCL10	-0.06519	-0.195798	-0.130608
CTF1	FASLG	0.0556489	0.55568	0.500031
CTF1	GREM2	0.0818827	0.268136	0.186253
CTF1	HMGB1	-0.0694153	-0.316122	-0.246707
CTF1	IFNA17	0.180953	0.62196	0.441007
CTF1	IL16	0.0736873	0.488336	0.414649
CTF1	IL1A	0.0645959	0.507606	0.44301
CTF1	IL23A	0.0920666	0.483442	0.391375
CTF1	INHA	0.0913808	0.443998	0.352617
CTF1	INHBB	0.0456744	0.177402	0.131728
CTF1	LEFTY2	0.104054	0.37318	0.269126
CTF1	NAMPT	-0.0805351	-0.192712	-0.112177
CTF1	SPP1	-0.0786627	-0.271605	-0.192942
CTF1	TGFB2	0.0931273	0.38684	0.293713
CTF1	THNSL2	0.135322	0.386671	0.251349
CTF1	TNFSF13	0.0935036	0.323514	0.23001
CTF1	TNFSF18	0.142753	0.572117	0.429364
CTGF	CXCL12	0.190043	0.441861	0.251818
CTGF	CXCL2	0.0852253	0.265372	0.180147
CTGF	EDN1	0.140554	0.274423	0.133869
CTGF	FAM3C	0.0595882	0.109803	0.0502148
CTGF	IL2	-0.0536627	-0.112887	-0.0592243
CTGF	IL6	0.0627515	0.280553	0.217802
CTGF	INHBA	0.389974	0.546866	0.156892
CTGF	SCG2	0.0813402	0.314378	0.233038
CTGF	TGFB1	0.0502942	0.330023	0.279729
CTGF	TNFSF12	0.0559245	0.248417	0.192493
CX3CL1	CXCL1	0.100228	0.211043	0.110815
CX3CL1	EDN1	0.0970616	0.209214	0.112152
CX3CL1	FLT3LG	0.0946671	0.275716	0.181049
CX3CL1	GDF3	0.0821595	0.422977	0.340817
CX3CL1	IFNA13	0.0861397	0.319407	0.233267
CX3CL1	IFNA17	0.0873772	0.474966	0.387589
CX3CL1	IL16	0.0552471	0.398146	0.342899
CX3CL1	INHBB	0.184971	0.268523	0.083552
CX3CL1	SECTM1	0.173503	0.348064	0.174561
CX3CL1	SLURP1	0.0978019	0.20978	0.111978
CX3CL1	THNSL2	0.0698539	0.28875	0.218896
CX3CL1	TNFSF13	0.101086	0.298503	0.197417
CX3CL1	TNFSF9	0.131081	0.465407	0.334326
CX3CL1	WNT7A	0.0574945	0.207377	0.149883
CXCL1	CXCL2	0.0953584	0.409789	0.314431
CXCL1	CXCL3	0.114878	0.463277	0.348399
CXCL1	CXCL5	0.121529	0.411777	0.290248
CXCL1	CXCL6	0.409202	0.584837	0.175635
CXCL1	GDF15	0.101917	0.188028	0.086111
CXCL1	IL12A	0.0570208	0.153257	0.0962362
CXCL1	IL15	0.1078	0.18356	0.07576
CXCL1	IL8	0.32521	0.59377	0.26856
CXCL1	PF4V1	0.0750619	0.244021	0.168959
CXCL1	TNFRSF11B	0.06614	0.116074	0.049934
CXCL10	CXCL11	0.560478	0.731171	0.170693
CXCL10	CXCL9	0.17132	0.47027	0.29895
CXCL10	FGF2	-0.0506009	-0.136711	-0.0861101
CXCL10	IL15	0.250892	0.41877	0.167878
CXCL10	INHBB	-0.082511	-0.147687	-0.065176
CXCL10	MIF	0.0857801	0.160506	0.0747259
CXCL10	SPP1	0.0595929	0.292454	0.232861
CXCL10	TGFB2	-0.0627089	-0.181085	-0.118376
CXCL10	THNSL2	-0.052294	-0.160039	-0.107745
CXCL10	TNFSF10	0.162309	0.429692	0.267383
CXCL10	WNT5A	-0.0719664	-0.165051	-0.0930846
CXCL11	CXCL13	0.12912	0.367299	0.238179
CXCL11	IL7	0.0619101	0.167997	0.106087
CXCL11	SECTM1	0.045094	0.180152	0.135058
CXCL11	TNFSF10	0.0801248	0.38128	0.301155
CXCL12	EFEMP1	0.32039	0.429428	0.109038
CXCL12	IL33	0.127819	0.422809	0.29499
CXCL12	IL6	0.0745099	0.344106	0.269596
CXCL12	INHBA	0.155121	0.431451	0.27633
CXCL12	PLGF	0.171349	0.305424	0.134075
CXCL12	PPBP	0.0507656	0.12266	0.0718944
CXCL12	SCG2	0.219408	0.400518	0.18111
CXCL12	TGFB1	0.232858	0.511303	0.278445
CXCL12	TNFSF12	0.21461	0.403953	0.189343
CXCL13	CXCL9	0.218849	0.523574	0.304725
CXCL13	GREM1	0.0779919	0.236787	0.158795
CXCL13	GRN	0.0600996	0.282186	0.222086
CXCL13	IL32	0.0671533	0.340384	0.273231
CXCL13	LTB	0.0586275	0.335031	0.276404
CXCL14	DKK1	0.19159	0.321813	0.130223
CXCL14	GREM2	0.246669	0.381512	0.134843
CXCL14	INHBA	0.106703	0.225369	0.118666
CXCL14	LEFTY1	0.0942111	0.135145	0.0409339
CXCL14	SLURP1	0.0729637	0.136716	0.0637523
CXCL14	TNFSF8	0.0607651	0.252893	0.192128
CXCL2	CXCL3	0.38551	0.632968	0.247458
CXCL2	IL1B	0.137923	0.433593	0.29567
CXCL2	IL6	0.147049	0.499586	0.352537
CXCL2	IL7	0.141151	0.234655	0.093504
CXCL2	IL8	0.123702	0.481109	0.357407
CXCL2	NAMPT	0.124196	0.410314	0.286118
CXCL2	PPBP	0.0473264	0.131673	0.0843466
CXCL3	CXCL5	0.0788898	0.31578	0.23689
CXCL3	IL1B	0.126782	0.462549	0.335767
CXCL3	IL6	0.294198	0.578523	0.284325
CXCL3	IL8	0.287654	0.574367	0.286713
CXCL3	LIF	0.229987	0.470762	0.240775
CXCL3	NAMPT	0.0687657	0.425516	0.35675
CXCL3	TNF	0.145548	0.338127	0.192579
CXCL5	CXCL6	0.227508	0.423664	0.196156
CXCL5	IL8	0.152501	0.392413	0.239912
CXCL5	WNT2	0.112026	0.144757	0.032731
[truncated: 700 more rows]

## Sheet: OC_0.01_correlation
element 1	element 2	part corr	correlation	correlation-partcorr
[truncated: 1,274 more rows]

[truncated: 4 more sheets: LC_0.1_correlation, LC_0.05_correlation, LC_0.01_correlation, Literature based network]
