# Supplementary material for: Social networks help to infer causality in the tumor microenvironment
Source: BMC Res Notes. 2016 Mar 15;9:168. doi: 10.1186/s13104-016-1976-8 (PMC4793762; doi:10.1186/s13104-016-1976-8)
Supplement: Supplementary file 2 — 10.1186/s13104-016-1976-8 Results influence-based network vs. random networks. [file 13104_2016_1976_MOESM2_ESM.xlsx]

## Sheet: Sheet1
BC_0.01	BC_0.05	BC_0.1	OC_0.01	OC_0.05	OC_0.1	LC_0.01	LC_0.05	LC_0.1
41.52	58.11	54.45	65.78	58.79	54.86	44.21	60.41	56.48
42.1	53.58	56.05	48.68	52.76	63.71	54.73	57.63	57.14
42.69	54.33	57.64	55.26	53.26	57.07	47.36	61.8	59.52
43.27	51.32	55.09	61.84	56.78	50.44	58.94	61.8	56.8
43.27	56.6	57.32	57.23	56.28	54.42	50.52	57.63	52.14
43.27	55.09	58.91	59.86	50.75	54.42	55.78	53.47	49.24
43.27	58.11	54.45	55.92	55.27	57.07	61.05	54.86	55.46
43.85	53.58	59.23	53.28	46.23	46.01	56.84	58.33	53.78
44.44	59.62	56.68	52.63	55.27	55.75	60	58.33	53.12
44.44	59.24	57.32	57.23	58.29	52.21	58.94	59.02	59.71
44.44	54.33	58.91	52.63	58.29	47.34	53.68	63.88	55.9
44.44	55.47	56.05	49.34	56.28	53.98	48.42	52.77	52.59
44.44	53.96	56.05	53.28	55.27	50	50.52	56.94	58.95
45.02	58.49	54.77	50	54.27	50	58.94	56.25	54.26
45.02	58.11	54.14	57.23	52.26	50.44	56.84	63.19	58.4
45.02	59.24	58.28	59.21	56.28	57.52	57.89	57.63	63.02
45.02	54.33	59.87	55.26	59.79	56.63	60	56.25	55.72
45.02	56.6	58.59	55.26	54.77	56.19	53.68	57.63	60.65
45.61	56.98	54.14	55.92	50.25	53.09	60	56.94	53.38
45.61	58.49	56.68	61.18	60.3	52.65	57.89	58.33	54.83
45.61	53.2	56.05	53.28	50.25	57.07	61.05	62.5	55.03
45.61	52.45	54.77	56.57	50.75	58.84	50.52	54.16	56.69
45.61	55.09	51.91	57.23	60.3	53.98	55.78	61.8	53.73
45.61	59.24	65.28	55.26	60.8	57.52	61.05	56.25	55.83
45.61	58.86	55.41	54.6	52.26	51.32	53.68	55.55	55.71
45.61	53.96	61.46	51.97	56.28	57.07	52.63	59.02	59.54
46.19	52.83	56.36	55.26	58.79	53.98	58.94	59.72	53.28
46.19	54.33	57.32	57.23	51.75	56.63	56.84	59.72	55.72
46.19	51.69	55.09	50	57.78	53.98	60	56.94	55.86
46.19	61.13	59.87	56.57	56.28	51.32	49.47	55.55	50
46.19	56.6	59.87	53.94	56.78	54.42	53.68	52.08	54.33
46.19	55.84	55.09	64.47	49.74	54.42	63.15	63.88	59.05
46.19	56.6	61.46	52.63	56.78	63.27	49.47	54.86	54.81
46.19	54.33	55.09	53.28	55.77	56.19	58.94	61.11	61.9
46.19	57.35	53.82	51.31	59.29	53.09	49.47	64.58	64.39
46.19	61.5	57.64	59.21	54.77	58.4	54.73	60.41	59.12
46.19	53.96	56.68	53.28	52.26	60.61	67.36	62.5	54.33
46.19	57.73	53.82	55.26	55.27	56.19	55.78	51.38	51.26
46.78	57.73	55.73	59.21	55.27	56.19	51.57	63.19	60.15
46.78	60.37	56.05	57.23	55.77	58.4	51.57	54.86	57.36
46.78	59.24	48.08	62.5	54.77	49.55	51.57	59.72	56.15
46.78	56.6	57.96	56.57	56.78	61.06	61.05	53.47	53.07
46.78	52.07	54.77	59.21	59.79	57.52	61.05	58.33	52.06
46.78	55.09	56.68	55.92	56.28	64.15	51.57	56.25	54.96
46.78	53.96	58.28	51.97	56.28	53.53	46.31	56.94	56.45
46.78	55.09	59.23	49.34	53.26	56.19	51.57	59.72	51.82
46.78	53.58	53.5	55.26	60.8	59.73	55.78	56.94	56.48
46.78	53.2	58.91	49.34	58.79	56.63	57.89	64.58	59.31
46.78	56.22	57.32	55.92	51.25	57.52	57.89	58.33	61.83
46.78	56.98	53.82	57.23	58.29	50.88	53.68	54.16	56.52
46.78	56.22	55.41	53.28	58.79	55.75	55.78	56.25	54.76
46.78	58.11	54.14	51.97	60.8	54.86	64.21	53.47	55.22
46.78	56.6	56.05	65.13	51.25	52.21	44.21	56.94	52.27
46.78	53.58	56.68	54.6	54.77	56.19	53.68	54.16	54.68
46.78	54.71	53.82	58.55	60.8	54.86	50.52	61.11	45.03
47.36	54.71	55.73	50.65	58.79	60.17	58.94	63.88	52.05
47.36	55.84	56.68	59.86	60.8	49.11	60	59.72	53.9
47.36	55.09	57.32	54.6	50.75	54.86	53.68	59.72	54.07
47.36	61.13	56.36	56.57	57.28	53.09	56.84	63.19	57.93
47.36	59.24	55.41	54.6	51.25	56.63	51.57	59.02	56.81
47.36	49.05	57.64	50	59.79	53.53	46.31	56.94	57.04
47.36	57.73	55.41	57.23	58.29	54.86	51.57	51.38	57.89
47.36	60	55.73	51.31	58.79	54.42	60	63.88	48.48
47.36	58.11	52.54	49.34	62.31	52.21	57.89	61.8	56.09
47.36	52.83	60.5	48.68	56.78	63.27	58.94	56.25	60.29
47.36	57.73	57.96	56.57	51.75	59.29	57.89	61.8	55.03
47.36	56.6	60.19	51.97	60.3	53.98	62.1	59.02	55.55
47.36	56.98	55.73	55.26	55.77	54.42	53.68	58.33	61.42
47.36	52.07	56.36	55.92	51.25	53.53	49.47	59.72	57.6
47.36	53.2	51.27	58.55	58.29	61.06	54.73	58.33	63.77
47.36	51.32	60.82	53.94	55.77	56.63	51.57	56.25	55.55
47.36	60.75	59.55	59.86	63.31	57.07	52.63	54.16	52.8
47.36	56.98	50.31	58.55	62.31	54.86	57.89	63.88	52.67
47.36	56.22	52.22	60.52	49.24	52.21	64.21	61.11	55.08
47.36	58.86	55.73	61.84	59.29	56.19	40	61.11	55.72
47.36	56.98	57.32	54.6	50.75	56.19	50.52	57.63	58.4
47.36	57.35	55.73	57.23	58.29	57.52	56.84	52.08	55.38
47.36	55.47	57	60.52	60.3	59.73	58.94	62.5	52.89
47.36	56.22	60.19	55.92	59.79	57.52	57.89	55.55	56.06
47.36	51.32	56.68	57.89	57.28	58.4	52.63	56.94	64.12
47.36	53.58	58.59	55.26	52.26	56.63	63.15	58.33	57.14
47.36	62.26	55.09	54.6	55.77	53.53	49.47	59.02	57.25
47.36	56.6	58.59	55.92	54.27	56.19	58.94	63.88	51.93
47.36	52.83	59.55	53.94	52.26	52.65	60	53.47	61.06
47.36	58.86	58.28	57.23	59.29	52.65	52.63	61.11	53.84
47.95	55.09	59.23	55.26	56.78	60.61	56.84	60.41	53.73
47.95	60	54.14	52.63	55.77	58.4	58.94	52.08	58.77
47.95	52.07	54.77	50	52.76	51.76	66.31	55.55	57.44
47.95	53.2	57.32	50	57.78	53.09	46.31	63.88	50.38
47.95	54.33	56.68	52.63	51.25	56.63	53.68	56.94	58.51
47.95	55.84	55.09	51.97	55.27	56.19	54.73	59.72	54.61
47.95	59.24	55.09	54.6	52.26	52.65	66.31	60.41	54.54
47.95	56.22	57	54.6	51.25	52.21	54.73	61.11	53.67
47.95	54.71	60.5	57.23	52.26	53.98	62.1	66.66	48.41
47.95	52.45	56.05	53.28	52.76	59.73	55.78	62.5	52.34
47.95	53.96	55.41	55.26	54.77	56.63	60	52.77	58.67
47.95	52.07	54.14	48.02	49.74	52.21	49.47	54.86	54.54
47.95	55.09	57	53.28	56.78	57.07	60	58.33	54.13
47.95	61.5	56.36	57.23	57.28	54.42	42.1	52.08	60.5
47.95	52.45	56.36	55.26	61.8	53.09	50.52	60.41	57.36
47.95	58.86	53.82	59.21	56.78	53.09	54.73	59.02	50.4
47.95	53.2	53.18	57.89	56.78	54.42	60	65.97	58.13
47.95	61.13	54.77	61.18	62.31	50.44	54.73	59.02	59.84
47.95	55.84	53.5	51.31	60.8	53.09	54.73	52.77	55.55
47.95	55.84	60.5	55.26	50.25	55.75	63.15	61.11	58.33
47.95	55.84	53.82	55.26	53.76	51.32	58.94	50	55.38
47.95	53.96	58.28	55.26	53.26	56.19	48.42	53.47	57.26
47.95	54.33	57.32	58.55	58.29	61.94	51.57	61.11	50.37
47.95	53.96	58.91	51.97	53.76	54.42	55.78	47.22	55.08
47.95	54.71	57.96	58.55	56.28	51.76	53.68	52.08	61.65
47.95	58.11	50.63	59.86	55.77	55.75	51.57	56.25	50
47.95	54.33	58.59	56.57	55.27	54.42	55.78	61.8	53.38
47.95	50.56	54.14	46.05	51.25	50.88	58.94	59.72	59.39
47.95	56.6	57.32	53.94	54.77	56.19	57.89	55.55	57.03
47.95	55.09	55.09	56.57	52.76	58.84	57.89	61.11	58.77
47.95	55.84	52.54	57.23	59.29	56.63	55.78	63.19	63.77
47.95	50.18	54.77	62.5	53.76	57.52	51.57	54.86	57.5
47.95	46.41	60.82	52.63	54.77	56.19	54.73	64.58	59.54
47.95	53.58	53.82	57.23	54.27	52.21	54.73	57.63	56.25
47.95	53.2	54.45	53.94	57.78	60.17	58.94	58.33	63.55
47.95	53.2	54.77	56.57	55.27	53.53	62.1	59.02	54.96
47.95	58.49	55.73	59.86	57.78	52.21	49.47	60.41	52.34
47.95	51.69	58.91	57.89	57.78	50.44	57.89	57.63	56.69
47.95	55.09	54.45	53.28	51.75	58.84	58.94	56.25	51.79
47.95	57.73	55.09	60.52	56.78	56.19	55.78	59.72	61.24
47.95	58.11	61.46	53.94	56.78	53.09	57.89	60.41	51.23
48.53	58.11	55.73	50.65	64.82	57.52	47.36	67.36	61.19
48.53	57.35	55.09	53.94	51.75	52.65	57.89	57.63	57.14
48.53	59.24	53.82	56.57	56.28	59.73	56.84	61.11	55.47
48.53	57.35	54.45	58.55	55.27	56.19	58.94	58.33	56.06
48.53	53.2	53.82	60.52	53.26	56.19	55.78	61.8	58.95
48.53	56.6	57.64	53.28	54.27	55.3	57.89	65.97	56.58
48.53	54.71	58.59	56.57	52.26	57.07	51.57	61.11	51.21
48.53	51.32	51.91	54.6	56.28	54.42	54.73	54.16	53.03
48.53	60	56.36	59.21	51.75	54.86	62.1	56.94	53.43
48.53	53.2	50.63	52.63	54.27	61.94	51.57	57.63	55.47
48.53	58.86	57.64	55.26	58.29	54.86	55.78	52.08	55.46
48.53	58.11	56.36	55.26	56.28	55.3	58.94	56.94	56.25
48.53	55.09	54.77	57.23	54.27	54.42	57.89	58.33	55.3
48.53	56.98	60.19	54.6	56.78	57.52	62.1	59.02	58.39
48.53	56.22	55.09	61.18	49.24	61.5	58.94	57.63	52.63
48.53	57.35	54.14	58.55	58.79	47.78	62.1	57.63	56.42
48.53	57.35	57.64	50.65	59.29	52.21	60	57.63	56.25
48.53	53.2	56.36	56.57	58.79	63.27	62.1	57.63	60
48.53	52.83	54.45	58.55	58.79	52.65	52.63	55.55	57.14
48.53	61.13	52.86	59.86	54.77	52.65	54.73	63.19	57.14
48.53	61.5	57.32	53.28	47.73	52.65	62.1	53.47	60.97
48.53	55.84	53.18	52.63	58.79	53.98	64.21	64.58	50.79
48.53	53.96	57.32	55.26	56.28	57.52	55.78	60.41	62.69
48.53	60.75	56.36	54.6	55.77	56.19	57.89	56.94	55.2
48.53	56.22	56.36	57.23	56.78	46.46	61.05	63.88	48.43
48.53	56.98	57.96	51.31	54.27	55.75	52.63	54.16	51.2
48.53	50.56	55.73	57.89	49.74	51.32	53.68	63.88	52.98
48.53	66.03	51.27	59.21	53.26	57.07	56.84	59.72	54.09
48.53	53.58	54.45	55.26	51.75	53.09	70.52	56.94	51.56
48.53	58.49	57.64	56.57	52.76	50.44	55.78	61.11	55.38
48.53	52.83	55.73	55.26	50.75	57.52	60	61.8	54.81
48.53	54.71	57.64	55.26	59.79	53.53	54.73	58.33	56.8
48.53	58.11	56.68	53.94	58.79	53.98	57.89	60.41	52.3
48.53	55.47	56.68	48.68	59.79	54.42	52.63	62.5	57.46
48.53	58.11	59.23	59.21	59.79	57.07	56.84	60.41	58.62
48.53	52.83	53.82	60.52	51.75	51.76	58.94	56.25	57.89
48.53	54.33	54.77	60.52	58.79	52.65	47.36	59.02	57.85
48.53	54.71	55.41	53.28	56.78	54.42	55.78	65.27	56.61
48.53	57.35	56.05	59.86	57.78	56.19	51.57	57.63	60
48.53	56.98	58.59	54.6	55.77	51.76	62.1	65.27	65.6
48.53	56.98	62.73	50	58.29	50.88	57.89	59.02	56.48
48.53	57.73	56.05	55.92	59.29	60.17	64.21	59.02	53.48
48.53	50.18	56.05	58.55	54.27	50.88	57.89	62.5	60.3
48.53	52.07	57.32	59.21	57.28	56.63	51.57	59.72	59.54
48.53	56.98	55.73	57.89	53.76	53.09	56.84	59.02	51.9
48.53	53.2	58.28	57.23	55.77	59.73	53.68	58.33	57.25
48.53	57.73	57.64	53.94	57.28	50.44	53.68	51.38	60.14
48.53	55.09	57.32	55.26	57.28	54.86	57.89	58.33	53.38
48.53	58.86	56.68	53.94	54.27	52.65	60	63.19	54.41
49.12	56.22	56.68	60.52	54.27	53.53	57.89	65.97	51.56
49.12	54.33	56.68	53.28	50.75	55.3	60	54.16	59.09
49.12	53.58	60.5	56.57	61.3	51.32	55.78	62.5	45.73
49.12	55.47	57.96	48.68	58.29	53.53	55.78	56.94	57.77
49.12	53.58	56.05	63.81	59.29	54.42	56.84	52.08	58.53
49.12	56.22	52.22	58.55	60.8	56.63	56.84	57.63	53.54
49.12	57.73	52.86	51.31	52.26	59.29	64.21	59.02	50.78
49.12	61.13	57.64	53.28	54.77	57.07	49.47	59.02	57.6
49.12	58.49	58.91	54.6	53.76	58.4	57.89	52.08	57.69
49.12	55.84	54.45	53.94	53.26	57.07	61.05	54.16	57.25
49.12	57.73	55.41	57.89	56.28	54.86	55.78	60.41	54.09
49.12	56.98	57	56.57	56.28	58.4	58.94	54.86	56.58
49.12	61.5	57.64	54.6	59.29	50.88	56.84	64.58	52.41
49.12	58.86	58.28	51.97	61.3	52.21	66.31	52.08	60.97
49.12	54.33	57.32	55.26	54.77	52.65	61.05	62.5	53.9
49.12	52.83	56.68	50.65	56.28	52.65	53.68	57.63	52.55
49.12	58.11	58.59	52.63	56.78	54.86	58.94	56.25	53.17
49.12	56.98	56.05	56.57	55.27	57.07	58.94	56.94	54.09
49.12	55.47	60.82	58.55	54.77	53.53	50.52	57.63	57.14
49.12	55.47	53.5	51.97	58.29	56.63	56.84	54.86	54.41
49.12	60	56.36	47.36	52.76	48.67	57.89	60.41	62.09
49.12	55.47	56.68	51.31	58.29	55.3	51.57	60.41	55.63
49.12	57.73	56.05	55.92	62.81	60.61	54.73	64.58	53.96
49.12	53.96	55.09	51.31	55.77	53.09	52.63	58.33	61.9
49.12	55.84	57	49.34	60.8	53.53	60	53.47	50.36
49.12	51.32	58.28	55.92	57.78	53.53	52.63	62.5	55.28
49.12	53.58	56.68	55.92	53.76	54.42	54.73	61.8	53.54
49.12	52.07	52.54	50.65	46.23	53.09	54.73	60.41	50
49.12	49.43	50.95	53.94	60.8	55.3	56.84	55.55	60.3
49.12	60	54.45	57.23	53.26	60.17	56.84	61.8	57.81
49.12	58.49	55.73	55.92	58.79	55.75	52.63	63.19	58.33
49.12	57.35	63.37	62.5	56.28	57.96	61.05	56.94	56.45
49.12	53.96	54.14	58.55	57.78	53.09	50.52	58.33	52.94
49.12	54.33	50.95	58.55	52.76	51.32	57.89	59.02	56.61
49.12	55.84	51.91	57.89	61.3	52.21	60	59.72	53.03
49.12	50.94	55.41	54.6	53.26	50.88	51.57	67.36	50.38
49.12	55.84	53.5	53.94	54.27	53.53	56.84	60.41	45.92
49.12	50.56	54.77	50.65	55.27	54.42	49.47	59.02	49.25
49.12	66.41	56.68	55.92	61.8	50	54.73	62.5	58.91
49.12	55.47	62.1	52.63	58.79	57.96	66.31	56.25	48.12
49.12	54.71	56.05	59.21	55.77	57.52	52.63	67.36	58.46
49.12	55.84	59.23	53.28	58.29	56.63	48.42	64.58	55.37
49.12	53.58	54.77	59.86	54.27	53.09	50.52	66.66	55.88
49.12	52.45	52.86	54.6	55.27	59.29	51.57	65.97	57.46
49.12	59.24	54.14	54.6	58.29	53.09	52.63	62.5	59.05
49.12	56.98	54.45	50	56.28	57.07	54.73	58.33	55.63
49.12	50.56	57	47.36	59.29	52.65	54.73	52.77	54.96
49.12	61.5	56.68	57.23	57.28	53.98	51.57	65.97	58.59
49.12	55.84	54.45	50	61.3	52.65	60	53.47	59.39
49.12	53.2	58.28	52.63	52.76	53.09	61.05	65.27	62.87
49.12	52.83	57.32	53.94	54.27	52.21	53.68	56.94	56.92
49.12	55.84	57.32	56.57	56.28	57.52	65.26	59.02	55.55
49.12	55.47	53.5	47.36	52.26	48.23	49.47	62.5	61.15
49.12	56.22	54.14	53.28	59.29	54.86	51.57	59.02	52.67
49.12	56.98	53.82	52.63	53.26	56.19	55.78	59.02	56.25
49.12	55.84	56.68	53.94	63.81	55.75	62.1	59.02	56
49.12	51.32	57.64	57.89	49.24	54.42	63.15	59.72	55.3
49.12	52.45	54.45	53.28	50.25	53.98	57.89	55.55	59.23
49.12	53.2	58.91	57.89	54.27	55.75	54.73	62.5	55.88
49.12	53.96	55.09	55.26	57.28	53.98	63.15	57.63	52.67
49.12	52.45	58.59	53.94	58.29	52.65	46.31	55.55	57.85
49.12	58.86	51.59	51.97	58.79	54.42	55.78	57.63	56.06
49.12	57.35	54.77	58.55	49.24	50	55.78	56.94	58.19
49.12	59.62	52.54	57.89	51.25	55.3	51.57	50.69	60.48
49.12	60.75	57.64	53.28	48.24	58.84	48.42	61.11	58.01
49.12	57.73	60.19	55.26	57.78	59.73	57.89	53.47	59.66
49.12	56.22	57	54.6	51.25	62.83	65.26	60.41	52.89
49.12	53.58	56.05	53.94	54.77	54.42	48.42	53.47	54.03
49.12	52.45	53.18	55.26	53.76	55.75	64.21	61.8	58.57
49.12	55.47	61.46	63.15	58.79	58.4	45.26	62.5	56.19
49.12	57.73	54.77	51.31	56.28	52.21	55.78	62.5	48.85
49.12	50.18	57	60.52	54.77	55.3	58.94	64.58	56.25
49.12	57.35	55.09	55.26	57.28	50.88	58.94	55.55	49.58
49.12	56.22	52.86	63.15	52.26	60.17	54.73	61.11	53.84
49.12	62.26	58.59	48.68	55.77	50	64.21	61.11	58.73
49.12	57.35	58.28	58.55	59.79	52.21	47.36	49.3	50.78
49.12	55.09	57.96	51.31	54.77	54.86	68.42	62.5	61.65
49.12	60	57.96	51.97	59.79	59.29	56.84	59.02	56.06
49.12	54.71	53.82	51.97	57.78	55.3	52.63	60.41	58.51
49.12	56.98	60.5	62.5	51.75	56.19	54.73	54.16	58.45
49.12	55.84	58.28	63.15	53.76	52.65	62.1	51.38	61.24
49.12	51.32	58.59	56.57	52.76	50.88	50.52	56.94	55.03
49.12	57.35	55.09	61.18	54.77	53.53	48.42	59.02	58.27
49.12	53.58	57.96	51.31	56.28	53.09	62.1	59.72	52.1
49.12	57.35	55.73	61.84	52.76	51.76	55.78	61.8	54.54
49.12	50.18	51.91	48.68	55.27	50.44	61.05	56.25	53.07
49.12	54.71	50.95	53.94	62.31	57.96	64.21	54.16	55.9
49.12	58.11	56.36	54.6	59.29	59.73	53.68	61.8	54.07
49.12	58.11	56.36	51.97	52.26	50.88	49.47	61.11	56.06
49.7	55.84	56.36	55.26	61.8	56.63	51.57	60.41	58.67
49.7	56.6	54.14	55.26	56.78	58.84	53.68	68.05	52.41
49.7	58.49	53.18	57.89	53.26	52.21	60	56.25	55.55
49.7	60	55.73	59.21	57.78	54.86	62.1	58.33	55.07
49.7	62.64	53.5	61.18	52.26	53.98	58.94	62.5	51.53
49.7	55.47	55.09	53.28	52.76	53.98	64.21	63.88	54.47
49.7	53.96	57.32	53.28	55.77	54.42	44.21	66.66	51.51
49.7	48.3	57.64	55.26	56.78	56.63	47.36	56.25	58.13
49.7	57.35	53.82	63.15	53.26	61.06	56.84	56.94	53.22
49.7	52.83	56.36	59.86	53.26	57.52	54.73	53.47	55.55
49.7	56.22	55.09	61.84	59.79	52.65	53.68	59.02	55.28
49.7	60.37	57.96	53.94	55.27	55.75	64.21	65.27	56.71
49.7	60.75	54.77	51.31	54.27	58.84	55.78	50.69	53.9
49.7	54.33	51.91	58.55	60.8	53.98	58.94	55.55	52.06
49.7	55.47	57	53.94	51.25	55.75	60	57.63	59.55
49.7	52.45	50.63	58.55	53.26	57.07	57.89	59.02	55.14
49.7	55.47	56.36	50	56.78	58.4	54.73	63.19	59.37
49.7	58.49	56.68	52.63	56.78	52.65	46.31	59.72	58.53
49.7	55.47	60.19	50.65	58.29	55.3	54.73	61.11	62.6
49.7	55.47	57.96	57.23	64.82	54.86	53.68	58.33	56.66
49.7	57.35	61.46	49.34	54.77	60.17	67.36	55.55	53.9
49.7	51.69	54.14	55.26	58.29	52.65	49.47	55.55	53.73
49.7	63.77	58.28	59.21	52.76	59.29	53.68	65.27	58.01
49.7	55.09	56.36	61.84	51.75	56.19	53.68	58.33	61.87
49.7	61.5	59.23	52.63	54.77	56.19	66.31	59.72	52
49.7	56.6	59.87	56.57	51.25	54.86	49.47	57.63	55.63
49.7	54.33	61.14	53.28	54.27	51.76	58.94	55.55	56.25
49.7	56.98	56.68	57.23	57.28	57.07	51.57	63.19	55.22
49.7	58.49	61.46	51.97	55.27	50.88	54.73	58.33	55.46
49.7	56.22	56.68	61.18	52.76	56.63	51.57	57.63	62.4
49.7	55.09	57	51.31	51.25	59.29	51.57	55.55	58.59
49.7	53.2	55.09	57.23	54.27	54.42	58.94	61.11	60.8
49.7	57.35	59.55	57.89	53.26	56.19	58.94	52.77	56.39
49.7	55.84	55.73	55.92	58.29	55.75	51.57	57.63	59.01
49.7	56.22	54.45	54.6	56.28	49.11	58.94	59.02	57.77
49.7	57.35	57	55.92	64.82	56.63	51.57	56.25	51.85
49.7	51.69	56.68	48.02	55.27	49.11	56.84	64.58	63.49
49.7	59.24	57.96	52.63	55.27	55.3	50.52	68.75	60
49.7	62.26	55.41	55.92	57.78	56.19	60	50.69	58.87
49.7	50.56	58.28	53.28	55.27	59.29	53.68	54.86	54.83
49.7	55.47	58.59	57.23	51.25	58.84	55.78	56.25	53.95
49.7	55.84	52.22	55.26	60.8	56.63	64.21	55.55	58.87
49.7	59.24	52.86	57.89	53.76	55.3	53.68	54.16	58.51
49.7	54.71	54.77	63.15	55.27	58.4	58.94	55.55	60.16
49.7	56.22	55.09	55.26	54.27	55.75	47.36	60.41	60.3
49.7	56.6	57.64	58.55	59.29	53.98	56.84	55.55	53.5
49.7	56.98	55.41	58.55	53.76	60.17	54.73	56.25	56.09
49.7	58.49	59.23	54.6	56.78	53.09	68.42	56.94	53.48
49.7	58.86	54.14	51.31	58.29	53.09	62.1	54.86	51.21
49.7	58.11	57.64	53.28	54.77	53.53	52.63	61.11	55.38
49.7	54.33	51.91	57.89	54.77	53.53	54.73	54.86	55.73
49.7	60.75	53.82	58.55	59.79	56.19	56.84	63.19	55.72
49.7	50.18	51.91	51.31	61.3	56.63	58.94	61.11	57.93
49.7	63.39	58.91	57.23	58.29	52.65	54.73	58.33	55.38
49.7	53.96	56.36	51.97	63.31	53.09	53.68	55.55	48.63
49.7	58.86	52.54	56.57	57.28	51.32	51.57	57.63	54.83
49.7	56.98	59.55	55.92	53.76	53.09	49.47	56.94	57.36
49.7	53.2	57	57.23	54.27	53.98	62.1	62.5	57.66
49.7	57.73	53.82	56.57	51.75	53.98	56.84	58.33	57.97
49.7	56.6	53.5	59.21	57.28	57.07	64.21	67.36	52.34
49.7	58.49	54.45	56.57	57.28	53.53	55.78	52.77	52.03
49.7	55.47	53.18	54.6	49.74	50	62.1	59.02	55.81
49.7	57.35	59.55	61.84	56.78	55.75	62.1	59.72	55.39
49.7	55.47	56.05	58.55	58.29	53.09	55.78	59.02	58.73
49.7	52.83	51.27	53.94	55.77	50.88	57.89	59.02	57.77
49.7	64.9	56.68	52.63	56.78	57.52	57.89	57.63	49.61
49.7	55.09	60.82	53.94	53.26	56.63	57.89	49.3	60.15
49.7	55.84	57	58.55	56.28	51.32	52.63	57.63	54.91
49.7	52.45	56.36	54.6	55.77	57.07	62.1	59.72	51.18
49.7	59.62	56.36	59.86	52.26	55.3	57.89	63.19	60.3
49.7	58.86	52.86	57.23	50.25	52.21	58.94	57.63	56.06
49.7	57.35	61.78	60.52	60.8	57.07	56.84	55.55	62.31
49.7	54.33	48.4	50.65	53.76	55.3	58.94	58.33	59.05
49.7	56.6	51.59	56.57	51.75	51.32	49.47	53.47	49.25
49.7	60.75	59.55	57.89	53.76	56.19	48.42	58.33	51.18
49.7	56.98	55.09	61.84	58.29	56.19	65.26	61.8	54.7
49.7	52.07	53.82	53.28	51.25	53.09	61.05	61.8	52.71
49.7	58.86	52.54	58.55	53.76	56.19	51.57	57.63	54.78
49.7	52.45	57.64	55.92	55.27	56.63	53.68	57.63	60.29
49.7	54.71	57.96	49.34	56.78	53.98	53.68	57.63	60.58
49.7	54.71	57.96	50.65	61.8	50.88	60	50	54.41
49.7	57.35	59.55	58.55	51.25	56.19	54.73	56.94	60
49.7	59.24	60.19	52.63	47.73	57.52	57.89	64.58	57.03
49.7	64.15	57	53.94	55.27	53.53	49.47	55.55	58.59
49.7	56.22	51.59	50.65	59.79	55.75	54.73	56.25	53.96
49.7	60	58.91	51.31	58.29	58.84	67.36	59.02	55.3
49.7	57.35	55.41	52.63	48.74	56.19	57.89	60.41	52.94
49.7	53.2	58.28	51.31	60.3	52.65	55.78	50	55.55
49.7	56.22	55.09	54.6	53.76	55.75	49.47	65.27	54.13
49.7	58.86	55.73	54.6	54.77	53.53	58.94	62.5	60.62
49.7	53.96	54.77	54.6	58.29	55.3	54.73	60.41	50.86
49.7	56.6	54.77	51.97	54.27	61.06	58.94	54.86	57.37
49.7	54.71	60.82	50	56.28	52.65	51.57	60.41	53.03
49.7	60	57	59.21	55.77	53.53	57.89	59.72	54.76
49.7	54.33	58.59	57.23	56.78	52.21	53.68	60.41	51.93
49.7	52.45	55.41	54.6	55.27	57.07	50.52	63.88	55.81
49.7	51.32	54.14	55.26	57.28	59.29	43.15	57.63	60
49.7	56.98	54.14	58.55	53.26	55.75	58.94	54.86	58.53
49.7	58.49	54.14	56.57	57.78	53.98	64.21	56.25	50.42
49.7	59.62	53.18	46.71	56.28	56.19	47.36	48.61	53.03
49.7	58.86	58.28	55.92	54.27	44.69	63.15	59.02	52.84
49.7	55.84	61.14	57.23	54.27	55.75	62.1	56.94	55.72
49.7	57.35	57.64	58.55	58.79	58.84	52.63	57.63	55.38
49.7	56.98	56.36	57.89	57.28	54.86	51.57	59.72	44.09
49.7	53.58	55.41	60.52	53.26	50.88	56.84	58.33	56.15
49.7	53.2	50.95	54.6	53.76	56.63	53.68	62.5	52.34
49.7	56.6	57.96	57.23	47.23	55.75	60	59.72	64.88
49.7	57.35	50.95	57.23	57.28	42.92	51.57	65.27	51.56
49.7	50.56	54.45	58.55	54.27	53.98	55.78	56.25	52.41
49.7	47.92	57.96	56.57	53.76	52.21	62.1	59.02	54.96
49.7	61.88	57.64	51.97	57.28	53.98	57.89	52.77	59.84
49.7	55.84	61.14	57.23	51.75	59.73	60	56.94	56.71
49.7	57.35	54.14	52.63	56.78	57.07	55.78	54.16	54.26
49.7	53.58	55.41	61.18	54.27	54.86	67.36	59.72	55.38
50.29	63.01	60.5	51.97	55.77	50.88	57.89	58.33	61.41
50.29	54.33	58.28	62.5	54.77	59.29	61.05	59.72	57.77
50.29	60.37	56.68	59.21	54.27	53.53	57.89	52.77	60.13
50.29	58.86	57	55.26	55.77	54.42	54.73	52.77	53.73
50.29	57.35	59.55	57.23	55.77	50	53.68	61.8	54.01
50.29	57.35	57	46.05	54.77	56.19	63.15	61.11	58.46
50.29	61.5	54.14	55.26	58.79	52.65	57.89	57.63	54.03
50.29	54.71	49.36	50	63.31	58.84	61.05	58.33	49.61
50.29	52.83	53.82	50	54.77	61.94	51.57	59.02	52.2
50.29	61.13	58.28	61.18	53.76	51.76	57.89	54.86	61.83
50.29	64.52	58.59	56.57	59.29	53.53	53.68	54.86	56
50.29	58.11	58.59	51.31	60.8	54.42	64.21	49.3	59.54
50.29	58.11	55.09	55.92	50.75	59.73	50.52	63.19	54.16
50.29	61.88	53.18	58.55	51.25	54.42	62.1	58.33	55.55
50.29	49.81	57.96	54.6	52.76	61.94	55.78	60.41	54.26
50.29	59.24	51.59	55.26	50.25	61.94	55.78	59.02	51.49
50.29	51.32	52.86	56.57	58.29	54.86	54.73	56.25	52
50.29	56.22	52.22	59.86	62.81	46.9	58.94	59.72	53.38
50.29	53.2	55.41	60.52	54.27	53.98	58.94	56.94	57.81
50.29	60.75	56.68	59.21	58.79	51.32	53.68	63.19	52.98
50.29	56.98	58.28	52.63	56.78	52.65	57.89	54.16	55.63
50.29	56.6	54.77	50.65	57.28	59.73	54.73	64.58	52.41
50.29	55.09	54.77	52.63	61.8	58.4	64.21	58.33	56.29
50.29	55.09	55.09	61.84	57.28	55.3	56.84	52.08	53.33
50.29	61.5	53.82	57.23	56.78	51.32	54.73	56.25	51.2
50.29	60.37	55.41	57.89	59.29	51.76	64.21	58.33	56.58
50.29	55.84	57.32	56.57	52.26	51.76	49.47	54.16	60.15
50.29	56.6	54.14	55.92	55.77	55.3	57.89	61.8	53.78
50.29	56.6	54.77	59.86	54.27	57.96	54.73	59.72	64.66
50.29	55.09	54.14	61.18	55.27	55.3	60	54.16	52.75
50.29	58.49	55.41	62.5	53.26	58.84	61.05	63.88	51.93
50.29	56.6	54.14	54.6	55.27	53.09	56.84	54.86	49.54
50.29	56.98	57	55.92	55.77	53.09	56.84	52.08	53.38
50.29	59.24	59.23	55.92	55.27	54.42	50.52	51.38	54.54
50.29	53.96	59.87	57.89	53.76	57.52	56.84	56.94	51.44
50.29	63.01	53.18	52.63	50.75	56.63	52.63	56.25	51.93
50.29	55.47	54.45	63.15	59.79	56.19	54.73	54.86	49.6
50.29	59.24	55.09	56.57	58.29	61.06	64.21	58.33	58.06
50.29	58.49	58.28	63.15	56.28	57.52	50.52	59.02	56.39
50.29	55.47	62.1	59.21	52.76	53.98	56.84	60.41	53.9
50.29	54.71	59.87	54.6	55.77	59.29	60	56.94	62.5
50.29	56.22	58.91	59.21	55.27	60.17	63.15	63.19	54.4
50.29	56.98	54.77	55.92	49.24	59.73	58.94	60.41	50.38
50.29	50.94	58.28	50	54.27	57.52	56.84	59.72	57.81
50.29	52.83	54.45	56.57	52.26	51.76	55.78	53.47	56.15
50.29	56.98	55.41	54.6	51.75	56.19	60	56.25	54.61
50.29	53.58	53.82	57.23	51.75	54.42	50.52	59.02	53.07
50.29	56.98	57.32	53.94	52.26	57.52	56.84	56.25	56.25
50.29	56.22	56.68	55.26	65.82	53.53	52.63	61.11	61.53
50.29	57.35	57.32	54.6	55.77	60.17	50.52	56.25	47.61
50.29	53.96	55.09	51.97	48.24	47.78	57.89	59.72	56.55
50.29	55.47	54.45	57.23	61.3	50	55.78	57.63	51.9
50.29	55.47	57.64	59.21	55.27	57.07	50.52	58.33	48.5
50.29	60.37	54.77	53.28	59.29	54.42	54.73	54.86	58.91
50.29	56.22	56.68	58.55	51.75	56.63	58.94	53.47	60.3
50.29	58.11	54.45	54.6	53.76	58.84	64.21	56.25	60.9
50.29	54.33	50	59.21	53.76	51.32	54.73	56.94	48.83
50.29	55.84	53.18	58.55	51.25	53.53	51.57	52.77	58.82
50.29	52.45	58.91	52.63	54.27	55.3	55.78	60.41	58.53
50.29	51.69	57	56.57	51.75	57.52	45.26	55.55	54.19
50.29	59.24	55.73	54.6	51.75	54.42	58.94	54.86	60.43
50.29	53.58	62.1	54.6	55.27	56.19	52.63	55.55	56.69
50.29	60	57.64	57.23	54.77	54.42	62.1	59.02	56.52
50.29	56.98	55.09	57.89	53.26	55.75	54.73	59.02	59.01
50.29	50.18	54.14	59.86	50.75	49.55	51.57	54.16	56.09
50.29	57.35	58.28	51.31	60.8	53.98	52.63	53.47	55.07
50.29	60.75	55.09	55.92	53.76	57.96	51.57	57.63	59.52
50.29	54.71	53.82	51.97	57.78	54.86	48.42	54.86	62.2
50.29	58.86	56.05	59.86	56.78	57.07	57.89	63.19	53.12
50.29	60.37	54.77	55.26	58.79	52.65	61.05	58.33	58.59
50.29	53.58	54.14	47.36	60.8	54.42	56.84	58.33	55.46
50.29	53.2	57	54.6	54.27	53.53	49.47	58.33	54.47
50.29	56.6	60.82	61.18	55.27	56.19	54.73	57.63	49.59
50.29	57.73	54.45	51.97	49.74	53.53	57.89	59.72	49.6
50.29	61.5	54.77	59.21	57.78	45.57	53.68	54.86	50
50.29	56.98	50.63	57.89	51.75	54.86	58.94	61.8	54.83
50.29	58.86	61.46	51.97	52.76	58.84	45.26	58.33	59.68
50.29	60.75	52.86	57.23	56.78	57.96	66.31	58.33	58.82
50.29	58.86	56.05	55.26	52.26	53.98	57.89	55.55	54.54
50.29	52.83	57	56.57	50.75	51.76	51.57	57.63	52.59
50.29	56.22	53.5	58.55	56.78	52.65	55.78	64.58	57.6
50.29	55.47	51.27	54.6	53.76	51.32	69.47	54.16	57.57
50.29	53.58	59.87	54.6	57.78	57.07	58.94	59.02	60.83
50.29	55.84	60.19	51.97	56.28	53.09	58.94	63.88	53.17
50.29	56.98	50.31	57.89	55.77	52.65	64.21	60.41	61.02
50.29	55.47	57.32	52.63	51.75	50.88	51.57	59.72	53.14
50.29	57.35	51.91	58.55	57.78	55.3	50.52	65.27	61.48
50.29	52.45	56.36	56.57	59.79	53.09	55.78	62.5	58.46
50.29	55.47	56.36	54.6	56.78	57.07	60	61.11	47.65
50.29	56.22	53.5	48.02	58.29	54.86	53.68	52.77	56.66
50.29	53.2	55.73	57.23	63.81	57.52	65.26	64.58	57.77
50.29	56.22	55.73	55.92	59.29	52.21	61.05	56.94	51.14
50.29	59.62	55.09	56.57	54.27	53.98	53.68	61.11	60.44
50.29	55.84	54.14	55.26	58.29	56.19	57.89	61.11	56.92
50.29	56.98	56.68	54.6	59.29	52.65	62.1	63.88	55.81
50.29	54.71	52.22	56.57	54.77	58.84	49.47	59.02	57.5
50.29	60.75	61.14	53.94	57.28	55.75	56.84	59.02	56.25
50.29	52.83	57.96	61.84	56.78	55.75	52.63	63.19	58.46
50.29	58.49	57.64	55.26	54.27	50.88	55.78	59.02	59.01
50.29	56.22	57	59.21	50.25	55.75	60	63.88	58.33
50.29	61.88	52.86	51.97	52.26	53.09	42.1	57.63	53.96
50.29	56.6	56.68	53.94	57.28	60.17	52.63	58.33	60
50.29	56.98	55.41	50.65	56.78	59.29	55.78	61.11	64.13
50.29	58.86	61.14	59.86	55.27	54.42	45.26	54.86	54.54
50.29	59.62	55.09	57.23	51.75	57.07	61.05	62.5	57.48
50.29	59.24	62.1	55.26	56.28	54.86	64.21	59.02	54.16
50.29	53.58	53.18	53.28	60.8	54.86	52.63	54.86	53.96
50.29	55.09	57.96	59.21	52.76	52.21	51.57	53.47	51.49
50.29	56.98	52.54	57.23	60.8	57.96	65.26	54.16	50.36
50.29	57.73	51.27	52.63	51.75	57.52	57.89	57.63	54.19
50.29	56.98	58.59	61.84	50.75	50	55.78	61.11	57.14
50.29	50.56	55.73	53.28	55.77	50.44	53.68	54.86	58.64
50.29	53.2	55.09	63.15	50.75	50.44	51.57	61.11	58.69
50.29	56.6	55.09	60.52	59.29	56.19	49.47	60.41	56
50.29	55.47	55.41	48.02	52.76	53.09	61.05	65.97	60.29
50.29	53.96	60.82	51.31	55.77	53.53	56.84	63.88	54.4
50.29	55.47	52.54	53.28	56.78	53.53	63.15	52.08	57.81
50.29	57.73	55.41	55.92	56.28	54.86	48.42	70.13	57.48
50.29	56.98	54.77	57.23	59.29	57.96	55.78	57.63	51.3
50.29	58.86	54.77	52.63	56.78	61.06	57.89	54.86	62.69
50.29	56.6	59.23	52.63	50.25	57.07	57.89	55.55	55.72
50.29	56.6	54.45	54.6	50.75	51.32	57.89	56.25	54.01
50.29	52.45	58.28	61.84	55.27	59.73	62.1	59.72	51.56
50.29	55.84	55.09	51.31	61.8	59.73	55.78	57.63	59.84
50.29	53.96	57.64	52.63	60.3	58.4	51.57	61.8	55.2
50.29	56.98	51.59	55.26	50.75	48.67	60	63.19	59.39
50.29	58.11	55.73	53.94	53.76	55.75	45.26	61.11	55.11
50.29	56.98	50.95	54.6	56.28	52.21	58.94	61.8	51.96
50.29	53.96	54.77	61.18	56.28	55.3	54.73	54.86	59.2
50.29	63.39	59.23	52.63	54.27	56.63	53.68	59.72	53.95
50.29	57.35	50.95	60.52	62.81	53.09	49.47	52.08	51.85
50.29	48.3	52.86	53.94	56.28	51.76	51.57	56.94	61.94
50.29	54.71	54.45	57.23	52.76	57.07	58.94	58.33	55.64
50.29	50.56	58.28	51.31	55.27	52.21	50.52	58.33	54.76
50.29	53.96	57.64	49.34	56.28	60.17	52.63	56.94	53.07
50.29	56.98	57	55.92	55.77	49.11	61.05	52.08	55.46
50.29	56.98	55.73	57.89	55.27	61.06	68.42	58.33	59.83
50.29	57.35	56.05	53.28	55.77	51.32	51.57	52.08	58.13
50.29	56.98	57	59.86	56.28	53.53	52.63	59.02	63.04
50.29	51.32	55.73	52.63	57.28	54.42	58.94	54.86	54.67
50.29	60	55.41	57.89	55.77	51.32	60	57.63	55.38
50.29	57.73	54.45	54.6	54.77	50.88	56.84	57.63	58.26
50.29	57.73	57	51.31	57.78	52.21	49.47	52.77	57.69
50.29	55.09	59.23	50	57.28	55.75	63.15	58.33	57.14
50.87	53.2	56.36	56.57	55.77	56.19	52.63	61.8	54.03
50.87	52.07	58.59	52.63	57.28	53.09	50.52	60.41	53.84
50.87	52.07	58.28	51.97	55.77	48.67	62.1	54.86	51.66
50.87	61.13	58.91	56.57	57.78	55.75	58.94	56.94	57.35
50.87	58.11	58.28	53.28	59.29	54.42	60	61.11	58.2
50.87	58.49	55.41	50	53.76	59.73	48.42	58.33	51.96
50.87	55.09	52.22	55.92	56.78	56.19	55.78	56.25	55.46
50.87	54.33	53.5	55.26	59.79	61.06	52.63	56.94	48.38
50.87	52.45	57.64	57.89	55.77	52.21	58.94	57.63	53.67
50.87	54.71	60.82	57.89	57.78	59.73	54.73	46.52	54.26
50.87	51.32	50.63	59.86	62.81	50.44	51.57	55.55	51.93
50.87	53.58	54.45	54.6	59.79	57.07	54.73	61.11	60.43
50.87	55.47	57	63.15	48.74	53.09	60	64.58	60.3
50.87	54.33	56.36	53.94	55.77	51.76	58.94	59.02	53.38
50.87	52.07	57	53.28	61.3	52.65	60	68.75	58.77
50.87	53.58	60.19	55.26	55.77	55.75	60	56.94	55.63
50.87	56.22	56.68	50.65	56.28	49.11	53.68	59.02	50
50.87	52.83	51.91	57.89	56.78	57.52	68.42	52.77	48.41
50.87	56.22	57.32	55.26	50.75	55.75	57.89	57.63	53.43
50.87	55.84	51.59	47.36	64.32	57.52	56.84	61.8	60.6
50.87	54.33	57	53.28	55.27	56.19	62.1	59.72	56.55
50.87	60	59.87	53.28	57.28	53.53	51.57	59.02	48.55
50.87	55.09	55.09	58.55	52.26	53.53	58.94	65.27	54.81
50.87	57.35	53.5	59.86	51.25	51.32	60	61.11	52.17
50.87	53.2	54.45	51.97	55.27	52.65	53.68	56.94	56.71
50.87	51.69	53.18	58.55	56.28	54.86	65.26	61.11	53.54
50.87	53.58	56.05	61.84	57.78	54.42	66.31	61.8	61.7
50.87	59.62	57	56.57	58.29	52.21	58.94	63.19	52.8
50.87	56.98	57.96	57.23	51.25	52.21	55.78	50.69	61.87
50.87	57.35	57.32	52.63	56.28	53.09	55.78	52.77	55.37
50.87	58.49	56.05	48.68	62.81	53.98	58.94	55.55	53.54
50.87	55.47	58.59	59.21	52.76	56.19	55.78	54.86	59.2
50.87	62.26	54.45	63.15	63.81	57.07	60	59.72	51.9
50.87	56.98	52.54	53.94	53.26	55.3	60	56.94	60
50.87	58.49	54.45	53.28	45.72	53.09	55.78	61.8	50.75
50.87	55.84	56.05	54.6	56.78	51.32	62.1	59.72	62.3
50.87	57.73	56.36	59.86	55.27	53.98	50.52	54.16	60.43
50.87	55.84	62.1	52.63	57.28	51.76	52.63	46.52	61.83
50.87	53.96	57	52.63	54.27	50.88	58.94	56.25	60.46
50.87	53.58	57	54.6	53.26	52.21	60	60.41	44.35
50.87	56.22	57	55.26	58.79	56.19	57.89	56.25	56.25
50.87	57.35	54.45	61.18	60.8	55.75	61.05	57.63	51.53
50.87	51.69	55.73	47.36	55.27	51.32	58.94	56.94	59.01
50.87	50.56	58.28	57.89	53.76	54.86	61.05	63.19	53.9
50.87	61.5	52.22	59.86	49.74	53.98	56.84	56.94	55.3
50.87	59.62	57.64	63.15	47.73	57.07	57.89	62.5	52.3
50.87	56.98	58.28	59.21	53.26	55.75	49.47	58.33	50.38
50.87	59.24	58.59	48.02	52.26	52.21	62.1	56.25	53.71
50.87	56.98	55.73	55.92	52.76	56.63	58.94	55.55	55.55
50.87	52.45	57.64	59.21	53.76	52.65	63.15	59.02	50.38
50.87	52.45	54.14	57.89	50.75	58.4	53.68	60.41	55.72
50.87	56.6	56.36	57.89	56.78	56.63	61.05	58.33	56.52
50.87	60.37	53.5	51.31	54.27	56.63	52.63	58.33	48.73
50.87	57.73	54.45	53.94	55.77	53.53	58.94	54.16	62.5
50.87	55.09	52.86	59.21	59.29	55.75	57.89	56.94	60.31
50.87	54.71	53.82	55.92	59.29	53.53	57.89	59.02	48.41
50.87	61.13	54.14	59.86	52.26	52.21	53.68	59.02	57.35
50.87	57.35	56.68	53.94	52.76	54.42	65.26	51.38	50.75
50.87	57.73	59.23	63.81	56.28	56.63	51.57	61.11	58.95
50.87	55.84	54.45	53.28	55.77	53.53	54.73	58.33	53.07
50.87	51.69	56.05	48.68	53.26	55.75	66.31	57.63	51.96
50.87	58.49	50	58.55	51.25	55.75	61.05	59.02	62.4
50.87	54.71	55.09	51.31	55.27	60.61	56.84	55.55	61.11
50.87	54.33	54.14	57.89	54.27	56.19	48.42	58.33	55.08
50.87	59.62	56.36	62.5	53.76	55.75	58.94	54.86	59.84
50.87	57.35	55.73	53.28	59.79	53.98	47.36	58.33	53.48
50.87	57.73	55.09	57.89	56.78	58.4	54.73	61.8	61.19
50.87	53.58	57.64	57.89	52.76	57.96	61.05	55.55	62.99
50.87	59.24	54.77	57.89	53.76	62.38	56.84	62.5	55.14
50.87	62.26	54.45	58.55	53.26	50.88	54.73	62.5	57.89
50.87	52.45	58.59	53.28	63.31	57.07	55.78	52.08	55.64
50.87	60	58.59	57.23	58.29	60.61	48.42	52.77	65.21
50.87	52.45	55.41	51.97	55.77	54.42	54.73	55.55	55.11
50.87	56.98	50.63	50	57.78	53.53	46.31	55.55	52.3
50.87	54.71	51.27	57.23	53.26	55.75	60	59.72	49.58
50.87	57.35	55.73	55.26	54.77	58.4	57.89	54.86	50.37
50.87	53.2	52.86	59.21	54.77	58.4	56.84	56.25	53.22
50.87	56.98	59.55	57.23	53.26	57.07	52.63	54.16	54.4
50.87	58.49	54.45	51.31	61.8	53.98	53.68	54.86	62.69
50.87	56.98	55.41	57.23	58.29	50.88	55.78	55.55	58.46
50.87	56.22	56.05	50.65	59.79	56.63	55.78	57.63	57.69
50.87	52.07	57.96	48.02	52.76	54.42	51.57	56.25	52.27
50.87	55.47	57	51.97	54.77	56.19	48.42	60.41	56.55
50.87	51.69	53.82	56.57	60.3	55.3	57.89	64.58	56.25
50.87	53.2	53.18	50.65	52.26	57.07	65.26	60.41	55.88
50.87	56.98	53.82	58.55	57.78	59.29	58.94	58.33	56.71
50.87	58.86	59.87	59.21	53.76	48.67	53.68	56.25	56.92
50.87	53.58	55.73	57.89	58.29	58.84	56.84	63.19	53.33
50.87	52.83	61.46	54.6	52.26	53.09	54.73	58.33	55.46
50.87	54.33	56.36	52.63	54.77	57.96	53.68	52.77	50.8
50.87	57.73	50	57.23	49.24	57.52	60	62.5	53.48
50.87	54.71	56.05	53.28	53.26	49.11	63.15	62.5	53.54
50.87	51.69	57	59.86	62.31	54.42	53.68	56.94	54.4
50.87	54.33	52.86	57.23	56.78	55.3	47.36	56.25	50.38
50.87	54.71	56.68	53.94	52.26	54.86	62.1	57.63	53.84
50.87	53.96	53.82	59.21	59.79	51.32	57.89	59.02	55.88
50.87	57.73	56.68	57.89	59.79	58.4	57.89	59.02	56.45
50.87	56.98	57.96	48.02	57.28	54.42	51.57	52.08	53.12
50.87	54.71	53.82	62.5	56.78	51.32	61.05	61.11	55.72
50.87	56.98	53.82	55.26	49.24	47.78	55.78	60.41	61.31
50.87	52.83	53.18	52.63	54.27	54.42	56.84	55.55	49.2
50.87	52.83	57.96	53.28	56.78	53.53	65.26	62.5	53.07
50.87	56.22	55.41	59.86	52.26	50.88	58.94	50	57.77
50.87	56.22	53.82	53.94	53.76	58.4	56.84	58.33	55.46
50.87	53.96	54.14	50	56.78	56.63	57.89	62.5	58.91
50.87	55.84	56.68	52.63	55.27	52.65	50.52	53.47	50
50.87	56.22	56.05	56.57	53.26	56.63	61.05	54.16	53.38
50.87	55.47	59.23	56.57	55.27	55.75	52.63	59.72	54.47
50.87	53.96	54.14	56.57	53.26	55.3	57.89	65.27	60.6
50.87	52.83	54.14	45.39	63.31	56.19	51.57	57.63	52.45
50.87	53.2	52.22	53.28	54.27	54.42	52.63	54.86	57.93
50.87	54.71	52.22	50	58.79	54.86	51.57	58.33	53.48
50.87	60.37	58.28	57.89	51.25	54.86	61.05	59.02	58.95
50.87	55.84	49.36	55.26	52.26	51.76	55.78	61.11	62.87
50.87	57.35	51.91	46.05	60.3	52.65	65.26	61.11	56.39
50.87	53.58	55.41	51.31	48.74	55.3	60	60.41	58.59
50.87	53.58	56.05	51.97	57.78	54.42	49.47	56.25	50.74
50.87	56.6	56.36	51.97	55.77	57.96	51.57	62.5	58.39
50.87	56.22	56.05	55.26	52.76	57.96	64.21	63.19	51.21
50.87	55.09	58.91	58.55	54.27	56.19	44.21	64.58	56.15
50.87	54.33	57.32	55.92	52.26	53.53	63.15	56.25	60
50.87	50.56	54.77	60.52	54.27	49.11	53.68	56.25	57.89
50.87	58.49	61.46	55.26	55.77	61.5	56.84	57.63	52.55
50.87	56.22	59.55	59.86	52.76	57.52	56.84	63.19	53.65
50.87	55.09	55.73	59.21	59.79	54.42	54.73	57.63	58.33
50.87	55.84	55.73	51.97	54.77	55.3	53.68	59.02	60.6
50.87	58.11	59.55	50	54.27	57.07	57.89	63.19	55.55
50.87	57.35	60.19	57.23	55.77	52.65	54.73	57.63	57.69
50.87	54.33	52.86	57.23	57.28	57.07	51.57	55.55	61.19
50.87	59.24	51.27	63.15	56.78	57.96	54.73	55.55	58.73
50.87	56.98	57	62.5	51.25	54.86	58.94	61.8	53.03
50.87	50.18	53.82	57.23	55.27	53.09	53.68	64.58	56.45
50.87	55.09	58.28	55.26	56.28	51.76	51.57	61.11	50.39
50.87	56.6	54.45	59.86	56.28	54.42	56.84	56.94	52.38
50.87	53.58	56.68	48.68	55.27	57.52	66.31	60.41	56.15
50.87	51.32	51.91	54.6	51.75	52.21	57.89	57.63	54.03
50.87	55.09	53.5	59.86	54.27	53.09	55.78	60.41	52.94
50.87	53.58	53.82	56.57	52.76	54.86	58.94	63.19	53.96
50.87	53.96	59.55	57.89	58.79	50.88	58.94	61.11	54.88
50.87	55.47	50.95	53.94	53.26	61.94	50.52	56.25	53.48
50.87	55.09	52.54	56.57	53.76	50	49.47	57.63	59.55
50.87	56.6	58.91	55.26	59.79	59.73	57.89	54.16	54.34
50.87	55.09	54.77	56.57	52.26	57.96	54.73	56.25	52.27
50.87	57.35	55.09	53.94	56.78	56.63	60	56.25	48.41
50.87	54.33	57.64	52.63	56.28	52.65	62.1	63.19	53.33
50.87	55.09	58.59	53.94	53.76	52.65	54.73	60.41	51.16
50.87	58.86	59.23	52.63	63.81	56.63	57.89	61.8	56.29
50.87	55.47	58.91	51.97	58.29	54.42	61.05	56.94	55.81
50.87	56.6	57	54.6	52.76	57.07	57.89	57.63	58.91
50.87	57.73	57.96	50.65	62.31	55.3	66.31	54.16	56.34
50.87	53.58	51.91	53.94	54.27	50.44	63.15	56.94	54.41
50.87	53.58	56.36	56.57	52.76	57.52	58.94	64.58	60.71
50.87	55.09	57.96	55.26	59.79	56.19	53.68	64.58	54.26
50.87	53.2	57	55.92	54.77	54.86	51.57	54.86	53.07
50.87	61.13	55.41	53.28	58.29	60.61	56.84	53.47	63.49
50.87	60.37	57	51.31	55.27	57.07	52.63	54.16	59.55
50.87	55.09	55.41	52.63	54.27	56.19	54.73	61.11	51.47
50.87	54.71	58.59	51.97	52.26	61.06	52.63	56.94	59.84
50.87	55.09	58.59	55.26	61.8	59.73	61.05	55.55	45.8
50.87	53.96	61.14	57.89	61.8	54.42	57.89	58.33	56.15
50.87	56.22	59.55	57.23	53.76	51.76	53.68	59.72	55.9
50.87	57.73	57.64	61.18	48.24	56.19	53.68	54.86	50.8
50.87	59.62	56.05	63.15	56.28	57.07	61.05	54.16	55.28
50.87	53.58	57.32	53.28	52.76	57.96	52.63	60.41	54.26
50.87	53.2	56.05	55.92	56.28	52.21	49.47	59.72	54.54
50.87	51.69	59.23	52.63	51.25	53.09	46.31	59.02	53.03
50.87	55.09	54.77	55.26	51.75	56.19	61.05	55.55	51.93
50.87	52.83	52.22	51.97	54.77	58.4	52.63	53.47	55.03
50.87	60	58.28	54.6	54.27	51.32	61.05	59.72	53.17
50.87	58.86	56.36	59.86	54.27	50.88	54.73	53.47	52.98
50.87	53.2	58.91	61.18	58.29	51.32	52.63	56.94	62.5
50.87	54.33	53.82	53.28	52.76	59.29	46.31	61.8	55.11
50.87	53.96	53.18	60.52	48.24	49.11	63.15	54.16	62.12
50.87	55.84	58.28	54.6	57.78	48.23	53.68	62.5	53.12
50.87	53.96	57.64	61.84	56.28	50.44	51.57	57.63	56.58
50.87	51.32	57	55.26	56.78	52.21	55.78	54.16	54.76
50.87	60.37	62.1	61.18	59.29	55.75	57.89	56.25	57.81
50.87	58.49	54.45	55.92	59.29	51.76	58.94	57.63	55.2
50.87	54.71	61.14	60.52	60.8	54.86	56.84	61.8	54.96
50.87	57.35	57.64	59.86	54.27	50.88	61.05	63.88	57.98
50.87	56.22	54.45	59.21	55.27	55.75	55.78	59.02	54.4
50.87	51.32	57.32	54.6	54.77	52.65	56.84	54.16	56.19
50.87	58.11	54.14	54.6	53.76	55.75	66.31	56.94	59.01
50.87	59.24	57.96	52.63	51.25	54.86	56.84	56.94	54.26
50.87	53.2	56.36	53.94	54.27	54.86	54.73	60.41	58.26
50.87	53.96	57.96	52.63	55.77	57.07	56.84	61.11	53.96
50.87	53.96	59.55	61.18	56.28	62.38	63.15	56.25	54.4
50.87	52.83	57.96	50.65	61.8	59.29	50.52	55.55	61.78
50.87	58.49	55.41	48.68	58.29	54.42	54.73	66.66	51.16
50.87	53.96	57.96	56.57	58.79	57.07	56.84	50	59.39
50.87	58.11	58.59	56.57	55.77	53.98	55.78	58.33	49.6
50.87	58.49	56.05	55.92	54.27	55.75	52.63	54.86	60.99
50.87	53.96	55.09	52.63	58.79	57.07	55.78	61.11	60.76
50.87	54.71	54.77	51.31	54.27	51.32	52.63	62.5	54.47
50.87	58.11	55.09	53.94	46.23	52.21	57.89	53.47	54.54
50.87	62.26	55.73	53.28	50.75	52.21	44.21	60.41	57.93
50.87	53.2	52.54	59.21	56.28	54.86	52.63	64.58	53.17
50.87	53.96	58.28	51.31	56.78	59.73	56.84	59.72	56.19
50.87	52.83	54.77	57.89	54.77	55.75	62.1	59.02	50.37
50.87	53.96	57	56.57	52.26	51.76	49.47	53.47	61.11
50.87	55.47	52.22	61.18	51.75	55.3	53.68	58.33	51.51
50.87	53.58	59.87	48.02	54.77	55.75	64.21	59.02	60.93
50.87	57.35	57.64	55.26	56.78	55.3	53.68	63.88	62.29
50.87	57.35	58.59	51.97	52.76	55.75	51.57	54.16	58.77
50.87	58.86	54.77	54.6	51.75	51.76	52.63	59.02	59.84
50.87	59.24	54.45	54.6	53.26	53.53	55.78	59.72	52.94
50.87	56.22	57.64	54.6	59.29	56.19	51.57	56.25	50.74
50.87	60.37	56.68	59.86	53.26	57.52	62.1	62.5	56.81
50.87	60.37	58.91	59.86	45.72	56.19	51.57	56.94	59.2
50.87	57.73	57	53.94	59.79	52.21	54.73	65.27	56
50.87	52.83	62.42	57.23	48.74	57.52	55.78	59.02	58.69
50.87	56.6	54.77	58.55	57.78	56.63	70.52	61.11	46.87
51.46	54.71	53.5	59.86	58.29	57.07	46.31	59.72	60.71
51.46	53.2	54.77	53.28	61.3	54.42	56.84	54.86	59.37
51.46	56.98	55.09	61.18	55.27	52.65	58.94	52.77	59.67
51.46	55.47	55.41	61.84	54.77	53.09	56.84	60.41	58.06
51.46	55.84	57.96	57.89	57.28	57.96	62.1	60.41	59.84
51.46	55.47	53.82	57.23	60.3	59.73	57.89	56.94	59.68
51.46	59.24	56.05	55.26	57.78	52.21	48.42	63.19	47.96
51.46	55.84	58.28	53.28	56.28	57.52	53.68	59.02	61.48
51.46	55.84	52.54	59.21	57.78	51.76	53.68	61.11	51.96
51.46	57.73	53.5	51.31	53.26	53.09	63.15	62.5	57.6
51.46	54.33	59.55	54.6	53.76	57.52	57.89	52.77	57.57
51.46	60	60.19	59.21	50.75	65.92	47.36	61.8	62.87
51.46	51.32	58.28	53.28	54.77	57.96	53.68	56.25	60.15
51.46	58.11	52.54	48.68	56.28	54.86	57.89	59.72	54.91
51.46	50.94	52.22	61.18	59.79	57.07	56.84	59.02	54.83
51.46	53.2	58.59	67.76	56.78	56.19	53.68	50	55.22
51.46	60.75	60.82	52.63	59.29	51.76	57.89	57.63	51.38
51.46	56.22	50.95	55.92	55.27	57.52	56.84	60.41	58.33
51.46	54.71	56.68	56.57	52.76	54.42	60	55.55	64.44
51.46	57.73	53.82	55.26	56.28	60.17	50.52	50	59.34
51.46	56.98	51.91	55.26	52.76	55.3	52.63	61.11	59.7
51.46	56.22	53.5	57.89	57.28	53.98	53.68	59.72	59.25
51.46	53.58	54.14	55.26	59.79	52.21	55.78	58.33	50
51.46	61.88	60.5	57.89	57.28	53.98	54.73	54.16	53.43
51.46	60	55.41	53.28	54.27	49.11	55.78	57.63	56
51.46	54.71	57.96	57.23	53.26	59.29	62.1	58.33	46.96
51.46	58.86	55.41	51.97	52.76	54.42	61.05	52.77	53.84
51.46	55.09	55.73	51.97	54.27	56.63	64.21	53.47	45.45
51.46	54.71	57.64	59.21	55.77	52.65	61.05	55.55	57.89
51.46	56.98	54.77	53.28	49.74	59.73	53.68	59.02	60.58
51.46	56.98	60.82	57.23	59.79	54.42	54.73	64.58	55.55
51.46	52.45	57.32	60.52	54.27	59.73	63.15	55.55	55.55
51.46	53.58	54.77	51.97	53.26	49.55	57.89	62.5	55.83
51.46	58.49	56.68	55.92	54.27	55.75	57.89	59.72	51.42
51.46	56.22	56.68	55.26	54.77	55.3	52.63	65.27	57.81
51.46	56.98	57	58.55	56.78	56.19	41.05	55.55	50
51.46	57.35	57.32	60.52	54.27	58.84	60	66.66	50.73
51.46	55.47	56.05	58.55	50.25	55.75	64.21	56.94	50.4
51.46	48.3	59.23	57.89	54.27	50	58.94	56.94	59.37
51.46	55.47	55.73	63.81	53.26	56.19	58.94	61.11	51.49
51.46	46.79	58.28	54.6	57.78	54.42	58.94	57.63	55.17
51.46	58.49	54.45	53.94	55.27	56.19	57.89	63.19	54.68
51.46	55.47	55.73	55.26	64.32	53.09	56.84	56.94	55.97
51.46	53.96	60.19	52.63	54.77	56.63	54.73	58.33	57.46
51.46	63.01	52.22	53.28	54.77	59.73	61.05	63.19	59.09
51.46	62.64	53.5	50.65	56.78	57.52	53.68	56.94	50.35
51.46	56.22	55.41	60.52	53.76	58.4	63.15	53.47	56.8
51.46	58.11	52.22	51.97	54.27	61.06	54.73	56.25	56.48
51.46	51.69	56.36	57.89	62.31	57.07	57.89	60.41	52.03
51.46	56.98	54.45	53.94	53.76	54.42	50.52	56.94	56.8
51.46	59.24	57.32	53.28	53.26	51.76	60	61.11	52.71
51.46	56.98	51.91	57.23	55.77	52.65	56.84	50.69	47.15
51.46	53.58	57.32	54.6	56.28	53.53	54.73	59.02	59.23
51.46	61.13	55.41	50.65	56.28	51.32	61.05	52.77	50
51.46	54.71	54.45	55.26	57.28	56.19	60	53.47	50.73
51.46	54.71	60.19	52.63	51.75	60.61	50.52	61.11	59.52
51.46	52.07	55.73	58.55	53.76	56.19	57.89	57.63	50.75
51.46	58.49	51.27	53.28	52.26	46.9	43.15	62.5	61.65
51.46	56.22	62.42	52.63	58.29	51.32	51.57	57.63	58.06
51.46	56.6	59.23	55.92	55.77	51.76	62.1	57.63	55.79
51.46	54.71	58.28	46.71	56.28	55.75	47.36	58.33	55.88
51.46	58.86	57	50	56.28	57.07	49.47	59.02	60.46
51.46	57.73	53.18	55.26	54.27	54.42	56.84	59.02	62.2
51.46	55.09	55.73	53.94	60.3	56.19	51.57	56.25	54.34
51.46	59.62	57.32	53.28	52.26	52.65	51.57	59.02	54.91
51.46	56.6	61.46	53.28	50.75	48.23	56.84	57.63	50.74
51.46	62.26	55.41	54.6	56.28	55.75	51.57	56.94	54.96
51.46	56.22	54.14	52.63	61.3	51.32	63.15	65.27	56.81
51.46	58.11	63.05	48.02	61.8	54.86	45.26	61.8	51.21
51.46	58.49	55.41	51.97	54.27	58.4	62.1	57.63	52.89
51.46	57.35	58.28	50.65	53.76	56.63	55.78	63.88	61.71
51.46	53.96	52.86	55.26	55.77	57.96	60	55.55	60.8
51.46	58.86	55.41	50.65	55.77	50	58.94	58.33	52.8
51.46	55.47	51.91	48.68	53.76	56.63	50.52	61.8	57.46
51.46	58.49	56.68	51.97	63.81	58.4	52.63	60.41	53.67
51.46	59.62	54.45	57.89	54.27	56.63	55.78	60.41	60.99
51.46	57.73	55.73	52.63	57.28	55.3	57.89	57.63	54.68
51.46	58.86	52.54	51.97	54.77	54.42	58.94	66.66	56.92
51.46	53.96	56.68	53.28	58.79	55.75	61.05	52.08	57.77
51.46	60.75	50.31	49.34	55.27	51.76	44.21	61.8	54.13
51.46	57.35	57.96	56.57	56.28	55.75	55.78	59.02	51.23
51.46	56.98	60.19	53.28	49.74	50	55.78	60.41	51.53
51.46	54.33	59.55	61.84	50.75	54.42	56.84	61.8	50.42
51.46	53.96	54.45	51.97	57.78	53.98	58.94	65.27	56.14
51.46	60	55.09	57.89	47.23	57.96	51.57	54.16	57.6
51.46	55.47	59.55	59.21	57.78	56.19	61.05	58.33	54.81
51.46	57.73	56.05	52.63	56.78	56.19	53.68	61.8	45.52
51.46	61.5	56.36	53.94	49.24	55.75	51.57	59.72	58.87
51.46	58.11	52.86	59.21	55.27	59.29	61.05	54.86	57.14
51.46	58.86	57.32	49.34	56.28	53.09	54.73	52.77	55.46
51.46	56.98	57.96	46.05	52.76	51.76	54.73	59.02	57.66
51.46	56.6	53.5	60.52	54.77	59.29	53.68	56.25	56.34
51.46	55.47	50	53.28	56.28	50.44	55.78	51.38	52.51
51.46	54.33	56.05	53.28	50.25	54.42	44.21	59.72	56.19
51.46	50.94	60.19	53.28	53.76	57.96	57.89	59.72	53.96
51.46	57.73	57.64	51.31	52.76	50.88	51.57	61.8	49.61
51.46	54.71	57.96	53.94	52.76	55.3	50.52	66.66	48.5
51.46	56.98	50.31	53.28	57.78	51.76	60	59.72	54.61
51.46	56.6	52.54	48.68	53.26	55.3	50.52	61.11	53.84
51.46	56.22	52.86	55.92	54.77	48.67	58.94	59.72	52.94
51.46	50.56	51.27	48.02	51.75	52.21	56.84	59.72	56.69
51.46	56.98	53.5	54.6	53.76	57.52	60	52.77	51.93
51.46	53.2	57.64	59.86	53.76	57.07	66.31	55.55	56.61
51.46	50.56	54.14	53.94	58.79	55.75	49.47	55.55	53.9
51.46	57.35	58.28	55.92	53.76	55.3	47.36	61.11	58.64
51.46	53.2	55.09	56.57	53.76	57.52	54.73	64.58	55.28
51.46	57.35	57	54.6	54.27	57.52	52.63	60.41	60.76
51.46	53.96	51.59	52.63	59.29	58.84	57.89	60.41	52.06
51.46	58.49	56.05	53.94	51.25	57.52	58.94	54.86	53.12
51.46	58.86	59.87	55.92	62.31	59.73	57.89	56.94	57.37
51.46	53.2	57	50	59.79	57.96	61.05	65.97	53.9
51.46	56.98	54.45	62.5	56.28	57.96	53.68	60.41	50.72
51.46	60	58.59	53.28	54.27	55.3	57.89	60.41	54.19
51.46	59.24	53.18	55.26	57.28	51.32	60	62.5	52.38
51.46	52.45	55.41	59.21	56.28	56.19	54.73	58.33	58.08
51.46	58.49	59.23	52.63	56.28	51.32	58.94	64.58	51.2
51.46	50.94	56.36	61.18	53.26	55.75	56.84	55.55	57.57
51.46	55.09	54.45	49.34	53.76	54.86	55.78	47.91	61.24
51.46	62.26	57	50.65	59.29	56.63	52.63	61.8	57.72
51.46	58.49	54.45	50.65	54.77	50	47.36	65.27	50
51.46	56.22	54.14	56.57	53.26	54.42	58.94	56.94	59.71
51.46	52.07	56.05	61.18	54.27	56.19	62.1	61.11	60
51.46	53.96	55.73	53.94	55.27	51.76	54.73	57.63	52.63
51.46	58.49	58.28	54.6	54.77	58.4	65.26	49.3	59.84
51.46	52.83	55.09	46.05	56.28	54.86	60	63.19	60
51.46	55.47	58.59	55.26	57.28	53.98	63.15	52.08	53.84
51.46	54.33	59.87	55.92	55.77	53.98	62.1	63.19	50
51.46	58.11	57	53.28	49.74	57.52	52.63	54.16	54.92
51.46	56.98	57.32	59.86	55.77	59.73	52.63	55.55	58.27
51.46	59.62	57.96	53.28	57.28	58.4	53.68	56.25	56.06
51.46	60.37	53.82	57.89	52.26	55.75	53.68	55.55	62.85
51.46	52.83	56.05	55.92	62.81	54.42	56.84	55.55	55.03
51.46	57.35	60.5	59.21	58.79	59.73	50.52	56.94	53.96
51.46	51.32	59.55	51.97	50.25	53.98	58.94	56.94	56.93
51.46	59.62	55.41	51.97	52.76	53.09	54.73	58.33	65.92
51.46	56.22	55.73	56.57	55.77	57.07	57.89	55.55	57.35
51.46	55.84	51.59	51.97	51.25	53.09	56.84	63.19	55.14
51.46	53.58	57.96	56.57	58.29	53.09	64.21	63.88	63.35
51.46	60	58.59	57.89	58.79	55.3	58.94	61.11	56.2
51.46	55.47	58.59	53.94	56.28	52.21	60	61.11	59.39
51.46	61.13	54.14	56.57	50.75	54.86	64.21	65.27	53.27
51.46	56.6	52.54	55.92	51.25	57.96	47.36	57.63	61.6
51.46	53.2	55.09	53.94	51.25	52.21	58.94	61.11	55.47
51.46	54.33	55.09	57.23	55.77	55.3	55.78	61.8	59.67
51.46	53.96	57.96	53.28	54.77	56.63	62.1	56.94	50.35
51.46	55.47	57.64	55.92	55.77	54.42	61.05	59.02	49.2
51.46	51.32	55.09	59.21	54.77	56.63	53.68	65.97	57.35
51.46	57.73	57.32	62.5	50.25	57.07	55.78	54.16	55.14
51.46	58.11	55.09	61.18	52.76	50.88	48.42	58.33	56.92
51.46	52.07	55.73	61.18	57.28	54.42	53.68	59.02	55.03
51.46	58.49	60.5	53.94	58.29	55.3	62.1	59.72	56.25
51.46	56.6	56.05	51.97	57.28	55.3	47.36	65.27	55.11
51.46	58.86	52.86	64.47	55.77	62.38	58.94	59.72	56
51.46	55.47	55.73	54.6	56.28	61.06	56.84	60.41	55.03
51.46	56.22	53.82	58.55	55.77	50.88	52.63	56.25	57.85
51.46	55.47	61.46	57.89	53.76	51.32	58.94	54.86	52.55
51.46	58.49	55.09	57.23	53.76	51.76	48.42	56.94	57.81
51.46	53.58	57.32	55.92	56.28	56.63	48.42	50.69	49.24
51.46	56.22	54.77	55.26	60.3	53.53	54.73	59.72	57.25
51.46	55.09	57.32	62.5	54.77	56.63	52.63	59.02	48.81
51.46	58.49	57	57.89	54.77	55.75	60	59.72	56.8
51.46	55.84	57.64	51.31	55.27	58.84	56.84	59.72	60.31
51.46	53.58	59.23	56.57	60.8	57.07	60	58.33	57.03
51.46	53.96	56.68	54.6	52.26	55.75	53.68	59.02	54.13
51.46	59.62	54.77	57.23	55.27	52.21	62.1	58.33	56.92
51.46	51.32	57.64	53.94	55.27	53.09	58.94	57.63	60.33
51.46	61.5	57.96	51.31	53.76	54.86	53.68	57.63	60.65
51.46	56.98	58.59	51.97	63.31	55.3	53.68	59.72	59.5
51.46	49.43	55.09	55.26	58.29	50.44	60	54.16	57.36
51.46	58.11	57.64	63.15	53.26	52.65	55.78	60.41	54.41
51.46	56.98	56.68	55.26	57.28	53.09	51.57	60.41	51.58
51.46	54.33	58.59	53.94	56.28	54.86	54.73	62.5	50.39
51.46	56.6	60.5	54.6	48.74	55.75	53.68	61.8	53.33
51.46	53.58	50.31	51.97	55.77	54.86	50.52	57.63	56.69
51.46	56.22	60.5	46.71	55.77	52.21	57.89	54.16	47.76
51.46	56.98	53.82	61.84	56.28	54.86	51.57	52.77	58.19
51.46	55.84	58.28	55.92	57.28	60.61	56.84	59.02	51.66
51.46	58.11	57	61.84	51.75	57.52	52.63	55.55	53.54
51.46	58.86	58.59	62.5	55.27	50.88	61.05	60.41	57.03
51.46	58.11	58.91	48.02	54.77	56.63	57.89	59.02	56.48
51.46	57.35	56.68	44.73	57.28	58.4	57.89	59.72	61.06
51.46	57.35	57	50.65	57.78	50	65.26	59.72	60.74
51.46	49.81	54.45	53.28	58.29	54.86	58.94	59.02	58.91
51.46	55.09	58.91	54.6	47.73	49.11	50.52	54.86	54.13
51.46	53.2	58.91	49.34	59.29	61.5	52.63	57.63	57.14
51.46	59.62	53.5	51.31	49.24	57.07	62.1	52.77	61.78
51.46	58.11	58.59	52.63	56.28	53.09	60	62.5	56.25
51.46	53.96	57	54.6	49.74	58.4	58.94	63.19	53.17
51.46	55.84	56.68	61.84	51.25	53.53	68.42	57.63	52.84
51.46	56.98	51.27	57.89	53.76	51.76	54.73	63.19	59.84
51.46	55.09	54.45	59.21	57.28	58.84	64.21	70.13	46.45
51.46	55.84	56.05	57.23	50.25	53.09	57.89	62.5	55.03
51.46	55.09	57.96	51.31	55.27	59.29	56.84	59.02	62.12
51.46	56.22	58.59	55.26	56.78	51.32	62.1	49.3	54.41
51.46	57.35	54.45	50	53.26	55.75	58.94	61.11	56.25
51.46	58.49	51.91	56.57	51.25	50.44	61.05	66.66	49.58
51.46	51.69	52.54	57.23	53.26	50	57.89	65.97	59.23
51.46	58.86	55.73	61.84	56.28	53.98	62.1	50	57.81
51.46	53.96	57.96	59.86	54.77	57.96	63.15	58.33	56.06
51.46	56.98	56.68	53.94	52.76	58.4	55.78	61.8	56.39
51.46	57.35	58.28	51.97	61.8	57.96	60	55.55	54.33
51.46	56.98	52.86	55.92	57.28	54.86	44.21	59.02	58.01
51.46	55.09	57	57.23	57.28	53.98	61.05	56.25	49.61
51.46	53.96	56.68	58.55	54.27	55.3	52.63	59.72	59.83
51.46	54.71	54.45	51.31	58.79	56.63	53.68	54.86	51.96
51.46	51.69	61.46	51.97	60.3	56.19	50.52	63.88	56.39
51.46	59.24	56.68	55.92	52.26	53.09	61.05	54.86	55.46
51.46	56.98	56.36	51.97	53.26	55.3	56.84	51.38	52.11
51.46	53.58	56.68	53.28	55.27	50.44	64.21	63.19	57.24
51.46	60	56.05	55.26	53.26	54.42	63.15	56.94	57.97
51.46	56.22	54.77	58.55	55.77	56.19	58.94	57.63	53.27
51.46	60	59.23	61.84	59.29	58.84	58.94	61.11	61.7
51.46	55.09	59.55	56.57	59.79	57.96	47.36	54.86	51.49
51.46	58.11	56.36	52.63	57.78	52.21	58.94	57.63	58.59
51.46	51.32	57	55.26	54.77	55.75	57.89	62.5	58.59
51.46	51.32	55.41	58.55	53.26	52.65	60	51.38	54.54
51.46	55.84	59.55	53.28	55.27	55.3	58.94	61.8	50
51.46	63.01	56.36	55.92	56.28	53.09	52.63	60.41	55.22
51.46	55.84	51.59	56.57	58.79	52.21	58.94	65.97	61.11
51.46	57.35	53.82	60.52	57.78	54.42	52.63	59.02	54.41
51.46	56.98	56.68	61.18	52.26	49.11	57.89	51.38	54.54
51.46	58.49	53.5	52.63	55.77	57.52	60	59.02	53.62
51.46	55.09	56.05	51.97	62.31	55.75	53.68	56.25	55.72
51.46	54.71	54.45	62.5	48.74	53.53	50.52	58.33	62.29
51.46	58.49	58.28	56.57	55.77	55.3	53.68	54.86	56.09
51.46	52.83	51.27	45.39	51.25	49.55	53.68	59.02	55.81
51.46	55.09	54.14	54.6	60.3	59.29	57.89	65.27	55.55
51.46	53.58	56.36	50.65	56.78	60.17	57.89	50.69	61.47
51.46	58.86	51.27	57.23	51.75	51.76	53.68	56.94	48.81
51.46	58.49	59.23	53.94	59.29	50.88	47.36	60.41	58.77
51.46	57.73	56.68	46.05	50.25	55.75	60	56.94	51.16
51.46	52.45	52.86	55.26	51.25	51.32	50.52	56.25	50
51.46	57.73	53.5	55.92	49.24	53.09	54.73	52.77	61.11
51.46	58.86	55.73	57.89	55.27	55.75	55.78	55.55	61.7
51.46	60.37	54.45	56.57	54.27	50.88	52.63	59.02	51.16
51.46	62.64	55.73	49.34	54.77	60.17	60	59.02	57.14
51.46	62.26	56.36	52.63	53.26	56.19	43.15	56.94	58.2
51.46	54.33	51.27	51.97	59.29	53.53	56.84	64.58	55.83
51.46	58.11	59.55	59.86	55.27	55.75	60	55.55	56.69
51.46	51.69	59.87	59.21	62.31	60.17	53.68	63.19	54.34
51.46	58.11	54.45	55.26	51.25	57.96	61.05	50.69	62.96
51.46	54.71	51.59	51.31	51.25	53.53	53.68	52.77	58.46
51.46	57.35	57	55.92	54.27	56.19	54.73	54.16	57.39
51.46	54.71	56.05	57.89	53.76	61.94	55.78	57.63	53.84
51.46	60.37	48.72	53.94	61.8	57.96	62.1	55.55	53.65
51.46	56.98	60.82	61.18	58.29	54.86	61.05	54.16	55.37
51.46	56.98	54.77	53.28	51.25	55.75	55.78	59.02	49.59
51.46	61.13	53.18	51.31	50.75	54.86	54.73	61.11	59.57
51.46	57.73	57.32	50.65	54.77	50.44	56.84	52.08	55.03
51.46	55.47	57.32	48.68	48.74	55.75	57.89	57.63	57.37
51.46	53.2	53.18	53.28	57.78	52.21	54.73	50.69	53.23
51.46	55.09	50.63	50	61.3	59.73	49.47	55.55	61.24
51.46	55.09	60.5	53.28	52.76	54.86	63.15	60.41	60.31
51.46	52.45	59.23	53.28	57.28	50	55.78	55.55	55.38
51.46	55.47	56.68	50.65	58.29	53.98	55.78	57.63	62.79
51.46	55.84	52.54	53.94	51.75	53.98	53.68	55.55	53.33
51.46	53.2	52.86	57.89	54.27	61.06	65.26	59.72	51.12
51.46	51.32	55.09	58.55	64.32	50.88	55.78	54.16	50
51.46	56.98	59.55	54.6	53.26	55.75	57.89	49.3	52.59
51.46	60.37	58.28	56.57	48.74	49.55	58.94	60.41	60.48
51.46	55.84	54.14	54.6	54.77	53.53	57.89	61.8	54.54
52.04	55.09	56.05	55.92	46.73	48.23	65.26	56.94	52.67
52.04	54.33	56.36	50.65	52.26	51.32	51.57	60.41	50.38
52.04	55.84	58.91	54.6	49.74	54.42	56.84	58.33	52.8
52.04	55.09	52.86	54.6	52.26	57.52	50.52	61.11	55.46
52.04	55.84	58.59	55.26	59.29	55.75	56.84	59.02	55.14
52.04	56.98	54.45	59.86	50.25	54.86	60	66.66	56.25
52.04	53.58	54.14	51.97	56.28	55.75	54.73	60.41	53.17
52.04	60	55.41	50.65	58.29	57.96	49.47	56.94	58.33
52.04	54.71	57	65.78	53.26	57.07	64.21	63.19	57.14
52.04	56.98	58.91	59.21	55.77	52.65	51.57	59.72	48.8
52.04	59.62	57.96	56.57	50.75	51.32	58.94	54.86	55.47
52.04	58.11	53.82	48.02	57.28	54.42	58.94	55.55	55.08
52.04	56.22	58.59	54.6	56.28	57.07	55.78	60.41	54.19
52.04	55.47	53.5	55.26	52.76	55.75	51.57	57.63	52.17
52.04	54.33	57.32	54.6	50.25	55.3	52.63	61.11	57.81
52.04	60	53.5	62.5	53.26	53.09	58.94	62.5	56.69
52.04	58.11	52.54	59.86	56.28	55.75	56.84	56.25	56.25
52.04	57.73	55.09	55.92	53.26	49.11	63.15	59.02	64.44
52.04	54.33	50.63	54.6	57.78	57.52	49.47	47.91	48.03
52.04	58.11	52.54	57.23	63.31	58.84	53.68	51.38	57.35
52.04	56.98	56.05	65.13	55.27	57.96	42.1	59.72	53.78
52.04	52.83	56.05	59.21	56.28	57.07	56.84	64.58	61.53
52.04	58.49	55.41	54.6	57.78	61.5	64.21	58.33	55.37
52.04	57.73	57.64	50	56.28	53.98	65.26	59.02	52.71
52.04	54.33	55.73	57.89	57.28	56.63	61.05	59.72	59.68
52.04	56.22	58.59	54.6	55.27	50.44	55.78	54.86	53.12
52.04	57.73	55.41	57.23	63.31	60.17	56.84	50	55.63
52.04	52.07	55.73	48.68	55.27	57.07	52.63	59.72	57.69
52.04	56.6	55.09	49.34	57.78	54.86	60	58.33	56.69
52.04	58.11	57	59.21	56.28	55.3	53.68	55.55	55.88
52.04	55.84	55.09	52.63	51.25	56.63	53.68	60.41	60.9
52.04	56.98	59.23	60.52	60.8	59.73	51.57	52.08	53.6
52.04	56.22	51.27	53.28	51.75	54.42	57.89	57.63	60.31
52.04	59.24	57	61.84	58.79	54.42	55.78	63.88	52.34
52.04	56.98	51.91	52.63	55.27	56.19	62.1	50	61.11
52.04	56.22	56.05	53.94	56.28	53.09	60	59.02	53.28
52.04	58.49	55.09	48.68	64.32	56.63	56.84	58.33	61.65
52.04	55.09	58.91	54.6	56.28	53.53	58.94	54.16	59.55
52.04	52.45	52.54	55.92	53.26	52.21	47.36	59.72	51.14
52.04	53.96	56.05	54.6	53.76	60.61	61.05	54.16	53.48
52.04	48.67	57.96	58.55	63.31	53.98	65.26	55.55	49.19
52.04	60	58.59	52.63	54.27	62.38	60	56.25	58.77
52.04	56.6	54.14	60.52	55.77	56.19	54.73	54.16	56.81
52.04	59.24	56.36	59.21	52.76	54.42	56.84	52.08	61.53
52.04	56.6	52.22	58.55	58.79	54.42	54.73	59.72	53.03
52.04	55.09	53.18	62.5	55.77	57.52	53.68	59.72	56.61
52.04	52.45	53.5	51.31	57.28	58.84	60	55.55	52.98
52.04	54.71	55.09	60.52	54.27	55.3	49.47	57.63	58.08
52.04	60.75	55.09	59.86	53.76	52.21	55.78	58.33	50
52.04	56.98	57.32	54.6	61.3	51.76	56.84	59.72	49.62
52.04	53.58	57	54.6	54.27	59.73	52.63	51.38	57.14
52.04	60.75	57	57.23	51.75	56.19	57.89	56.94	54.07
52.04	54.71	59.87	55.26	53.26	53.09	50.52	59.72	58.08
52.04	54.71	54.45	60.52	57.78	52.21	51.57	61.8	50
52.04	56.98	55.09	53.94	49.74	55.75	54.73	58.33	46.15
52.04	62.26	56.36	58.55	53.26	53.09	75.78	54.86	54.62
52.04	52.83	50.95	53.94	55.27	59.73	62.1	61.8	56.77
52.04	58.11	55.41	56.57	54.77	53.53	55.78	54.16	56.58
52.04	55.84	53.82	52.63	60.3	55.75	55.78	59.72	53.38
52.04	53.96	53.18	58.55	58.29	54.86	60	51.38	59.66
52.04	56.98	57.32	61.18	50.75	52.65	62.1	61.11	60.44
52.04	55.09	59.23	55.26	55.77	56.63	56.84	56.94	50.39
52.04	56.6	54.45	60.52	50.75	61.5	56.84	61.8	54.26
52.04	49.81	57	53.28	61.3	57.96	52.63	52.77	58.2
52.04	51.32	56.05	57.89	57.78	56.19	58.94	48.61	55.46
52.04	58.11	55.09	61.18	53.76	58.4	51.57	58.33	56.15
52.04	54.71	55.09	59.21	53.76	58.84	58.94	61.8	53.84
52.04	55.09	58.59	52.63	54.77	58.4	49.47	56.94	50
52.04	60.75	57	53.28	57.28	54.42	54.73	52.77	57.14
52.04	53.96	53.18	51.97	57.28	53.09	49.47	59.72	53.73
52.04	60	54.77	55.92	58.29	57.96	55.78	62.5	55.47
52.04	55.09	56.05	54.6	56.28	53.53	53.68	59.72	53.03
52.04	55.84	52.54	57.89	56.78	58.4	52.63	63.19	57.25
52.04	54.71	56.68	51.97	52.26	56.19	53.68	59.02	55.47
52.04	64.15	58.91	55.26	56.78	53.09	43.15	61.8	55.11
52.04	55.09	60.82	60.52	63.31	57.96	62.1	59.72	51.85
52.04	51.69	52.54	49.34	57.28	51.32	61.05	57.63	46.26
52.04	58.11	54.77	55.26	60.3	54.42	53.68	54.16	50.8
52.04	56.98	58.91	55.92	58.29	55.3	49.47	60.41	60.44
52.04	57.35	59.55	60.52	56.78	60.17	55.78	55.55	55.63
52.04	54.33	60.5	57.89	53.26	56.19	50.52	61.8	55.55
52.04	50.94	57.96	56.57	51.75	56.63	53.68	59.72	66.89
52.04	59.62	56.36	52.63	52.76	57.07	66.31	61.11	59.05
52.04	59.24	56.36	58.55	55.77	50	56.84	60.41	54.88
52.04	59.24	57.96	53.94	56.78	60.17	56.84	59.02	54.54
52.04	50.94	59.23	57.23	50.75	56.19	54.73	56.25	54.13
52.04	52.83	53.18	53.28	53.26	52.65	54.73	53.47	53.33
52.04	55.09	56.36	56.57	63.31	54.42	61.05	56.25	54.78
52.04	56.6	57.64	57.23	49.24	57.07	53.68	57.63	52.2
52.04	59.24	58.28	60.52	56.28	53.53	50.52	59.02	57.37
52.04	58.86	58.59	51.31	56.78	53.09	60	60.41	59.2
52.04	51.32	57.32	59.86	57.28	56.19	62.1	58.33	55.55
52.04	51.32	57	61.18	61.8	56.63	56.84	62.5	53.43
52.04	59.24	56.05	58.55	51.75	57.96	56.84	53.47	51.51
52.04	55.84	54.45	51.31	55.27	54.42	56.84	52.77	67.96
52.04	60.37	55.41	66.44	57.28	59.29	64.21	70.13	48.33
52.04	55.84	59.87	49.34	55.77	49.55	46.31	54.16	59.84
52.04	56.98	52.22	59.21	58.79	54.42	52.63	57.63	59.54
52.04	62.26	56.68	52.63	57.78	60.17	49.47	54.16	52.75
52.04	58.11	58.28	55.26	55.27	55.3	55.78	51.38	59.23
52.04	53.58	57.64	58.55	53.76	52.21	54.73	55.55	61.48
52.04	58.86	52.54	54.6	50.75	52.65	47.36	56.94	56.69
52.04	54.71	52.22	57.23	56.78	55.75	58.94	50.69	53.67
52.04	55.47	55.41	51.31	54.77	58.4	57.89	53.47	55.3
52.04	52.83	59.87	53.94	54.77	54.86	58.94	57.63	52.3
52.04	57.35	57.64	56.57	55.27	53.98	58.94	65.97	60.48
52.04	59.62	48.4	51.97	54.77	55.3	56.84	57.63	55.55
52.04	55.09	55.41	57.23	53.26	52.65	53.68	52.08	51.85
52.04	53.2	59.55	59.21	55.27	60.17	61.05	58.33	59.37
52.04	52.07	54.45	48.68	53.26	56.63	54.73	58.33	55.11
52.04	61.13	58.28	56.57	50.25	50	58.94	59.72	49.2
52.04	57.73	61.78	57.89	58.29	56.19	57.89	48.61	60.62
52.04	57.35	57	56.57	57.28	52.21	55.78	57.63	53.54
52.04	58.86	54.45	52.63	53.76	62.38	46.31	55.55	53.22
52.04	53.2	47.45	59.21	51.75	57.96	53.68	52.08	58.26
52.04	61.88	56.05	55.92	54.27	49.55	49.47	58.33	52.51
52.04	59.62	57.32	57.23	54.27	50.88	62.1	55.55	51.63
52.04	59.62	56.36	55.92	57.28	52.65	51.57	58.33	62.29
52.04	58.11	54.45	55.26	59.79	53.53	57.89	54.16	56.15
52.04	56.6	53.18	58.55	53.76	53.09	67.36	59.72	53.22
52.04	58.11	57.96	56.57	58.29	56.19	52.63	54.86	59.5
52.04	55.47	58.28	63.15	54.77	55.3	57.89	56.94	54.03
52.04	54.33	56.36	53.28	62.31	53.98	60	55.55	56.58
52.04	56.6	54.14	54.6	54.77	59.73	64.21	50.69	54.54
52.04	54.71	60.5	60.52	57.28	53.53	63.15	58.33	54.96
52.04	55.09	54.14	57.23	49.74	50	63.15	50.69	55.22
52.04	53.58	51.91	52.63	55.27	55.3	61.05	62.5	54.01
52.04	59.62	52.22	54.6	57.78	48.23	60	49.3	55.79
52.04	56.22	52.86	61.84	53.26	53.09	57.89	58.33	53.54
52.04	50.56	56.68	62.5	62.31	55.75	51.57	59.02	53.03
52.04	56.98	52.54	55.26	54.77	57.52	53.68	57.63	53.22
52.04	55.09	55.73	53.94	53.76	55.3	57.89	57.63	50.38
52.04	56.6	57.96	55.26	55.77	56.63	54.73	52.77	49.62
52.04	53.58	53.5	59.86	52.26	53.09	62.1	63.88	54.07
52.04	62.26	58.59	53.28	57.28	50	57.89	58.33	59.84
52.04	55.84	52.54	57.23	52.76	59.29	57.89	63.88	53.27
52.04	56.98	53.5	54.6	49.24	48.67	57.89	56.94	55.07
52.04	55.84	55.09	57.89	58.79	57.96	52.63	50.69	47.54
52.04	52.45	50.95	53.94	49.74	53.98	48.42	61.11	52.14
52.04	58.11	54.45	61.18	55.77	55.75	49.47	57.63	54.16
52.04	54.33	59.55	61.18	54.27	52.65	60	59.02	57.69
52.04	58.11	57.96	58.55	56.28	58.4	51.57	62.5	56.92
52.04	56.6	55.73	50	54.27	57.96	51.57	61.8	50.75
52.04	55.84	56.05	57.23	66.33	50.44	53.68	56.94	52.55
52.04	56.6	56.68	50.65	57.78	54.86	56.84	57.63	59.2
52.04	57.35	54.77	53.28	55.77	55.3	63.15	54.86	49.26
52.04	58.49	53.5	55.92	52.26	57.96	44.21	55.55	57.63
52.04	54.33	57	58.55	56.78	57.96	47.36	62.5	49.19
52.04	61.13	53.5	52.63	59.79	51.76	48.42	58.33	54.26
52.04	58.11	54.14	54.6	55.27	50.88	49.47	56.25	56
52.04	53.58	57	59.86	54.27	53.09	60	61.8	54.03
52.04	55.09	52.86	50.65	55.77	56.63	56.84	58.33	59.23
52.04	54.33	52.22	57.23	56.78	57.96	58.94	56.94	50
52.04	55.09	56.05	47.36	56.78	54.42	56.84	55.55	56.58
52.04	61.5	63.69	54.6	57.28	53.53	55.78	59.72	58.51
52.04	59.62	60.19	53.94	53.26	58.4	65.26	56.94	58.53
52.04	50.18	57.64	51.97	58.29	58.4	61.05	52.08	59.15
52.04	56.98	54.14	57.89	58.79	56.19	54.73	61.8	51.74
52.04	58.49	58.28	50.65	57.78	54.42	62.1	60.41	57.25
52.04	56.22	56.36	56.57	54.77	53.53	63.15	62.5	52.71
52.04	56.6	61.14	49.34	51.25	55.75	56.84	56.25	60
52.04	59.24	55.09	53.28	60.3	53.98	58.94	56.94	56.02
52.04	52.07	57.32	57.89	51.25	54.42	48.42	60.41	53.38
52.04	59.24	51.59	57.89	57.28	61.06	54.73	59.02	51.51
52.04	58.49	60.19	57.89	57.78	55.75	54.73	55.55	57.03
52.04	60.75	55.41	57.89	51.25	58.4	53.68	59.72	51.82
52.04	57.73	58.28	50.65	58.29	59.73	57.89	53.47	50.66
52.04	57.73	58.91	45.39	52.76	63.71	55.78	58.33	50.75
52.04	52.07	53.5	51.97	53.76	53.09	62.1	59.02	55.72
52.04	53.2	53.5	53.94	57.78	59.73	56.84	61.11	53.96
52.04	52.45	49.36	61.84	53.76	55.3	61.05	59.72	57.03
52.04	55.84	54.14	54.6	57.78	62.83	56.84	64.58	59.37
52.04	56.6	57	56.57	59.29	54.42	53.68	56.25	55.63
52.04	56.6	55.73	53.94	60.3	50.88	62.1	53.47	58.77
52.04	57.73	49.68	51.97	54.77	51.76	55.78	62.5	48.83
52.04	56.6	54.14	58.55	55.27	53.53	53.68	61.11	56.48
52.04	52.83	50.95	61.18	58.29	52.65	58.94	57.63	54.26
52.04	53.96	56.68	63.15	54.27	55.3	57.89	56.94	60.15
52.04	59.62	54.77	44.73	53.76	54.86	63.15	51.38	57.57
52.04	56.22	55.09	57.89	55.77	52.21	64.21	59.02	55.64
52.04	58.11	56.05	57.89	56.28	60.17	57.89	56.94	65.87
52.04	55.84	55.41	59.86	55.27	54.86	58.94	56.94	62.69
52.04	56.22	56.36	59.86	51.25	53.09	53.68	60.41	57.25
52.04	57.35	50.31	62.5	48.74	49.55	60	56.25	52.85
52.04	57.35	57.96	51.97	53.76	53.98	51.57	61.8	59.23
52.04	59.62	50.63	55.26	58.79	58.4	52.63	59.02	59.05
52.04	57.73	61.14	55.92	49.74	51.76	57.89	59.72	60.15
52.04	56.6	53.5	52.63	62.81	49.11	64.21	63.19	53.96
52.04	55.47	54.77	48.68	55.77	55.75	62.1	59.72	51.09
52.04	56.6	55.09	50	56.78	55.3	56.84	46.52	54.19
52.04	54.33	54.77	54.6	54.27	60.17	56.84	54.86	55.63
52.04	60	60.19	63.15	55.77	55.3	60	56.94	54.4
52.04	58.49	57	50.65	49.24	56.63	48.42	57.63	59.82
52.04	52.07	58.59	59.86	54.27	55.3	52.63	57.63	52.67
52.04	57.73	54.77	51.31	55.27	57.96	52.63	59.02	53.48
52.04	51.69	57.64	54.6	55.27	57.96	61.05	61.8	57.25
52.04	60	56.05	57.89	57.28	57.52	57.89	58.33	56.11
52.04	53.58	57	57.23	55.77	50.88	61.05	63.88	59.55
52.04	54.33	56.36	57.89	59.29	53.09	62.1	61.8	57.5
52.04	55.84	53.82	54.6	55.27	51.32	58.94	59.02	55.22
52.04	53.96	57.64	58.55	54.77	55.75	58.94	60.41	60.86
52.04	53.96	57	59.21	57.78	55.3	64.21	56.94	55.03
52.04	59.62	59.55	53.94	57.78	53.09	62.1	61.8	52.38
52.04	58.86	54.45	54.6	61.8	53.98	55.78	54.16	52.94
52.04	59.24	58.59	55.92	57.28	52.21	55.78	52.08	57.93
52.04	58.86	54.14	54.6	66.33	57.96	55.78	55.55	61.19
52.04	53.2	60.82	51.97	58.29	53.53	56.84	58.33	58.87
52.04	58.11	53.18	61.84	55.27	55.3	64.21	59.72	49.59
52.04	58.11	54.45	46.05	55.27	55.3	67.36	59.02	58.51
52.04	50.94	53.82	58.55	55.77	66.37	58.94	57.63	54.54
52.04	57.73	58.28	55.92	52.26	52.21	61.05	57.63	52.63
52.04	59.62	50	50.65	56.78	53.98	53.68	56.94	52.67
52.04	57.35	56.68	58.55	50.75	53.98	56.84	58.33	57.57
52.04	54.33	52.22	54.6	46.73	55.75	57.89	60.41	58.06
52.04	54.71	54.77	57.23	53.76	55.3	56.84	61.8	49.61
52.04	59.62	57.96	50.65	58.29	53.09	56.84	60.41	54.48
52.04	55.84	54.77	57.23	59.79	47.34	60	54.86	55.3
52.04	51.32	54.77	48.02	55.27	50.88	52.63	64.58	55.9
52.04	55.47	54.77	57.23	46.73	58.84	52.63	58.33	57.03
52.04	53.2	53.5	55.92	57.28	61.06	51.57	56.94	60.76
52.04	59.62	58.59	59.21	56.28	53.53	69.47	52.77	54.61
52.04	49.05	57	49.34	52.76	55.75	54.73	52.77	57.14
52.04	62.26	59.87	55.26	53.26	54.42	61.05	62.5	56.2
52.04	52.45	55.41	64.47	54.77	60.17	56.84	59.02	59.52
52.04	54.33	58.28	52.63	54.27	54.42	53.68	57.63	61.24
52.04	59.24	56.68	57.89	54.77	55.75	55.78	54.16	56
52.04	51.69	57.64	54.6	63.31	57.52	54.73	54.16	54.61
52.04	53.58	55.41	53.94	55.77	53.53	53.68	58.33	51.61
52.04	57.35	59.55	63.15	54.27	59.73	63.15	52.08	53.78
52.04	58.86	55.73	54.6	55.77	54.42	58.94	56.94	54.61
52.04	51.32	60.82	53.94	54.77	51.32	50.52	57.63	54.74
52.04	57.73	56.68	53.28	52.76	53.53	49.47	64.58	57.14
52.04	53.58	57.64	56.57	54.27	50	51.57	67.36	53.33
52.04	55.09	60.82	59.86	56.78	53.53	47.36	54.16	59.52
52.04	54.33	55.73	51.31	57.78	51.32	52.63	53.47	55.97
52.04	58.49	60.19	54.6	59.29	54.86	64.21	61.8	54.88
52.04	58.86	55.73	52.63	55.27	57.96	62.1	54.16	53.12
52.04	59.24	57.64	57.23	56.78	51.76	56.84	55.55	53.6
52.04	57.73	52.86	54.6	53.26	50.88	63.15	52.77	58.01
52.04	58.11	52.22	48.68	48.74	61.5	62.1	61.11	50.37
52.04	59.24	58.28	59.21	53.26	58.84	66.31	56.25	57.14
52.04	56.22	55.41	52.63	59.79	52.65	60	57.63	45.73
52.04	51.69	55.73	56.57	58.29	55.75	51.57	61.8	51.61
52.04	53.96	55.09	63.81	54.77	49.11	53.68	55.55	54.96
52.04	51.32	57.32	59.86	56.78	59.73	50.52	58.33	57.03
52.04	50.18	57.64	57.89	55.77	53.09	67.36	59.02	53.17
52.04	50.56	55.73	59.21	52.76	53.09	55.78	59.72	58.91
52.04	49.43	58.28	48.68	57.78	56.19	60	59.72	58.82
52.04	56.22	53.18	47.36	52.26	54.86	62.1	56.25	58.51
52.04	49.05	57.32	59.21	49.74	53.98	54.73	61.8	58.87
52.04	57.73	56.36	54.6	56.28	54.86	60	61.11	63.63
52.04	58.49	53.18	55.26	56.78	47.78	63.15	59.02	52.98
52.04	60	58.59	60.52	54.77	53.09	53.68	52.08	56.09
52.04	54.71	57.32	49.34	54.77	51.76	50.52	57.63	56.42
52.04	58.11	57.96	50.65	54.77	54.42	60	60.41	54.88
52.04	58.49	53.82	51.97	57.28	58.84	57.89	56.25	52.54
52.04	55.84	53.5	54.6	58.79	58.4	57.89	61.11	49.23
52.04	53.58	58.59	53.28	59.79	57.52	55.78	55.55	57.35
52.04	56.22	56.68	51.97	57.78	52.21	52.63	59.02	61.29
52.04	53.2	58.28	56.57	57.28	54.86	58.94	53.47	49.62
52.04	61.13	55.73	50.65	50.75	53.09	53.68	59.72	51.14
52.04	58.86	58.28	49.34	54.77	56.19	63.15	57.63	56.81
52.04	58.49	55.41	59.86	52.26	52.65	54.73	57.63	54.81
52.04	58.86	58.59	53.28	54.27	59.73	51.57	52.77	52.67
52.04	58.49	53.82	58.55	58.29	51.32	49.47	60.41	56.92
52.04	52.83	54.14	50.65	56.78	57.52	57.89	59.02	57.14
52.04	58.11	58.28	60.52	51.25	55.75	52.63	58.33	58.59
52.04	63.77	59.23	53.28	54.27	59.73	53.68	62.5	57.62
52.04	53.96	55.73	51.31	58.79	53.53	58.94	55.55	55.9
52.04	62.26	56.36	62.5	54.77	56.19	57.89	59.02	59.67
52.04	53.2	53.5	59.21	56.78	50.44	55.78	59.72	53.33
52.04	55.84	51.91	53.28	54.27	49.55	58.94	63.19	59.2
52.04	58.86	58.28	59.21	53.26	53.53	53.68	59.02	59.25
52.04	52.07	54.45	53.28	55.77	54.86	58.94	61.8	57.03
52.04	56.22	54.14	58.55	56.28	53.98	64.21	55.55	58.13
52.04	56.98	53.18	54.6	54.77	53.53	60	53.47	56.92
52.04	53.96	57.32	54.6	51.25	57.96	61.05	57.63	58.33
52.04	60.75	54.77	57.89	58.79	48.67	55.78	57.63	61.66
52.04	56.6	59.55	54.6	61.3	54.86	61.05	59.72	48.88
52.04	56.6	57.32	55.92	50.25	55.3	53.68	54.16	52.27
52.04	51.32	57.96	54.6	58.29	59.29	55.78	59.72	51.53
52.04	55.84	54.77	55.26	55.27	59.29	61.05	59.72	55.81
52.04	51.69	54.77	51.97	54.77	53.53	61.05	61.8	57.66
52.04	55.47	57.32	59.21	51.75	57.07	57.89	56.25	57.6
52.04	57.73	57.64	57.89	54.27	54.86	51.57	57.63	56.45
52.04	59.24	52.22	56.57	55.27	61.06	50.52	58.33	62.59
52.04	56.6	54.77	54.6	54.27	57.52	58.94	52.08	62.01
52.04	58.11	54.45	53.94	55.77	51.32	58.94	59.72	52.8
52.04	58.11	54.77	57.89	53.26	57.52	45.26	52.08	57.89
52.04	57.73	61.14	53.28	61.3	54.86	57.89	59.02	57.48
52.04	55.47	56.05	53.94	57.28	49.11	55.78	63.19	53.07
52.04	60	52.86	58.55	53.26	54.86	45.26	63.19	54.19
52.04	59.62	51.91	52.63	53.76	53.53	49.47	61.8	55.81
52.04	56.22	55.41	55.92	56.28	50.88	53.68	59.72	53.84
52.04	56.6	53.5	55.26	54.27	52.21	54.73	55.55	48.41
52.04	61.5	55.41	63.15	56.78	59.73	53.68	64.58	52.67
52.04	52.83	52.86	56.57	57.78	53.53	57.89	60.41	51.87
52.04	51.69	55.41	46.05	55.27	55.75	55.78	59.72	62.12
52.04	56.22	58.59	51.31	56.28	55.75	64.21	65.97	60.31
52.04	58.86	56.68	47.36	50.75	54.42	48.42	58.33	50
52.04	59.24	58.59	57.89	57.28	51.76	56.84	59.02	59.68
52.04	57.35	58.28	52.63	52.76	51.76	61.05	54.86	56.55
52.04	55.84	58.91	51.31	60.3	54.42	61.05	59.02	50.73
52.04	58.11	54.45	57.23	53.76	54.86	60	58.33	51.12
52.04	61.88	56.05	59.21	54.27	55.75	51.57	61.11	53.03
52.04	52.83	54.77	57.89	51.25	53.53	45.26	65.27	52.75
52.04	54.33	59.23	53.28	53.76	55.75	55.78	57.63	60.15
52.04	55.09	53.18	54.6	55.77	52.21	57.89	56.94	51.93
52.04	50.94	53.5	57.23	54.77	54.42	63.15	57.63	53.57
52.04	56.22	58.28	53.28	54.77	55.75	58.94	55.55	51.28
52.04	57.35	54.77	51.97	56.28	56.63	61.05	54.16	49.58
52.04	61.88	55.09	58.55	56.28	54.42	54.73	59.72	45.08
52.04	58.86	57.64	53.94	59.79	52.21	52.63	59.02	59.12
52.04	56.22	51.91	48.02	54.27	52.65	60	61.11	52.94
52.04	52.45	54.14	57.23	53.26	51.76	61.05	59.02	58.91
52.04	55.47	56.05	54.6	49.74	61.94	69.47	54.16	52.38
52.04	57.35	54.14	63.15	59.29	56.63	55.78	59.72	52.11
52.04	56.98	55.41	59.21	50.25	57.52	60	69.44	61.98
52.04	56.22	57.96	50.65	51.25	57.07	56.84	62.5	51.14
52.04	56.22	52.54	55.26	58.29	57.07	66.31	58.33	54.19
52.04	53.58	57	54.6	58.29	60.17	48.42	57.63	66.16
52.04	60	53.18	50	56.28	57.96	62.1	61.11	56
52.04	52.83	56.05	56.57	55.77	59.29	61.05	51.38	57.14
52.04	56.98	62.42	55.26	56.28	53.53	61.05	53.47	54.09
52.04	59.62	54.77	52.63	54.77	53.53	51.57	53.47	56.71
52.04	56.6	55.73	55.26	54.77	57.07	46.31	63.19	55.9
52.63	56.22	55.09	59.86	52.26	50.88	57.89	60.41	50.73
52.63	63.39	56.36	57.23	56.78	50.88	63.15	62.5	48.03
52.63	61.13	57.64	52.63	52.76	54.86	60	52.77	50.73
52.63	57.35	58.91	58.55	54.27	55.75	56.84	51.38	56.81
52.63	51.69	55.09	51.31	54.27	57.52	55.78	54.86	57.77
52.63	56.22	55.09	61.18	53.26	57.52	57.89	55.55	50
52.63	55.84	57	50	61.8	56.63	65.26	61.11	56.92
52.63	55.09	55.73	54.6	48.74	50.88	56.84	53.47	64.84
52.63	53.96	59.23	54.6	57.78	58.4	58.94	58.33	56.06
52.63	58.11	56.68	52.63	58.79	56.19	49.47	61.11	59.05
52.63	59.62	59.87	57.23	55.77	57.96	54.73	62.5	54.83
52.63	52.83	54.45	55.26	56.78	53.98	53.68	56.94	58.82
52.63	53.2	57.32	53.28	51.25	55.3	57.89	59.02	52.8
52.63	57.73	58.59	57.23	57.78	53.53	60	61.11	54.96
52.63	50.56	56.36	56.57	55.77	63.71	58.94	56.25	55.83
52.63	53.96	55.73	55.26	56.28	52.65	51.57	57.63	58.4
52.63	51.32	57.96	59.86	56.78	53.53	66.31	54.16	57.25
52.63	58.11	61.46	57.89	57.78	48.67	54.73	55.55	53.19
52.63	52.07	53.82	56.57	56.78	48.67	56.84	62.5	51.87
52.63	53.58	57	51.31	54.27	57.07	51.57	54.86	55.88
52.63	59.62	57	57.23	58.79	54.42	63.15	56.94	59.28
52.63	54.33	58.59	59.21	51.25	60.61	62.1	56.94	61.24
52.63	61.13	57.64	50.65	56.78	54.86	56.84	50.69	57.81
52.63	54.33	54.77	49.34	50.25	53.98	55.78	58.33	54.76
52.63	52.83	55.41	55.26	56.28	56.19	46.31	59.72	58.51
52.63	58.11	55.41	61.18	51.25	55.3	55.78	65.97	57.14
52.63	56.98	53.5	54.6	55.27	55.3	58.94	55.55	59.25
52.63	55.84	57	57.89	57.28	53.09	50.52	66.66	54.26
52.63	56.6	52.86	60.52	53.26	59.73	61.05	54.16	54.83
52.63	58.86	57	48.02	57.28	52.65	58.94	59.02	57.69
52.63	55.84	53.18	58.55	47.73	50.44	53.68	57.63	53.96
52.63	53.2	57.32	55.92	57.78	54.42	58.94	65.97	54.91
52.63	56.6	56.36	56.57	53.26	59.73	60	54.16	51.56
52.63	57.35	55.09	51.97	57.78	57.52	50.52	51.38	56.45
52.63	54.33	57.64	57.89	61.3	54.42	49.47	52.77	52.67
52.63	55.47	52.54	52.63	54.77	58.4	64.21	59.72	56.58
52.63	53.96	56.36	63.81	58.79	56.63	55.78	59.02	54.61
52.63	54.71	56.05	61.84	58.29	49.11	54.73	54.86	48.09
52.63	57.35	55.73	58.55	55.27	55.75	64.21	59.02	54.74
52.63	57.73	54.45	51.31	60.3	53.53	63.15	55.55	62.12
52.63	58.11	57	59.21	54.77	53.09	57.89	59.02	52.06
52.63	55.84	55.09	58.55	53.26	53.09	51.57	58.33	53.6
52.63	55.47	57.32	55.26	57.78	54.86	53.68	53.47	57.77
52.63	63.01	53.18	63.15	52.26	52.65	60	56.25	55.38
52.63	53.2	57	59.86	52.76	49.55	55.78	59.02	52.59
52.63	48.3	57.96	55.26	58.29	49.55	64.21	62.5	53.62
52.63	54.33	57.96	53.94	53.26	56.63	62.1	56.25	53.38
52.63	52.45	55.41	61.84	59.29	57.07	58.94	54.16	59.2
52.63	56.22	55.73	50.65	56.28	46.46	54.73	61.11	62.2
52.63	55.09	57.32	50	52.26	53.98	54.73	56.25	52.59
52.63	53.96	48.4	58.55	59.29	54.42	56.84	54.16	53.48
52.63	54.71	55.41	53.94	54.77	57.52	56.84	62.5	56.93
52.63	52.83	53.18	53.28	59.79	54.42	56.84	59.72	55.37
52.63	60.37	57.64	46.71	55.77	59.73	56.84	56.25	55.63
52.63	55.47	53.82	51.31	55.77	55.75	60	65.97	55.72
52.63	54.71	57.32	52.63	56.78	50.44	58.94	55.55	49.59
52.63	56.98	58.28	53.28	56.28	55.3	48.42	66.66	57.24
52.63	56.22	53.18	52.63	50.25	58.4	50.52	58.33	56.48
52.63	58.11	51.91	51.97	55.27	58.84	52.63	57.63	56.25
52.63	52.07	53.18	56.57	59.79	58.84	60	67.36	54.54
52.63	52.83	57	59.86	51.25	56.63	57.89	59.72	51.9
52.63	54.33	56.68	59.86	55.77	52.65	62.1	63.88	58.01
52.63	49.05	57.96	51.31	55.27	49.11	60	63.88	63.63
52.63	58.86	57	57.23	62.31	55.3	54.73	59.72	57.14
52.63	57.35	57.32	55.26	59.29	51.32	60	59.72	56.58
52.63	53.96	51.59	58.55	53.26	54.86	57.89	55.55	59.68
52.63	57.35	56.05	51.97	49.24	57.96	55.78	57.63	60.71
52.63	54.33	55.09	56.57	53.76	58.4	56.84	56.94	57.48
52.63	56.6	56.36	55.92	53.76	54.42	52.63	56.25	56.58
52.63	52.83	54.77	59.21	61.3	51.76	55.78	55.55	55.38
52.63	55.47	60.5	53.28	57.28	57.07	53.68	59.02	59.7
52.63	56.98	59.87	55.92	54.77	58.4	56.84	50.69	51.23
52.63	54.33	59.87	48.02	55.27	56.19	60	64.58	52.41
52.63	58.86	58.59	51.97	56.28	52.21	58.94	61.11	55.2
52.63	62.26	54.14	48.68	57.78	59.73	49.47	55.55	58.69
52.63	52.07	51.27	48.68	56.28	58.84	58.94	65.27	52.34
52.63	56.22	54.45	52.63	47.73	55.75	57.89	53.47	50.79
52.63	59.24	53.5	64.47	54.27	60.61	58.94	57.63	56.15
52.63	58.49	55.73	55.92	57.78	51.32	60	61.11	55.38
52.63	54.71	57.32	53.94	59.29	52.65	62.1	55.55	58.95
52.63	60.37	57.32	55.26	50.25	47.78	55.78	55.55	60
52.63	58.11	58.28	53.28	52.76	53.09	54.73	58.33	53.9
52.63	55.47	57	59.86	54.27	57.96	55.78	56.25	54.96
52.63	58.11	56.05	48.02	53.26	58.4	60	61.11	53.22
52.63	51.69	55.73	55.26	55.77	56.63	54.73	56.94	61.11
52.63	55.09	60.82	55.26	48.74	50.88	57.89	56.94	55.72
52.63	59.62	54.45	60.52	58.29	54.42	53.68	55.55	60.46
52.63	56.6	57.96	59.21	55.27	49.11	57.89	66.66	59.85
52.63	58.49	57	51.97	53.76	58.84	55.78	52.77	54.01
52.63	52.83	51.91	50.65	59.79	50.44	56.84	58.33	57.89
52.63	56.6	54.14	53.94	53.76	56.19	57.89	59.72	56.61
52.63	57.73	52.54	50.65	55.27	57.07	55.78	60.41	50.73
52.63	53.2	55.73	53.28	55.77	57.07	58.94	62.5	60.58
52.63	63.01	59.87	55.26	57.78	50.88	55.78	58.33	53.38
52.63	58.86	54.14	56.57	53.76	52.65	44.21	56.94	54.13
52.63	53.58	54.77	54.6	55.27	59.73	54.73	59.02	53.03
52.63	60	56.05	59.21	58.79	54.42	58.94	55.55	55.81
52.63	55.84	57	55.92	53.76	53.09	56.84	58.33	60
52.63	53.58	56.05	57.89	54.27	59.73	60	63.19	55.3
52.63	52.45	52.54	52.63	46.23	52.21	60	59.02	62.6
52.63	53.2	52.54	55.92	46.73	58.4	65.26	63.88	51.18
52.63	59.24	57.96	50.65	58.29	55.75	48.42	55.55	55.11
52.63	51.32	56.05	53.28	53.26	53.09	55.78	56.25	58.64
52.63	58.49	54.77	59.21	49.74	57.52	50.52	56.94	58.4
52.63	60	53.5	59.86	56.28	55.75	62.1	61.11	55.31
52.63	56.22	58.91	56.57	60.8	54.42	53.68	56.25	58.01
52.63	49.81	51.91	52.63	49.74	55.3	54.73	54.16	50.4
52.63	61.13	52.54	56.57	53.26	54.42	54.73	51.38	53.67
52.63	56.6	58.28	58.55	54.27	53.98	55.78	56.94	61.24
52.63	58.86	57	58.55	55.77	55.3	57.89	52.77	48.36
52.63	53.96	57.96	54.6	60.3	53.98	54.73	54.86	52.94
52.63	62.26	59.23	55.26	60.8	52.65	62.1	58.33	63.11
52.63	56.6	53.5	50.65	54.77	63.27	61.05	57.63	47.65
52.63	59.24	55.09	57.89	61.8	56.19	55.78	55.55	52.38
52.63	50.18	58.91	54.6	56.78	51.76	57.89	53.47	55.94
52.63	55.84	52.22	61.18	58.79	54.86	55.78	50.69	60.5
52.63	56.98	56.68	53.28	49.74	51.32	51.57	58.33	57.81
52.63	55.09	55.09	50.65	56.28	56.63	49.47	56.25	56.25
52.63	53.96	56.68	55.92	54.77	57.96	50.52	56.25	54.01
52.63	56.6	52.22	61.18	55.27	56.63	55.78	53.47	49.16
52.63	58.49	52.54	61.18	56.78	59.29	67.36	56.94	51.18
52.63	55.09	54.14	57.89	55.77	52.65	58.94	59.72	54.96
52.63	63.39	57.64	62.5	57.78	54.42	56.84	63.19	55.72
52.63	53.58	52.86	49.34	55.27	54.42	47.36	57.63	60.15
52.63	53.96	52.54	47.36	50.25	54.86	58.94	60.41	54.96
52.63	58.86	51.91	54.6	54.77	49.11	53.68	66.66	49.23
52.63	54.71	56.36	51.97	53.76	59.29	52.63	58.33	54.47
52.63	55.09	57	46.05	57.78	50	48.42	54.16	55.81
52.63	52.07	57.64	57.23	56.28	49.11	58.94	57.63	57.36
52.63	51.32	54.45	47.36	55.27	53.53	55.78	61.8	66.1
52.63	58.11	58.59	59.86	48.74	50.88	53.68	63.88	46.56
52.63	57.35	51.59	54.6	57.28	51.32	60	60.41	62.12
52.63	56.98	55.73	60.52	54.27	51.76	56.84	57.63	51.44
52.63	56.6	59.55	48.68	54.77	53.53	57.89	63.88	58.33
52.63	56.98	51.27	50	55.77	56.63	48.42	66.66	57.02
52.63	58.49	59.55	51.97	58.79	55.75	57.89	63.19	53.48
52.63	53.96	57.64	50	53.76	55.3	50.52	54.16	54.07
52.63	56.22	57.64	55.26	59.79	53.09	62.1	56.94	53.9
52.63	59.24	50.63	54.6	52.76	63.27	44.21	59.02	57.6
52.63	55.47	61.78	57.23	51.75	53.98	54.73	63.88	59.2
52.63	58.11	60.5	59.86	56.28	58.84	51.57	63.88	52.71
52.63	56.98	57.96	61.84	57.28	52.65	53.68	63.19	59.85
52.63	61.5	53.82	57.23	51.75	51.32	52.63	65.97	51.11
52.63	51.69	52.22	58.55	56.28	52.21	50.52	62.5	54.1
52.63	59.24	54.14	53.94	56.78	53.09	61.05	61.11	51.11
52.63	57.73	58.28	56.57	51.75	54.86	53.68	58.33	55.72
52.63	52.07	56.05	49.34	53.26	58.4	57.89	63.19	55.93
52.63	53.96	57.64	56.57	57.78	51.32	54.73	61.11	49.64
52.63	58.11	54.77	55.92	52.26	51.32	56.84	51.38	56.19
52.63	58.86	53.82	57.89	59.79	61.94	63.15	60.41	56.58
52.63	59.24	53.82	53.94	56.28	51.76	47.36	60.41	52.63
52.63	55.84	57	55.92	54.77	58.4	54.73	61.11	51.96
52.63	60	56.05	52.63	54.77	57.52	61.05	63.19	52
52.63	52.45	57	55.26	50.25	55.75	58.94	61.11	53.54
52.63	58.11	56.36	52.63	59.29	59.73	63.15	60.41	61.6
52.63	55.47	55.09	50	51.75	53.98	60	57.63	62.5
52.63	52.83	57.64	55.26	64.32	56.19	55.78	54.86	60.44
52.63	55.84	55.09	61.18	53.76	53.53	50.52	59.72	52.8
52.63	55.47	55.09	55.92	46.23	58.4	54.73	59.72	58.64
52.63	52.07	54.14	55.26	52.76	54.42	60	52.77	57.46
52.63	55.09	55.73	59.21	48.74	51.32	50.52	61.11	55.73
52.63	57.35	52.54	53.28	53.76	53.09	60	56.25	50.74
52.63	55.84	54.45	51.97	56.28	53.98	62.1	59.72	53.07
52.63	57.73	53.18	51.97	53.76	56.19	57.89	60.41	59.7
52.63	59.24	54.14	55.26	52.76	52.21	57.89	60.41	49.61
52.63	53.2	53.5	51.97	57.28	58.4	53.68	61.8	58.26
52.63	57.35	58.59	53.28	54.27	58.4	64.21	65.27	58.39
52.63	51.69	53.82	59.21	53.76	56.63	61.05	57.63	57.81
52.63	61.13	58.91	55.26	53.76	60.17	58.94	62.5	57.57
52.63	53.58	55.73	56.57	53.26	54.86	48.42	53.47	56.8
52.63	57.73	55.41	51.97	58.29	53.53	67.36	58.33	51.93
52.63	55.09	55.41	61.18	56.28	53.09	55.78	56.25	52.67
52.63	51.69	53.18	61.84	55.77	52.21	63.15	58.33	51.63
52.63	59.24	56.05	57.89	57.28	56.63	57.89	50	52.38
52.63	53.96	56.68	61.18	57.78	61.06	51.57	54.16	57.36
52.63	54.33	54.45	57.89	55.27	53.98	51.57	61.8	55.81
52.63	58.11	55.41	52.63	56.28	53.98	64.21	59.02	59.71
52.63	47.92	57.96	56.57	54.27	54.86	55.78	57.63	65.6
52.63	56.98	56.68	51.97	57.78	54.42	57.89	50.69	52.3
52.63	59.62	51.27	56.57	55.77	51.76	50.52	61.8	55.64
52.63	55.09	52.86	64.47	51.25	57.52	53.68	52.77	61.86
52.63	58.11	51.59	55.92	50.75	54.42	55.78	54.86	59.84
52.63	54.71	52.54	55.26	54.77	55.75	57.89	59.02	49.59
52.63	55.47	57	63.15	55.77	54.86	58.94	51.38	54.13
52.63	61.13	56.36	55.92	60.8	52.65	53.68	60.41	53.38
52.63	51.69	57	52.63	51.75	53.53	61.05	57.63	55.81
52.63	55.09	52.54	53.94	49.74	50	55.78	53.47	57.57
52.63	58.86	53.82	52.63	54.27	57.07	55.78	54.16	54.54
52.63	61.13	55.09	53.94	57.78	56.63	58.94	55.55	55.03
52.63	56.98	56.36	60.52	58.79	59.73	52.63	59.72	58.53
52.63	56.98	58.91	57.23	59.29	58.84	61.05	52.08	54.96
52.63	49.43	57.96	55.26	55.27	57.07	56.84	54.16	55.55
52.63	58.11	56.36	57.89	53.76	55.75	52.63	63.19	60.15
52.63	56.98	60.5	61.18	54.77	51.32	56.84	64.58	61.83
52.63	56.6	56.68	53.94	55.77	56.63	56.84	57.63	56.19
52.63	59.24	50.95	59.21	55.27	57.96	56.84	65.97	57.69
52.63	53.58	58.28	51.31	56.28	55.3	58.94	54.16	57.03
52.63	56.6	55.73	55.26	55.27	52.65	57.89	55.55	53.43
52.63	54.71	59.55	56.57	53.26	56.63	54.73	56.25	58.06
52.63	56.98	59.87	56.57	59.29	58.4	64.21	54.86	57.44
52.63	57.73	55.09	52.63	57.78	56.19	54.73	53.47	50
52.63	60.75	55.41	60.52	61.3	53.09	53.68	57.63	62.5
52.63	58.49	55.09	53.94	55.27	60.61	62.1	59.02	59.39
52.63	54.33	52.54	55.92	52.76	54.42	50.52	59.02	55.46
52.63	56.6	55.73	55.92	50.75	50	50.52	53.47	58.26
52.63	53.2	53.5	53.28	52.76	54.86	52.63	63.88	56.29
52.63	56.98	56.05	56.57	55.77	55.75	53.68	54.16	57.66
52.63	53.96	57.64	59.21	56.28	49.55	60	51.38	56.73
52.63	59.24	60.19	51.31	53.76	57.07	52.63	62.5	57.57
52.63	54.71	59.55	66.44	59.29	52.21	65.26	56.94	50.74
52.63	58.49	57.32	53.28	53.76	53.09	58.94	59.72	58.26
52.63	52.83	53.82	51.97	50.75	50.44	52.63	57.63	51.87
52.63	53.2	54.45	59.21	60.8	53.09	54.73	61.8	53.33
52.63	57.35	56.05	57.89	52.26	52.21	54.73	52.77	57.25
52.63	58.86	57.32	58.55	51.25	51.32	53.68	59.72	59.23
52.63	55.09	58.28	58.55	55.27	51.32	62.1	53.47	52.5
52.63	52.07	56.68	54.6	56.28	52.65	55.78	57.63	60.97
52.63	57.35	61.14	59.86	50.75	49.55	54.73	59.02	55.88
52.63	60.37	57	58.55	47.73	58.4	48.42	52.77	55.47
52.63	51.69	54.14	53.94	54.77	52.65	56.84	56.94	60.76
52.63	54.71	56.05	57.23	51.75	53.98	61.05	57.63	51.93
52.63	49.81	54.77	60.52	55.77	52.65	62.1	57.63	57.81
52.63	50.56	56.05	55.92	54.27	58.84	66.31	51.38	49.62
52.63	56.6	55.09	52.63	52.26	56.19	60	59.72	54.28
52.63	61.5	51.59	56.57	53.76	46.46	53.68	61.11	51.96
52.63	55.84	53.82	59.86	49.24	53.53	65.26	59.02	52.98
52.63	54.71	50.95	50	57.78	55.3	66.31	54.86	54.4
52.63	59.24	57.32	51.97	57.78	54.86	57.89	52.08	53.9
52.63	58.11	59.55	53.94	55.77	63.27	53.68	53.47	56.15
52.63	60.75	56.05	50	55.27	60.61	61.05	63.19	52.34
52.63	60.75	55.09	53.28	59.79	53.98	51.57	59.02	57.25
52.63	50.94	54.77	52.63	52.76	55.3	58.94	59.72	58.59
52.63	57.73	54.77	54.6	59.29	53.53	57.89	59.72	59.39
52.63	51.69	51.91	53.28	55.27	53.09	53.68	58.33	64.8
52.63	52.07	62.42	61.84	58.29	54.86	54.73	59.72	61.24
52.63	53.96	56.68	53.28	54.27	60.61	56.84	60.41	55.31
52.63	55.09	58.59	59.86	55.27	56.19	56.84	54.16	51.51
52.63	56.98	59.87	57.89	56.28	50.44	54.73	60.41	57.14
52.63	54.33	57.64	53.28	51.25	53.98	62.1	60.41	61.65
52.63	56.22	58.59	51.31	61.3	55.3	47.36	61.11	54.74
52.63	55.09	57.32	55.92	50.75	55.3	54.73	56.94	57.46
52.63	57.73	56.05	55.92	58.29	57.96	57.89	60.41	56.34
52.63	57.73	57	53.28	58.29	54.86	42.1	59.72	59.84
52.63	53.58	56.68	54.6	52.26	61.5	57.89	54.16	61.47
52.63	52.07	57.64	61.18	56.78	56.19	53.68	53.47	56.06
52.63	52.07	57	60.52	54.77	60.61	60	62.5	58.01
52.63	55.47	53.18	55.92	60.3	51.32	54.73	65.97	53.17
52.63	58.11	56.36	58.55	57.78	55.75	51.57	59.02	54.28
52.63	55.84	60.19	55.26	56.28	59.73	54.73	56.94	55.55
52.63	54.71	52.86	57.23	61.3	54.42	55.78	59.72	52.71
52.63	56.22	51.27	61.18	58.79	56.19	57.89	54.86	58.67
52.63	56.98	56.36	51.97	60.3	53.53	55.78	56.94	55.64
52.63	53.58	60.19	53.94	55.77	53.09	60	59.02	51.61
52.63	58.86	57	52.63	57.28	60.61	57.89	58.33	57.14
52.63	58.86	53.82	57.89	49.74	55.75	51.57	53.47	57.14
52.63	55.09	55.09	52.63	52.26	54.42	51.57	61.8	55.97
52.63	61.88	58.59	57.23	54.77	58.4	47.36	55.55	62.69
52.63	55.09	54.14	51.31	61.3	58.4	55.78	54.86	54.19
52.63	60.37	51.59	54.6	60.3	54.42	55.78	51.38	54.68
52.63	55.09	63.05	60.52	56.28	61.5	56.84	61.11	53.19
52.63	50.94	56.05	55.26	60.8	60.17	51.57	54.16	53.07
52.63	59.62	58.91	50	54.77	58.84	55.78	55.55	60.6
52.63	56.22	60.82	59.21	59.79	57.96	50.52	64.58	60.33
52.63	52.45	55.73	51.97	57.78	52.21	64.21	56.94	55.97
52.63	55.47	58.59	55.92	54.77	57.96	55.78	60.41	60.76
52.63	52.07	55.73	56.57	57.28	50.88	51.57	54.86	57.81
52.63	55.47	58.91	61.18	58.29	49.55	55.78	63.88	49.23
52.63	56.6	52.86	65.13	53.76	54.86	54.73	63.88	59.16
52.63	56.98	52.22	53.28	54.27	56.19	64.21	61.8	62.6
52.63	55.84	55.73	55.92	57.78	48.67	52.63	56.25	51.9
52.63	55.09	56.36	53.94	52.76	53.09	57.89	55.55	56.25
52.63	53.58	53.82	55.26	56.28	53.09	51.57	59.02	59.2
52.63	53.96	58.91	54.6	54.77	55.3	54.73	59.02	51.47
52.63	55.47	59.23	60.52	51.75	50.44	58.94	54.86	55.9
52.63	51.69	54.45	53.94	53.76	57.96	61.05	52.77	60.56
52.63	60	54.45	51.97	56.78	52.21	52.63	59.02	59.05
52.63	55.84	56.68	58.55	57.28	47.78	60	56.25	61.48
52.63	59.62	55.09	47.36	56.78	58.84	46.31	56.25	53.43
52.63	58.49	54.14	46.71	53.76	53.98	55.78	57.63	56.91
52.63	52.07	59.23	53.94	55.27	55.3	56.84	54.86	59.68
52.63	56.6	57.32	64.47	53.76	61.06	61.05	56.25	54.07
52.63	56.98	57.32	55.92	51.75	58.4	58.94	59.02	60.29
52.63	60	52.86	56.57	48.24	52.65	52.63	64.58	56.55
52.63	58.86	55.73	59.86	60.8	53.09	57.89	52.77	60.65
52.63	60	50.63	48.02	59.29	53.09	54.73	56.94	53.07
52.63	54.71	52.22	51.31	54.27	52.21	61.05	53.47	52.51
52.63	55.47	55.09	54.6	55.77	54.42	64.21	54.86	54.26
52.63	57.73	54.14	57.23	55.77	55.75	45.26	63.88	58.46
52.63	53.2	60.5	55.92	61.3	57.07	63.15	61.11	56.34
52.63	54.71	55.09	61.18	55.27	56.19	52.63	52.77	58.19
52.63	56.22	57.64	55.26	57.28	51.32	60	58.33	47.96
52.63	56.98	59.23	51.31	54.27	59.73	62.1	54.86	57.14
52.63	59.24	58.28	55.92	54.77	54.86	55.78	62.5	51.66
52.63	57.73	50.95	55.92	46.23	53.98	53.68	64.58	58.13
52.63	52.45	53.18	55.92	50.75	51.32	60	63.19	56.58
52.63	54.33	60.5	49.34	54.27	51.76	55.78	50.69	57.63
52.63	58.49	60.82	49.34	62.31	59.29	51.57	51.38	50.81
52.63	57.35	53.5	60.52	56.28	56.63	51.57	59.02	55.97
52.63	54.33	52.22	53.28	61.3	55.3	49.47	60.41	56.25
52.63	52.83	50.95	53.94	52.76	55.3	53.68	54.16	57.14
52.63	50.94	56.05	53.94	57.28	50.88	49.47	54.16	55.64
52.63	54.71	56.68	51.97	51.75	55.3	57.89	61.11	59.68
52.63	59.24	55.73	55.26	60.3	57.07	53.68	59.02	55.81
52.63	58.49	55.09	59.86	51.75	46.46	53.68	61.11	62.79
52.63	54.33	53.18	55.26	60.8	54.42	64.21	59.72	52.23
52.63	55.47	53.5	57.89	55.77	53.53	49.47	56.94	50.35
52.63	51.69	58.91	57.23	56.78	52.21	57.89	60.41	55.22
52.63	59.62	58.59	50	55.27	57.52	62.1	54.16	50.38
52.63	50.94	54.14	61.18	51.75	53.09	53.68	61.8	53.54
52.63	58.86	56.36	50	56.78	50.88	56.84	59.72	57.85
52.63	52.45	55.73	58.55	60.3	56.63	56.84	54.86	55.55
52.63	57.35	56.68	52.63	56.28	58.4	54.73	56.94	59.71
52.63	54.71	57.32	59.21	56.28	56.19	52.63	54.86	47.93
52.63	56.22	56.05	60.52	59.29	63.27	54.73	58.33	57.25
52.63	59.24	57	55.26	51.25	54.86	57.89	65.97	50.76
52.63	56.6	57.32	47.36	57.28	54.42	62.1	58.33	53.22
52.63	55.09	54.77	52.63	56.78	50.44	58.94	54.86	55.55
52.63	58.11	57.96	51.31	55.77	56.63	53.68	56.25	51.75
52.63	56.22	56.36	50	56.28	49.55	64.21	54.86	59.32
52.63	54.71	52.22	61.18	55.77	55.3	53.68	58.33	56.11
52.63	54.71	55.73	54.6	50.75	52.21	57.89	56.94	53.71
52.63	58.86	55.73	58.55	55.27	57.52	50.52	58.33	49.57
52.63	55.84	56.68	57.23	50.75	57.07	45.26	58.33	55.07
52.63	57.73	54.14	50	57.28	53.09	53.68	61.8	54.88
52.63	49.05	59.23	59.86	56.28	52.21	55.78	55.55	58.77
52.63	56.22	54.14	50	55.27	57.52	49.47	62.5	56.2
52.63	53.96	56.68	49.34	55.77	53.98	56.84	58.33	55.14
52.63	60.75	52.54	50.65	56.78	58.84	53.68	65.27	56.64
52.63	55.09	59.87	54.6	49.24	52.65	60	58.33	55.37
52.63	56.6	55.41	56.57	56.78	52.21	55.78	56.25	56.42
52.63	53.96	57.96	61.18	52.26	57.96	61.05	64.58	53.28
52.63	51.69	57.32	50.65	58.79	50.44	57.89	58.33	62.01
52.63	54.33	58.91	53.94	62.31	54.86	54.73	58.33	60.3
52.63	56.6	59.55	59.86	56.78	59.73	55.78	57.63	52.73
52.63	55.47	57	55.26	51.75	58.84	54.73	61.8	53.84
52.63	58.86	60.5	52.63	57.78	53.53	56.84	56.94	57.69
52.63	52.45	52.86	56.57	59.79	50.88	51.57	58.33	57.57
52.63	55.09	54.14	52.63	53.26	57.07	53.68	55.55	60
52.63	58.11	56.05	53.28	51.75	57.96	53.68	57.63	52.75
52.63	55.84	57.64	59.86	57.28	54.42	61.05	61.11	53.33
52.63	52.83	53.82	59.86	55.27	51.32	49.47	54.16	51.28
52.63	51.69	56.68	52.63	50.75	57.52	61.05	55.55	62.5
52.63	55.84	57.64	55.26	50.75	59.73	54.73	56.94	52.27
52.63	55.47	57.96	57.23	54.27	48.67	54.73	63.19	51.21
52.63	53.58	57	56.57	57.28	53.53	65.26	58.33	59.01
52.63	50.56	52.86	53.94	60.3	55.75	53.68	61.8	55.81
52.63	54.71	57.96	50.65	60.8	57.52	52.63	65.97	45.31
52.63	58.86	53.5	61.18	61.8	57.07	57.89	60.41	46.15
52.63	55.47	53.82	55.26	59.79	50.88	56.84	55.55	60.74
52.63	55.09	52.86	55.92	56.78	53.53	57.89	54.16	58.2
52.63	55.84	58.28	57.23	53.26	54.86	58.94	60.41	50
52.63	51.69	62.73	48.02	54.77	55.3	53.68	56.25	53.78
52.63	55.47	57.96	61.84	57.28	54.42	57.89	59.72	57.25
52.63	54.33	53.5	48.02	56.28	57.52	52.63	56.25	51.85
52.63	54.33	57.96	59.21	53.26	49.11	60	61.11	58.4
52.63	56.6	59.23	50	59.29	55.3	58.94	57.63	49.25
52.63	55.09	52.22	61.18	54.77	58.84	53.68	56.94	54.62
52.63	49.05	57.32	51.97	57.28	60.17	58.94	58.33	52.81
52.63	57.73	57.32	61.84	45.22	51.32	61.05	61.8	53.07
52.63	59.62	56.68	57.89	56.78	57.52	58.94	56.94	53.95
52.63	55.84	58.28	61.18	53.26	56.63	56.84	59.72	55
52.63	53.58	57.32	58.55	60.3	52.65	56.84	56.94	56.48
52.63	57.35	57	58.55	52.76	56.19	61.05	57.63	50.39
52.63	56.6	59.55	51.31	55.77	57.96	63.15	56.25	48.43
52.63	51.32	60.82	48.68	48.74	53.09	51.57	62.5	55.46
52.63	58.11	56.05	58.55	55.27	55.75	52.63	53.47	58.91
52.63	56.22	56.36	55.26	54.27	60.61	62.1	54.86	52.71
52.63	53.96	54.14	55.92	56.78	55.75	52.63	54.16	56.29
52.63	56.98	60.19	61.84	56.78	52.21	54.73	54.86	57.6
52.63	57.35	55.41	63.15	51.25	48.67	60	64.58	54.19
52.63	58.86	56.68	59.21	57.28	50.88	57.89	51.38	54.61
52.63	56.6	51.59	54.6	53.26	46.9	58.94	59.72	60.62
52.63	56.98	58.59	57.89	51.25	55.3	55.78	54.16	60.3
52.63	53.58	50.63	50	57.28	54.86	55.78	54.86	58.46
52.63	57.73	57	58.55	54.77	53.53	56.84	61.11	51.58
52.63	58.11	56.36	56.57	58.29	55.3	49.47	61.11	55.11
52.63	52.45	54.45	51.31	58.79	56.63	52.63	54.16	53.27
52.63	58.86	53.18	49.34	48.74	60.17	55.78	60.41	59.54
52.63	59.62	52.86	59.21	54.77	48.23	62.1	54.16	58.27
52.63	57.35	65.28	55.92	55.77	56.19	54.73	55.55	60.15
52.63	56.22	57.64	51.97	56.28	51.32	50.52	54.16	54.26
52.63	53.96	55.41	58.55	59.29	59.29	57.89	60.41	50
52.63	49.81	58.28	63.81	55.77	55.3	60	60.41	56.03
52.63	58.86	55.09	58.55	53.76	56.63	57.89	53.47	59.84
52.63	58.49	56.36	51.97	58.79	56.63	58.94	58.33	51.85
52.63	55.09	55.73	51.97	59.29	49.55	57.89	56.94	59.23
52.63	52.45	56.36	54.6	54.77	57.07	50.52	60.41	52.85
52.63	52.83	57.96	59.21	52.26	58.4	50.52	50.69	54.88
52.63	60	56.05	59.21	59.79	62.38	60	52.77	59.2
52.63	50.18	57	57.23	62.31	55.3	53.68	56.25	57.93
52.63	60.75	51.91	53.28	61.8	57.52	55.78	56.25	58.64
52.63	55.09	52.86	59.86	54.27	56.63	62.1	59.72	50.78
52.63	52.45	55.41	53.28	51.25	54.42	54.73	50	58.64
52.63	53.2	56.68	53.28	57.78	58.4	63.15	52.08	57.48
52.63	58.49	61.46	57.23	56.78	60.61	64.21	59.02	53.22
52.63	59.62	55.73	58.55	57.28	57.07	58.94	55.55	56.42
52.63	59.24	58.91	55.26	56.28	53.98	50.52	57.63	51.11
52.63	61.13	54.77	57.89	55.27	55.3	54.73	60.41	57.57
52.63	55.84	57.32	53.94	55.27	53.09	51.57	61.11	55.4
52.63	50.94	54.45	61.84	61.3	59.73	58.94	59.02	54.76
52.63	56.22	50.31	55.92	51.25	55.3	58.94	56.25	53.48
52.63	57.73	57.32	51.31	55.77	53.53	66.31	52.77	53.65
52.63	51.69	55.73	47.36	58.29	53.09	56.84	60.41	51.49
52.63	55.09	57	53.28	55.27	57.96	57.89	62.5	60.31
52.63	56.98	57.32	58.55	57.28	52.65	53.68	61.11	55.2
52.63	56.6	50	53.28	56.28	52.21	52.63	66.66	56.2
52.63	54.71	57.64	64.47	55.77	51.76	55.78	62.5	54.68
52.63	55.09	58.59	51.31	58.79	53.98	55.78	58.33	54.88
52.63	57.35	56.05	61.18	56.28	53.98	53.68	59.72	55.03
52.63	58.11	58.91	51.31	59.29	58.84	53.68	61.8	52.94
52.63	63.77	59.55	55.92	56.78	52.65	56.84	59.72	55.64
52.63	52.07	54.77	51.97	59.79	53.98	56.84	56.94	56.52
52.63	57.35	53.82	61.18	50.75	59.29	56.84	57.63	57.81
52.63	58.11	57.96	53.94	60.3	56.63	58.94	62.5	54.13
52.63	55.47	63.05	60.52	64.82	52.21	50.52	65.27	51.23
52.63	53.58	49.04	53.28	55.77	57.07	55.78	61.11	56.92
52.63	59.24	55.41	58.55	57.78	55.75	50.52	59.72	53.78
52.63	56.22	59.55	54.6	51.75	50	58.94	60.41	45.83
52.63	59.24	58.91	52.63	56.28	53.53	56.84	55.55	50.81
52.63	56.98	57.96	59.86	53.26	54.86	58.94	56.94	50.37
52.63	58.49	55.41	54.6	57.28	57.52	56.84	55.55	54.19
52.63	56.98	53.82	51.97	51.25	56.63	51.57	58.33	57.93
52.63	52.45	58.91	50.65	58.29	61.5	52.63	58.33	60.44
52.63	55.09	56.05	52.63	56.28	53.09	58.94	54.86	45.16
53.21	52.45	54.45	57.23	56.78	56.63	56.84	56.94	60.76
53.21	57.35	60.5	55.92	54.77	61.06	61.05	61.8	54.68
53.21	52.07	57.32	49.34	57.78	53.98	54.73	58.33	48.55
53.21	54.33	53.5	55.92	57.78	59.73	53.68	58.33	58.77
53.21	53.58	55.41	48.68	54.77	56.63	61.05	52.77	56
53.21	53.96	54.45	59.21	59.79	58.4	56.84	58.33	56.11
53.21	60	58.59	51.31	51.75	56.19	52.63	51.38	51.82
53.21	53.96	57	53.28	60.3	55.3	52.63	58.33	59.12
53.21	54.71	58.91	55.26	54.27	55.75	54.73	57.63	55.79
53.21	55.09	51.59	62.5	57.78	55.75	62.1	61.11	55.63
53.21	56.98	56.36	54.6	53.76	54.86	51.57	58.33	58.51
53.21	52.45	57.32	46.71	54.77	52.65	55.78	61.8	50.4
53.21	55.47	57.64	58.55	54.27	55.75	50.52	50.69	53.48
53.21	52.45	61.78	55.26	50.75	48.67	68.42	60.41	51.14
53.21	53.58	57.64	63.15	52.26	56.19	56.84	55.55	54.34
53.21	53.96	57.32	54.6	55.27	60.17	53.68	59.02	52.34
53.21	62.26	52.22	61.18	56.28	53.09	54.73	59.02	52.81
53.21	54.71	58.59	58.55	52.76	54.42	58.94	51.38	48.85
53.21	57.35	59.23	55.92	59.29	59.73	56.84	55.55	54.31
53.21	61.88	56.36	53.28	53.76	55.75	55.78	54.86	55.73
53.21	55.84	55.09	61.84	56.78	55.75	58.94	67.36	53.65
53.21	53.2	50.95	60.52	55.27	58.84	55.78	56.94	55.63
53.21	61.13	57.64	51.97	52.26	51.76	51.57	56.94	53.07
53.21	52.83	58.59	54.6	59.79	54.42	55.78	61.8	60.16
53.21	58.49	55.41	60.52	53.76	58.84	52.63	59.02	61.06
53.21	60	57.64	53.94	54.27	53.53	49.47	60.41	54.13
53.21	50.18	57.96	55.26	57.78	50.88	62.1	50	55.97
53.21	54.33	57.96	55.92	52.26	53.98	57.89	51.38	54.54
53.21	50.94	55.41	50	51.75	53.98	46.31	61.11	56.25
53.21	54.33	56.05	52.63	50.25	57.07	55.78	60.41	59.5
53.21	53.58	53.5	50.65	52.76	48.23	55.78	61.11	59.2
53.21	54.33	54.14	57.23	56.78	52.21	52.63	58.33	56.92
53.21	52.45	58.28	51.97	56.78	50	56.84	56.25	52.71
53.21	58.86	60.5	51.97	54.77	51.76	54.73	56.25	56.45
53.21	54.33	52.54	57.23	58.29	57.52	56.84	59.02	58.64
53.21	50.94	51.27	50.65	54.77	55.3	60	57.63	50.73
53.21	56.98	59.23	59.21	55.27	53.98	54.73	59.72	55.11
53.21	56.98	49.36	53.28	52.76	53.09	58.94	59.72	55.55
53.21	57.73	55.09	58.55	51.75	59.29	50.52	61.8	52.3
53.21	56.6	56.05	61.18	59.29	53.09	58.94	57.63	54.54
53.21	57.73	57	56.57	55.27	55.75	62.1	60.41	60.93
53.21	56.98	57.64	53.28	56.28	52.21	57.89	54.86	54.86
53.21	57.73	53.18	57.89	53.76	49.11	51.57	55.55	53.84
53.21	59.24	56.36	48.68	57.78	53.53	49.47	59.72	59.23
53.21	53.96	54.45	58.55	54.77	50	56.84	62.5	50.74
53.21	54.33	54.14	55.92	51.75	52.65	65.26	57.63	52.71
53.21	53.2	57	50.65	53.76	53.98	55.78	53.47	50
53.21	58.11	54.45	57.23	54.27	53.53	63.15	64.58	57.03
53.21	61.5	53.82	51.97	54.77	55.75	61.05	60.41	54.07
53.21	56.6	58.28	51.31	56.28	57.07	56.84	55.55	58.01
53.21	53.96	53.5	52.63	61.3	53.98	54.73	58.33	55.47
53.21	56.22	54.45	53.28	53.76	48.67	58.94	48.61	50.81
53.21	57.35	55.09	51.31	55.77	59.73	52.63	55.55	50
53.21	55.84	54.77	56.57	54.27	48.23	51.57	59.72	55.83
53.21	53.58	57	55.26	55.27	54.42	55.78	55.55	57.36
53.21	62.64	54.77	61.84	57.78	54.86	58.94	54.86	55.9
53.21	60.75	60.5	57.23	54.77	56.63	57.89	59.02	62.6
53.21	58.49	52.22	57.89	53.26	56.63	53.68	54.86	55.64
53.21	52.07	61.46	54.6	49.24	60.61	57.89	58.33	55.47
53.21	55.84	55.73	54.6	56.78	55.75	51.57	54.16	51.53
53.21	55.84	53.82	51.31	61.8	56.19	62.1	52.08	56.34
53.21	58.49	54.45	59.21	60.8	52.21	61.05	61.8	52.8
53.21	53.96	57	56.57	52.26	53.98	57.89	54.86	52.94
53.21	58.11	56.05	56.57	58.29	50.88	57.89	58.33	56.48
53.21	58.11	55.09	53.28	51.75	53.53	58.94	54.86	53.96
53.21	52.83	53.5	58.55	57.28	56.19	58.94	54.86	51.12
53.21	58.11	57.96	58.55	61.8	56.19	58.94	64.58	59.84
53.21	55.09	54.45	57.89	53.26	53.53	55.78	61.11	53.07
53.21	58.86	52.86	57.23	50.75	55.3	60	60.41	58.64
53.21	52.83	50.63	57.23	56.78	56.63	55.78	54.16	53.03
53.21	58.11	57.96	61.18	60.8	56.19	50.52	54.86	62.09
53.21	60	55.09	57.23	54.77	55.3	52.63	61.8	56.8
53.21	57.35	56.05	55.92	54.77	57.96	56.84	59.72	55.72
53.21	49.05	58.91	57.89	55.77	50.44	52.63	54.16	55.03
53.21	53.96	53.82	51.97	58.79	50.88	57.89	59.02	54.54
53.21	55.84	56.05	51.97	49.74	55.75	60	58.33	51.93
53.21	53.96	54.45	57.23	56.28	52.21	64.21	61.8	57.14
53.21	52.07	52.54	48.02	56.78	52.65	58.94	54.86	63.77
53.21	50.94	59.23	56.57	55.27	54.42	57.89	50	58.19
53.21	52.45	55.41	53.28	53.76	57.96	60	60.41	59.72
53.21	58.86	55.73	58.55	53.76	54.86	56.84	65.27	58.53
53.21	54.71	55.41	58.55	58.29	54.42	51.57	56.25	50.78
53.21	56.6	57	53.94	52.26	56.63	53.68	54.86	53.48
53.21	55.09	50	50.65	58.29	53.53	62.1	61.11	52.3
53.21	60.75	57.96	61.18	55.77	56.63	48.42	61.8	57.37
53.21	56.6	54.14	53.28	56.78	52.21	63.15	56.94	55.03
53.21	52.07	56.05	61.84	58.29	55.75	58.94	58.33	56.3
53.21	56.98	52.54	52.63	54.77	54.42	57.89	55.55	57.37
53.21	57.35	54.77	52.63	54.77	55.75	65.26	59.02	57.35
53.21	58.86	50.63	51.31	57.28	53.98	58.94	53.47	56.91
53.21	57.73	59.87	52.63	53.26	54.86	56.84	56.25	50
53.21	59.62	51.91	52.63	52.26	55.75	49.47	52.77	54.47
53.21	59.24	56.36	52.63	56.78	55.75	60	61.8	51.09
53.21	55.84	53.5	55.26	58.79	54.86	47.36	56.25	55.55
53.21	50.94	54.77	53.94	56.28	56.19	53.68	56.25	55.72
53.21	60.75	55.73	53.94	59.29	56.19	48.42	55.55	55.81
53.21	60	57.32	50	57.28	58.84	60	54.16	60.48
53.21	59.24	57.96	53.94	56.28	52.65	65.26	57.63	58.82
53.21	57.35	57.32	56.57	53.76	55.75	48.42	57.63	55.55
53.21	57.35	59.55	51.97	53.26	58.84	51.57	51.38	60.29
53.21	53.58	52.54	60.52	62.31	53.09	57.89	54.16	57.97
53.21	55.09	56.36	44.73	60.8	55.3	51.57	57.63	52.8
53.21	59.24	52.22	52.63	57.28	50	62.1	54.86	55.63
53.21	61.13	57.32	61.18	56.28	57.52	57.89	59.02	61.65
53.21	55.84	61.14	55.92	52.26	56.19	60	61.8	60.76
53.21	53.2	58.91	57.23	51.75	52.21	42.1	54.16	62.93
53.21	52.83	53.82	53.94	56.28	54.42	49.47	59.02	52.71
53.21	54.71	57.64	63.81	50.75	54.42	61.05	61.11	53.54
53.21	59.62	54.77	53.28	57.28	50.88	44.21	59.72	59.39
53.21	56.6	55.41	61.18	56.78	58.84	53.68	54.16	61.66
53.21	48.67	56.68	56.57	52.26	54.42	48.42	63.88	53.38
53.21	56.98	56.36	53.28	54.27	56.63	61.05	61.8	59.25
53.21	53.2	52.22	54.6	54.27	56.19	61.05	59.02	56
53.21	56.6	59.87	56.57	55.27	53.98	52.63	56.94	58.08
53.21	56.22	55.73	52.63	55.27	48.23	48.42	50.69	55
53.21	56.22	57.32	55.26	53.76	54.86	55.78	57.63	55.38
53.21	56.98	56.36	51.97	56.78	56.19	53.68	50	52.38
53.21	58.49	55.09	55.92	54.77	52.65	63.15	55.55	58.64
53.21	51.69	55.73	56.57	55.27	56.19	52.63	58.33	58.15
53.21	56.6	60.19	53.94	54.77	54.86	52.63	56.94	53.78
53.21	55.09	55.41	53.28	53.76	54.86	53.68	59.02	57.81
53.21	50.56	57.96	56.57	52.26	53.09	52.63	63.19	60.9
53.21	54.33	60.19	53.94	54.27	55.3	55.78	54.16	48.55
53.21	55.09	57	59.21	57.28	56.19	56.84	62.5	61.29
53.21	57.73	56.36	52.63	52.26	57.07	50.52	53.47	54.31
53.21	56.22	53.82	55.26	53.76	50.88	57.89	56.94	54.61
53.21	55.84	56.68	52.63	55.27	56.63	62.1	60.41	51.96
53.21	58.86	55.73	54.6	59.79	56.63	62.1	52.77	54.78
53.21	61.13	56.36	53.94	56.28	57.07	55.78	50.69	58.59
53.21	55.09	60.19	53.28	51.75	53.98	62.1	58.33	56.34
53.21	53.2	61.46	54.6	59.79	53.53	57.89	61.8	60.16
53.21	58.49	53.82	44.07	62.81	51.76	53.68	56.94	53.9
53.21	56.22	55.73	53.28	53.76	57.07	53.68	58.33	55.38
53.21	53.96	56.05	53.28	58.29	57.07	47.36	56.94	55.63
53.21	55.47	55.41	53.28	57.78	53.98	56.84	58.33	53.27
53.21	56.98	57.64	58.55	54.77	53.09	62.1	59.02	58.27
53.21	56.98	58.59	57.89	56.28	57.96	58.94	52.77	52.3
53.21	63.01	53.5	53.94	57.28	58.84	53.68	55.55	56.39
53.21	56.6	54.45	54.6	60.8	52.65	60	56.94	59.66
53.21	56.22	56.36	56.57	57.28	53.53	56.84	56.94	54.68
53.21	53.2	59.55	55.92	55.27	55.3	49.47	61.8	54.61
53.21	54.71	55.73	54.6	58.29	54.86	65.26	61.8	61.9
53.21	56.98	57.64	55.92	58.29	57.07	62.1	55.55	58.82
53.21	51.69	56.68	60.52	61.3	58.84	60	61.8	58.4
53.21	55.47	53.82	49.34	56.78	53.53	52.63	56.25	55.83
53.21	53.96	54.45	45.39	53.76	57.07	56.84	61.8	54.54
53.21	54.33	57.32	53.28	51.75	54.86	54.73	54.86	59.71
53.21	53.58	54.77	61.18	61.3	55.3	57.89	63.88	56.81
53.21	60.37	59.87	55.26	57.28	49.55	55.78	59.02	62.29
53.21	53.96	53.5	55.26	57.28	56.19	62.1	54.16	57.14
53.21	53.2	56.68	51.31	57.78	52.65	55.78	61.8	57.57
53.21	54.71	56.68	59.21	54.27	53.53	56.84	52.08	49.63
53.21	56.22	58.28	57.23	55.27	54.86	61.05	57.63	51.85
53.21	55.84	58.28	63.81	55.27	54.86	56.84	56.94	52.44
53.21	55.09	61.14	50	60.3	57.52	56.84	68.05	51.14
53.21	58.49	55.73	53.28	54.77	53.98	63.15	58.33	53.96
53.21	55.84	53.5	53.28	59.79	53.53	61.05	60.41	49.6
53.21	60	59.55	53.28	52.26	50.44	50.52	56.94	56.83
53.21	52.83	60.19	61.18	58.29	53.09	60	58.33	57.14
53.21	54.71	55.41	55.92	56.28	53.53	62.1	59.02	58.73
53.21	54.71	62.1	59.21	60.3	55.75	55.78	60.41	55.97
53.21	52.45	54.14	59.21	49.24	49.55	55.78	61.11	46.61
53.21	60.75	55.09	52.63	53.76	53.98	54.73	61.8	53.17
53.21	59.24	55.41	59.21	52.26	50.88	60	61.11	52.41
53.21	60	54.14	55.26	57.28	60.17	54.73	61.8	65.07
53.21	53.58	53.5	52.63	55.27	53.09	61.05	54.86	56.52
53.21	63.01	58.59	56.57	58.79	61.94	50.52	57.63	53.67
53.21	61.5	55.09	52.63	55.27	47.34	53.68	59.02	54.61
53.21	57.73	56.36	51.31	52.26	60.61	60	61.11	55.88
53.21	54.33	50.31	59.86	52.76	60.17	56.84	54.86	57.98
53.21	57.35	57.64	57.23	58.29	61.5	52.63	52.08	60.83
53.21	57.73	53.5	48.68	53.76	54.42	62.1	52.77	58.53
53.21	54.71	61.78	51.31	49.24	55.3	58.94	58.33	54.76
53.21	57.73	52.86	55.26	56.78	53.98	57.89	57.63	57.66
53.21	53.2	59.23	58.55	54.77	60.17	65.26	59.02	57.89
53.21	58.86	56.36	57.89	55.77	57.07	52.63	62.5	58.64
53.21	56.98	58.28	54.6	57.28	58.84	52.63	54.86	58.73
53.21	58.49	56.05	53.28	60.3	61.06	53.68	52.08	52.41
53.21	61.5	55.09	61.84	53.26	56.19	57.89	56.94	58.91
53.21	53.58	60.82	55.92	54.77	55.3	54.73	60.41	52
53.21	61.13	56.05	55.92	58.79	55.75	61.05	53.47	50.43
53.21	60.37	56.05	52.63	56.28	56.63	56.84	57.63	57.36
53.21	55.09	54.77	52.63	56.28	51.76	49.47	59.02	53.43
53.21	60.37	54.45	49.34	49.24	53.98	53.68	54.86	59.05
53.21	55.09	56.68	51.97	58.29	56.19	51.57	54.86	55.83
53.21	51.69	54.77	52.63	49.24	54.42	54.73	54.86	51.44
53.21	51.32	51.91	51.97	48.74	57.96	64.21	57.63	52.84
53.21	55.09	57	55.92	55.77	56.63	49.47	53.47	58.64
53.21	59.24	50.63	53.94	56.28	51.32	58.94	57.63	52.67
53.21	55.47	56.68	61.18	57.78	48.67	56.84	54.86	61.41
53.21	62.64	57.64	57.23	53.76	51.76	56.84	54.86	55.73
53.21	51.32	58.59	59.86	57.28	56.63	61.05	58.33	57.35
53.21	59.24	56.36	56.57	51.75	52.65	52.63	55.55	57.03
53.21	53.96	60.19	56.57	50.25	54.42	54.73	56.94	54.83
53.21	56.22	57.96	48.02	54.27	58.4	57.89	50.69	58.06
53.21	55.47	56.36	57.23	54.77	61.94	50.52	57.63	53.6
53.21	52.45	56.05	59.21	56.28	51.32	67.36	59.02	57.03
53.21	53.2	55.41	57.89	56.78	61.94	53.68	68.75	55.2
53.21	54.71	58.59	59.86	51.25	52.21	56.84	61.8	58.06
53.21	57.35	56.68	55.92	51.75	48.67	63.15	65.97	55.64
53.21	54.71	52.86	57.23	53.26	58.4	66.31	63.88	62.79
53.21	53.96	58.28	54.6	58.29	51.76	51.57	63.88	53.12
53.21	55.09	56.68	53.28	51.75	53.98	45.26	61.11	57.14
53.21	50.94	53.82	55.26	56.78	60.17	58.94	57.63	56.19
53.21	58.86	59.55	56.57	58.29	51.32	53.68	60.41	59.12
53.21	55.47	56.05	57.23	55.27	52.21	52.63	59.72	54.07
53.21	51.69	58.28	51.31	59.79	52.21	53.68	52.77	61.65
53.21	57.73	57.96	56.57	48.74	50.88	51.57	63.88	54.26
53.21	53.2	58.28	54.6	52.76	61.06	62.1	56.94	54.68
53.21	53.58	57.96	58.55	58.29	55.3	56.84	56.94	58.39
53.21	53.2	51.27	49.34	55.27	47.34	54.73	60.41	58.77
53.21	48.67	52.22	48.68	59.79	56.63	58.94	56.25	54.91
53.21	59.24	56.68	57.89	54.77	57.07	48.42	57.63	46.61
53.21	55.84	57	57.23	56.28	53.98	56.84	60.41	61.36
53.21	54.71	59.55	53.94	50.75	56.63	53.68	53.47	56.39
53.21	54.33	59.23	61.18	54.27	55.3	54.73	56.94	56.41
53.21	55.09	52.22	50.65	62.31	53.09	46.31	61.11	59.09
53.21	56.98	57	51.97	52.76	57.07	53.68	59.02	58.77
53.21	55.47	54.14	56.57	58.29	54.42	50.52	52.08	51.2
53.21	57.35	59.23	52.63	53.76	53.98	56.84	56.94	61.06
53.21	53.58	55.41	50.65	52.76	54.86	50.52	63.19	52.45
53.21	55.47	52.86	57.23	57.78	55.3	46.31	61.8	55.9
53.21	59.62	54.45	53.28	56.78	55.3	53.68	58.33	51.47
53.21	56.98	55.09	64.47	52.76	51.76	56.84	61.11	58.59
53.21	56.98	57.96	54.6	53.26	56.19	56.84	58.33	58.59
53.21	58.11	57.64	61.18	58.29	58.84	55.78	59.02	58.53
53.21	57.35	52.22	64.47	58.29	54.42	69.47	55.55	54.96
53.21	59.62	57.96	48.68	53.76	57.96	55.78	55.55	48.33
53.21	51.32	57	54.6	54.77	57.96	61.05	56.25	63.15
53.21	53.96	52.86	50	54.77	53.09	47.36	59.02	60.15
53.21	53.96	58.91	53.94	56.78	51.32	54.73	61.8	56.19
53.21	59.24	55.41	51.97	50.75	53.09	56.84	55.55	50.39
53.21	54.33	59.87	53.94	53.76	55.3	56.84	56.25	53.43
53.21	60	53.18	50.65	51.75	57.96	56.84	59.02	51.87
53.21	60.37	58.59	65.13	54.77	56.19	63.15	58.33	54.61
53.21	58.11	56.36	60.52	57.28	57.07	56.84	60.41	56.3
53.21	56.22	55.73	55.26	51.25	53.98	50.52	59.72	58.26
53.21	52.45	57.32	53.94	53.76	57.96	57.89	52.08	53.43
53.21	56.98	55.09	54.6	60.3	56.19	54.73	62.5	57.37
53.21	55.84	59.23	55.92	53.76	54.42	58.94	55.55	54.54
53.21	58.49	57.64	55.92	53.26	56.19	47.36	60.41	51.56
53.21	58.49	52.86	50	58.29	54.86	53.68	56.94	53.17
53.21	51.69	57.64	51.97	54.77	50.44	60	56.25	51.53
53.21	60.37	55.73	56.57	53.76	53.98	51.57	55.55	51.49
53.21	57.73	54.77	63.81	47.73	63.27	55.78	56.25	53.28
53.21	56.22	55.73	60.52	62.81	56.63	55.78	60.41	56.83
53.21	56.6	53.5	49.34	60.3	53.09	60	56.25	56.39
53.21	54.33	54.77	58.55	46.73	55.75	58.94	54.16	59.23
53.21	54.71	57.32	53.94	59.29	57.96	61.05	49.3	57.03
53.21	54.71	59.55	54.6	56.78	54.42	57.89	52.08	53.6
53.21	55.84	55.73	50	55.27	57.96	66.31	55.55	48.2
53.21	55.09	59.55	56.57	60.3	54.42	64.21	59.02	52.54
53.21	55.84	57.96	57.89	59.79	58.84	55.78	54.16	54.01
53.21	53.96	53.82	57.89	49.74	52.21	53.68	56.25	58.06
[truncated: 8,007 more rows]
[truncated: 1 more columns]
